# Supplementary material for: ﻿Characterisation and comparative analysis of mitochondrial genomes of false, yellow, black and blushing morels provide insights on their structure and evolution
Source: IMA Fungus. 2025 Feb 21;16:e138363. doi: 10.3897/imafungus.16.138363 (PMC11881001; doi:10.3897/imafungus.16.138363)
Supplement: Supplementary material 1 — Comparisons of gene order in 30 mitochondrial genomes [file imafungus-16-e138363-s001.xlsx]

## Sheet: Table S1
Table S1 - Comparisons of gene order in 30 mitochondrial genomes
Gene order	Morcon1	Morsep1	Morarb1	Morbru1	Morhis1	MorM21481-1	Mordel1	Morkaki1	Morsem1	Morgal1	Mordis1	Mordun1	Morimp1	Morexi1	Morexim1
cox1	cox1	cox1	cox1	cox1	cox1	cox1	cox1	cox1	cox1	cox1	cox1	cox1	cox1	cox1	cox1
								tRNA-Gln(TTG)	tRNA-Gln(TTG)		tRNA-Gln(TTG)	tRNA-Gln(TTG)
								tRNA-Arg(ACG)	tRNA-Arg(ACG)		tRNA-Arg(ACG)	tRNA-Arg(ACG)
tRNA-Met(CAT)	tRNA-Met(CAT)	tRNA-Met(CAT)	tRNA-Met(CAT)	tRNA-Met(CAT)	tRNA-Met(CAT)	tRNA-Met(CAT)	tRNA-Met(CAT)	tRNA-Met(CAT)	tRNA-Met(CAT)	tRNA-Met(CAT)	tRNA-Met(CAT)	tRNA-Met(CAT)	tRNA-Met(CAT)	tRNA-Met(CAT)	tRNA-Met(CAT)
tRNA-His(GTG)	tRNA-His(GTG)	tRNA-His(GTG)	tRNA-His(GTG)	tRNA-His(GTG)	tRNA-His(GTG)	tRNA-His(GTG)	tRNA-His(GTG)	tRNA-His(GTG)	tRNA-His(GTG)	tRNA-His(GTG)	tRNA-His(GTG)	tRNA-His(GTG)	tRNA-His(GTG)	tRNA-His(GTG)	tRNA-His(GTG)
													atp6
nad4	nad4	nad4	nad4	nad4	nad4	nad4	nad4	nad4	nad4	nad4	nad4	nad4	nad4	nad4	nad4
nad3	nad3	nad3	nad3	nad3	nad3	nad3	nad3	nad3	nad3	nad3	nad3	nad3	nad3	nad3	nad3
nad2	nad2	nad2	nad2	nad2	nad2	nad2	nad2	nad2	nad2	nad2	nad2	nad2	nad2	nad2	nad2
atp9	atp9	atp9	atp9	atp9	atp9	atp9	atp9	atp9	atp9	atp9	atp9	atp9	atp9	atp9	atp9
													rps3
cob	cob	cob	cob	cob	cob	cob	cob	cob	cob	cob	cob	cob	cob	cob	cob
													tRNA-Leu(TAA)
tRNA-Val(TAC)	tRNA-Val(TAC)	tRNA-Val(TAC)	tRNA-Val(TAC)	tRNA-Val(TAC)	tRNA-Val(TAC)	tRNA-Val(TAC)	tRNA-Val(TAC)	tRNA-Val(TAC)	tRNA-Val(TAC)	tRNA-Val(TAC)	tRNA-Val(TAC)	tRNA-Val(TAC)	tRNA-Val(TAC)	tRNA-Val(TAC)	tRNA-Val(TAC)
atp6	atp6	atp6	atp6	atp6	atp6	atp6	atp6	atp6	atp6	atp6	atp6	atp6		atp6	atp6
atp8	atp8	atp8	atp8	atp8	atp8	atp8	atp8	atp8	atp8	atp8	atp8	atp8	atp8	atp8	atp8
nad1	nad1	nad1	nad1	nad1	nad1	nad1	nad1	nad1	nad1	nad1	nad1	nad1	nad1	nad1	nad1
tRNA-Arg(ACG)	tRNA-Arg(ACG)	tRNA-Arg(ACG)	tRNA-Arg(ACG)	tRNA-Arg(ACG)	tRNA-Arg(ACG)	tRNA-Arg(ACG)	tRNA-Arg(ACG)	tRNA-Arg(ACG)	tRNA-Arg(ACG)	tRNA-Arg(ACG)	tRNA-Arg(ACG)	tRNA-Arg(ACG)	tRNA-Arg(ACG)	tRNA-Arg(ACG)	tRNA-Arg(ACG)
tRNA-Pro(TGG)	tRNA-Pro(TGG)	tRNA-Pro(TGG)	tRNA-Pro(TGG)	tRNA-Pro(TGG)	tRNA-Pro(TGG)	tRNA-Pro(TGG)	tRNA-Pro(TGG)	tRNA-Pro(TGG)	tRNA-Pro(TGG)	tRNA-Pro(TGG)	tRNA-Pro(TGG)	tRNA-Pro(TGG)	tRNA-Pro(TGG)	tRNA-Pro(TGG)	tRNA-Pro(TGG)
tRNA-Ser(TGA)	tRNA-Ser(TGA)	tRNA-Ser(TGA)	tRNA-Ser(TGA)	tRNA-Ser(TGA)	tRNA-Ser(TGA)	tRNA-Ser(TGA)	tRNA-Ser(TGA)	tRNA-Ser(TGA)	tRNA-Ser(TGA)	tRNA-Ser(TGA)	tRNA-Ser(TGA)	tRNA-Ser(TGA)	tRNA-Ser(TGA)	tRNA-Ser(TGA)	tRNA-Ser(TGA)
tRNA-Arg(TCT)	tRNA-Arg(TCT)	tRNA-Arg(TCT)	tRNA-Arg(TCT)	tRNA-Arg(TCT)	tRNA-Arg(TCT)	tRNA-Arg(TCT)	tRNA-Arg(TCT)	tRNA-Arg(TCT)	tRNA-Arg(TCT)	tRNA-Arg(TCT)	tRNA-Arg(TCT)	tRNA-Arg(TCT)	tRNA-Arg(TCT)	tRNA-Arg(TCT)	tRNA-Arg(TCT)
tRNA-Gln(TTG)	tRNA-Gln(TTG)	tRNA-Gln(TTG)	tRNA-Gln(TTG)	tRNA-Gln(TTG)	tRNA-Gln(TTG)	tRNA-Gln(TTG)	tRNA-Gln(TTG)	tRNA-Gln(TTG)	tRNA-Gln(TTG)	tRNA-Gln(TTG)	tRNA-Gln(TTG)	tRNA-Gln(TTG)	tRNA-Gln(TTG)	tRNA-Gln(TTG)	tRNA-Gln(TTG)
tRNA-Ile(TAT)	tRNA-Ile(TAT)	tRNA-Ile(TAT)	tRNA-Ile(TAT)	tRNA-Ile(TAT)	tRNA-Ile(TAT)	tRNA-Ile(TAT)	tRNA-Ile(TAT)	tRNA-Ile(TAT)	tRNA-Ile(TAT)	tRNA-Ile(TAT)	tRNA-Ile(TAT)	tRNA-Ile(TAT)	tRNA-Ile(TAT)	tRNA-Ile(TAT)	tRNA-Ile(TAT)
rps3	rps3	rps3	rps3	rps3	rps3	rps3	rps3	rps3	rps3	rps3	rps3	rps3		rps3	rps3
tRNA-Arg(ACG)	tRNA-Arg(ACG)	tRNA-Arg(ACG)	tRNA-Arg(ACG)	tRNA-Arg(ACG)	tRNA-Arg(ACG)	tRNA-Arg(ACG)	tRNA-Arg(ACG)	tRNA-Arg(ACG)	tRNA-Arg(ACG)	tRNA-Arg(ACG)	tRNA-Arg(ACG)	tRNA-Arg(ACG)	tRNA-Arg(ACG)	tRNA-Arg(ACG)	tRNA-Arg(ACG)
tRNA-Leu(TAG)	tRNA-Leu(TAG)	tRNA-Leu(TAG)	tRNA-Leu(TAG)	tRNA-Leu(TAG)	tRNA-Leu(TAG)	tRNA-Leu(TAG)	tRNA-Leu(TAG)	tRNA-Leu(TAG)	tRNA-Leu(TAG)	tRNA-Leu(TAG)	tRNA-Leu(TAG)	tRNA-Leu(TAG)	tRNA-Leu(TAG)	tRNA-Leu(TAG)	tRNA-Leu(TAG)
tRNA-Arg(ACG)	tRNA-Arg(ACG)	tRNA-Arg(ACG)	tRNA-Arg(ACG)	tRNA-Arg(ACG)	tRNA-Arg(ACG)	tRNA-Arg(ACG)	tRNA-Arg(ACG)	tRNA-Arg(ACG)	tRNA-Arg(ACG)	tRNA-Arg(ACG)	tRNA-Arg(ACG)	tRNA-Arg(ACG)	tRNA-Arg(ACG)	tRNA-Arg(ACG)	tRNA-Arg(ACG)
tRNA-Phe(GAA)	tRNA-Phe(GAA)	tRNA-Phe(GAA)	tRNA-Phe(GAA)	tRNA-Phe(GAA)	tRNA-Phe(GAA)	tRNA-Phe(GAA)	tRNA-Phe(GAA)	tRNA-Phe(GAA)	tRNA-Phe(GAA)	tRNA-Phe(GAA)	tRNA-Phe(GAA)	tRNA-Phe(GAA)	tRNA-Phe(GAA)	tRNA-Phe(GAA)	tRNA-Phe(GAA)
tRNA-Ala(TGC)	tRNA-Ala(TGC)	tRNA-Ala(TGC)	tRNA-Ala(TGC)	tRNA-Ala(TGC)	tRNA-Ala(TGC)	tRNA-Ala(TGC)	tRNA-Ala(TGC)	tRNA-Ala(TGC)	tRNA-Ala(TGC)	tRNA-Ala(TGC)	tRNA-Ala(TGC)	tRNA-Ala(TGC)	tRNA-Ala(TGC)	tRNA-Ala(TGC)	tRNA-Ala(TGC)
tRNA-Leu(TAA)	tRNA-Leu(TAA)	tRNA-Leu(TAA)	tRNA-Leu(TAA)	tRNA-Leu(TAA)	tRNA-Leu(TAA)	tRNA-Leu(TAA)	tRNA-Leu(TAA)	tRNA-Leu(TAA)	tRNA-Leu(TAA)	tRNA-Leu(TAA)	tRNA-Leu(TAA)	tRNA-Leu(TAA)		tRNA-Leu(TAA)	tRNA-Leu(TAA)
tRNA-Met(CAT)	tRNA-Met(CAT)	tRNA-Met(CAT)	tRNA-Met(CAT)	tRNA-Met(CAT)	tRNA-Met(CAT)	tRNA-Met(CAT)	tRNA-Met(CAT)	tRNA-Met(CAT)	tRNA-Met(CAT)	tRNA-Met(CAT)	tRNA-Met(CAT)	tRNA-Met(CAT)	tRNA-Met(CAT)	tRNA-Met(CAT)	tRNA-Met(CAT)
tRNA-Met(CAT)	tRNA-Met(CAT)	tRNA-Met(CAT)	tRNA-Met(CAT)	tRNA-Met(CAT)	tRNA-Met(CAT)	tRNA-Met(CAT)	tRNA-Met(CAT)	tRNA-Met(CAT)	tRNA-Met(CAT)	tRNA-Met(CAT)	tRNA-Met(CAT)	tRNA-Met(CAT)	tRNA-Met(CAT)	tRNA-Met(CAT)	tRNA-Met(CAT)
tRNA-Glu(TTC)	tRNA-Glu(TTC)	tRNA-Glu(TTC)	tRNA-Glu(TTC)	tRNA-Glu(TTC)	tRNA-Glu(TTC)	tRNA-Glu(TTC)	tRNA-Glu(TTC)	tRNA-Glu(TTC)	tRNA-Glu(TTC)	tRNA-Glu(TTC)	tRNA-Glu(TTC)	tRNA-Glu(TTC)	tRNA-Glu(TTC)	tRNA-Glu(TTC)	tRNA-Glu(TTC)
tRNA-Thr(TGT)	tRNA-Thr(TGT)	tRNA-Thr(TGT)	tRNA-Thr(TGT)	tRNA-Thr(TGT)	tRNA-Thr(TGT)	tRNA-Thr(TGT)	tRNA-Thr(TGT)	tRNA-Thr(TGT)	tRNA-Thr(TGT)	tRNA-Thr(TGT)	tRNA-Thr(TGT)	tRNA-Thr(TGT)	tRNA-Thr(TGT)	tRNA-Thr(TGT)	tRNA-Thr(TGT)
									tRNA-Arg(ACG)	tRNA-Arg(ACG)	tRNA-Arg(ACG)		tRNA-Arg(ACG)
rnl	rnl	rnl	rnl	rnl	rnl	rnl	rnl	rnl	rnl	rnl	rnl	rnl	rnl	rnl	rnl
rnl	rnl	rnl	rnl	rnl	rnl	rnl	rnl					rnl	rnl
							rnl					tRNA-Arg(ACG)		tRNA-Arg(ACG)	tRNA-Arg(ACG)
							rnl					rnl
							rnl
tRNA-Arg(TCT)	tRNA-Arg(TCT)	tRNA-Arg(TCT)	tRNA-Arg(TCT)	tRNA-Arg(TCT)	tRNA-Arg(TCT)	tRNA-Arg(TCT)	tRNA-Undet(NNN)
tRNA-Ser(TGA)	tRNA-Ser(TGA)	tRNA-Ser(TGA)	tRNA-Ser(TGA)	tRNA-Ser(TGA)	tRNA-Ser(TGA)		tRNA-Ser(TGA)	tRNA-Ser(TGA)	tRNA-Ser(TGA)	tRNA-Ser(TGA)	tRNA-Ser(TGA)	tRNA-Ser(TGA)		tRNA-Ser(TGA)	tRNA-Ser(TGA)
tRNA-Ile(GAT)	tRNA-Ile(GAT)	tRNA-Ile(GAT)	tRNA-Ile(GAT)	tRNA-Ile(GAT)	tRNA-Ile(GAT)		tRNA-Ile(GAT)	tRNA-Ile(GAT)	tRNA-Ile(GAT)	tRNA-Ile(GAT)	tRNA-Ile(GAT)	tRNA-Ile(GAT)	tRNA-Ile(GAT)	tRNA-Ile(GAT)	tRNA-Ile(GAT)
tRNA-Sup(TCA)	tRNA-Sup(TCA)	tRNA-Sup(TCA)	tRNA-Sup(TCA)	tRNA-Sup(TCA)	tRNA-Sup(TCA)		tRNA-Sup(TCA)	tRNA-Undet(NNN)	tRNA-Undet(NNN)	tRNA-Undet(NNN)	tRNA-Undet(NNN)		tRNA-Sup(TCA)	tRNA-Sup(TCA)	tRNA-Sup(TCA)
tRNA-Ser(GCT)	tRNA-Ser(GCT)	tRNA-Ser(GCT)	tRNA-Ser(GCT)	tRNA-Ser(GCT)	tRNA-Ser(GCT)	tRNA-Ser(GCT)	tRNA-Ser(GCT)	tRNA-Ser(GCT)	tRNA-Ser(GCT)	tRNA-Ser(GCT)	tRNA-Ser(GCT)	tRNA-Ser(GCT)	tRNA-Ser(GCT)	tRNA-Ser(GCT)	tRNA-Ser(GCT)
tRNA-Asp(GTC)	tRNA-Asp(GTC)	tRNA-Asp(GTC)	tRNA-Asp(GTC)	tRNA-Asp(GTC)	tRNA-Asp(GTC)	tRNA-Asp(GTC)	tRNA-Asp(GTC)	tRNA-Asp(GTC)	tRNA-Asp(GTC)	tRNA-Asp(GTC)	tRNA-Asp(GTC)	tRNA-Asp(GTC)	tRNA-Asp(GTC)	tRNA-Asp(GTC)	tRNA-Asp(GTC)
tRNA-Arg(ACG)	tRNA-Arg(ACG)	tRNA-Arg(ACG)	tRNA-Arg(ACG)	tRNA-Arg(ACG)	tRNA-Arg(ACG)	tRNA-Arg(ACG)	tRNA-Arg(ACG)	tRNA-Arg(ACG)	tRNA-Arg(ACG)	tRNA-Arg(ACG)	tRNA-Arg(ACG)		tRNA-Arg(ACG)	tRNA-Arg(ACG)	tRNA-Arg(ACG)
tRNA-Gly(TCC)	tRNA-Gly(TCC)	tRNA-Gly(TCC)	tRNA-Gly(TCC)	tRNA-Gly(TCC)	tRNA-Gly(TCC)	tRNA-Gly(TCC)	tRNA-Gly(TCC)	tRNA-Gly(TCC)	tRNA-Gly(TCC)	tRNA-Gly(TCC)	tRNA-Gly(TCC)	tRNA-Gly(TCC)	tRNA-Gly(TCC)	tRNA-Gly(TCC)	tRNA-Gly(TCC)
tRNA-Lys(TTT)	tRNA-Lys(TTT)	tRNA-Lys(TTT)	tRNA-Lys(TTT)	tRNA-Lys(TTT)	tRNA-Lys(TTT)	tRNA-Lys(TTT)	tRNA-Lys(TTT)	tRNA-Lys(TTT)	tRNA-Lys(TTT)	tRNA-Lys(TTT)	tRNA-Lys(TTT)	tRNA-Lys(TTT)	tRNA-Lys(TTT)	tRNA-Lys(TTT)	tRNA-Lys(TTT)
nad5	nad5	nad5	nad5	nad5	nad5	nad5	nad5	nad5	nad5	nad5	nad5	nad5	nad5	nad5	nad5
nad4L	nad4L	nad4L	nad4L	nad4L	nad4L	nad4L	nad4L	nad4L	nad4L	nad4L	nad4L	nad4L	nad4L	nad4L	nad4L
cox2	cox2	cox2	cox2	cox2	cox2	cox2	cox2	cox2	cox2	cox2	cox2	cox2	cox2	cox2	cox2
cox3	cox3	cox3	cox3	cox3	cox3	cox3	cox3	cox3	cox3	cox3	cox3	cox3	cox3	cox3	cox3
nad6	nad6	nad6	nad6	nad6	nad6	nad6	nad6	nad6	nad6	nad6	nad6	nad6	nad6	nad6	nad6
tRNA-Asn(GTT)	tRNA-Asn(GTT)	tRNA-Asn(GTT)	tRNA-Asn(GTT)	tRNA-Asn(GTT)	tRNA-Asn(GTT)	tRNA-Asn(GTT)	tRNA-Asn(GTT)	tRNA-Asn(GTT)	tRNA-Asn(GTT)	tRNA-Asn(GTT)	tRNA-Asn(GTT)	tRNA-Asn(GTT)	tRNA-Asn(GTT)	tRNA-Asn(GTT)	tRNA-Asn(GTT)
tRNA-Tyr(GTA)	tRNA-Tyr(GTA)	tRNA-Tyr(GTA)	tRNA-Tyr(GTA)	tRNA-Tyr(GTA)	tRNA-Tyr(GTA)	tRNA-Tyr(GTA)	tRNA-Tyr(GTA)	tRNA-Tyr(GTA)	tRNA-Tyr(GTA)	tRNA-Tyr(GTA)	tRNA-Tyr(GTA)	tRNA-Tyr(GTA)	tRNA-Tyr(GTA)	tRNA-Tyr(GTA)	tRNA-Tyr(GTA)
													tRNA-Arg(ACG)	tRNA-Arg(ACG)	tRNA-Arg(ACG)
rns	rns	rns	rns	rns	rns	rns	rns	rns	rns	rns	rns	rns	rns	rns	rns
rns	rns		rns		rns	rns	rns	rns	rns	rns	rns	rns	rns	rns	rns
							rns							rns
tRNA-Cys(GCA)	tRNA-Cys(GCA)	tRNA-Cys(GCA)	tRNA-Cys(GCA)	tRNA-Cys(GCA)	tRNA-Cys(GCA)	tRNA-Cys(GCA)	tRNA-Cys(GCA)	tRNA-Cys(GCA)	tRNA-Cys(GCA)	tRNA-Cys(GCA)	tRNA-Cys(GCA)	tRNA-Cys(GCA)	tRNA-Cys(GCA)	tRNA-Cys(GCA)	tRNA-Cys(GCA)
										tRNA-Gln(TTG)
										tRNA-Arg(ACG)
Gene order	Morpop1	Morpun1	Mortrid1	MorM1934m1-1	MorvulMes17-1	Morpra1	Morper1	Morulm1	Morame1	Mordim1	Morpal1	Morana1	Morruf1	Disven1	Vercon1
cox1	cox1	cox1	cox1	cox1	cox1	cox1	cox1	cox1	cox1	cox1	cox1	cox1	cox1	cox1	cox1
	tRNA-Arg(ACG)														tRNA-Arg(ACG)
tRNA-Met(CAT)	tRNA-Met(CAT)		tRNA-Met(CAT)	tRNA-Met(CAT)	tRNA-Met(CAT)	tRNA-Met(CAT)	tRNA-Met(CAT)	tRNA-Met(CAT)	tRNA-Met(CAT)	tRNA-Met(CAT)	tRNA-Met(CAT)	tRNA-Met(CAT)	tRNA-Met(CAT)	tRNA-Met(CAT)	tRNA-Met(CAT)
tRNA-His(GTG)	tRNA-His(GTG)		tRNA-His(GTG)	tRNA-His(GTG)	tRNA-His(GTG)	tRNA-His(GTG)	tRNA-His(GTG)	tRNA-His(GTG)	tRNA-His(GTG)	tRNA-His(GTG)	tRNA-His(GTG)	tRNA-His(GTG)	tRNA-His(GTG)	tRNA-His(GTG)	tRNA-His(GTG)
													tRNA-Sup(TTA)
nad4	nad4	nad4	nad4	nad4	nad4	nad4	nad4	nad4	nad4	nad4	nad4	nad4	nad4	nad4	nad4
															tRNA-Lys(CTT)
nad3	nad3	nad3	nad3	nad3	nad3	nad3	nad3	nad3	nad3	nad3	nad3	nad3	nad3	nad3	nad3
nad2	nad2	nad2	nad2	nad2	nad2	nad2	nad2	nad2	nad2	nad2	nad2	nad2	nad2	nad2	nad2
				tRNA-Val(TAC)	tRNA-Met(CAT)	tRNA-Met(CAT)	tRNA-Met(CAT)	tRNA-Met(CAT)	tRNA-Met(CAT)	tRNA-Met(CAT)				tRNA-Glu(TTC)
atp9	atp9	atp9	atp9	atp9	atp9	atp9	atp9	atp9	atp9	atp9	atp9	atp9	atp9	atp9	atp9
cob	cob	cob	cob	cob	cob	cob	cob	cob	cob	cob	cob	cob	cob	cob	cob
tRNA-Val(TAC)	tRNA-Val(TAC)	tRNA-Val(TAC)	tRNA-Val(TAC)	tRNA-Val(TAC)	tRNA-Val(TAC)	tRNA-Val(TAC)	tRNA-Val(TAC)	tRNA-Val(TAC)	tRNA-Val(TAC)	tRNA-Val(TAC)	tRNA-Val(TAC)	tRNA-Val(TAC)	tRNA-Val(TAC)	tRNA-Val(TAC)	tRNA-Val(TAC)
atp6	atp8	atp8	atp6	atp6	atp6	atp6	atp6	atp6	atp6	atp6	atp8	atp8	atp8	atp6	atp6
atp8	atp6	atp6	atp8	atp8	atp8	atp8	atp8	atp8	atp8	atp8	atp6	atp6	atp6	atp8	atp8
											tRNA-Sup(TCA)
nad1	nad1	nad1	nad1	nad1	nad1	nad1	nad1	nad1	nad1	nad1	nad1	nad1	nad1	nad1	nad1
	tRNA-Asn(GTT)
tRNA-Arg(ACG)	tRNA-Arg(ACG)	tRNA-Arg(ACG)	tRNA-His(ATG)	tRNA-Cys(ACA)	tRNA-Cys(ACA)	tRNA-Cys(ACA)	tRNA-Cys(ACA)	tRNA-Cys(ACA)	tRNA-Cys(ACA)	tRNA-Cys(ACA)	tRNA-Cys(ACA)	tRNA-Lys(TTT)		tRNA-Arg(ACG)
tRNA-Pro(TGG)	tRNA-Pro(TGG)	tRNA-Pro(TGG)	tRNA-Pro(TGG)	tRNA-Pro(TGG)	tRNA-Pro(TGG)	tRNA-Pro(TGG)	tRNA-Pro(TGG)	tRNA-Pro(TGG)	tRNA-Pro(TGG)	tRNA-Pro(TGG)	tRNA-Pro(TGG)	tRNA-Pro(TGG)	tRNA-Pro(TGG)	tRNA-Pro(TGG)	tRNA-Pro(TGG)
tRNA-Ser(TGA)	tRNA-Ser(TGA)	tRNA-Ser(TGA)	tRNA-Ser(TGA)	tRNA-Ser(TGA)	tRNA-Ser(TGA)	tRNA-Ser(TGA)	tRNA-Ser(TGA)	tRNA-Ser(TGA)	tRNA-Ser(TGA)	tRNA-Ser(TGA)	tRNA-Ser(TGA)	tRNA-Ser(TGA)	tRNA-Sup(TTA)	tRNA-Ser(TGA)	tRNA-Ser(TGA)
tRNA-Arg(TCT)	tRNA-Arg(TCT)	tRNA-Arg(TCT)	tRNA-Arg(TCT)	tRNA-Arg(TCT)	tRNA-Arg(TCT)	tRNA-Arg(TCT)	tRNA-Arg(TCT)	tRNA-Arg(TCT)	tRNA-Arg(TCT)	tRNA-Arg(TCT)	tRNA-Arg(TCT)	tRNA-Arg(TCT)	tRNA-Arg(TCT)	tRNA-Arg(TCT)	tRNA-Arg(TCT)
tRNA-Gln(TTG)	tRNA-Gln(TTG)	tRNA-Gln(TTG)	tRNA-Gln(TTG)	tRNA-Gln(TTG)	tRNA-Gln(TTG)	tRNA-Gln(TTG)	tRNA-Gln(TTG)	tRNA-Gln(TTG)	tRNA-Gln(TTG)	tRNA-Gln(TTG)	tRNA-Gln(TTG)	tRNA-Gln(TTG)	tRNA-Gln(TTG)	tRNA-Gln(TTG)	tRNA-Gln(TTG)
tRNA-Ile(TAT)			tRNA-Ile(TAT)	tRNA-Ile(TAT)	tRNA-Ile(TAT)	tRNA-Ile(TAT)	tRNA-Ile(TAT)	tRNA-Ile(TAT)	tRNA-Ile(TAT)	tRNA-Undet(NNN)	tRNA-Ile(TAT)
rps3	rps3	rps3	rps3	rps3	rps3	rps3	rps3	rps3	rps3	rps3	rps3	rps3	rps3	rps3	rps3
tRNA-Arg(ACG)	tRNA-Arg(ACG)	tRNA-Arg(ACG)	tRNA-Arg(ACG)	tRNA-Arg(ACG)	tRNA-Arg(ACG)	tRNA-Arg(ACG)	tRNA-Arg(ACG)	tRNA-Arg(ACG)	tRNA-Arg(ACG)	tRNA-Arg(ACG)	tRNA-Arg(ACG)	tRNA-Arg(ACG)	tRNA-Arg(ACG)	tRNA-Arg(ACG)	tRNA-Arg(ACG)
															tRNA-Ile(TAT)
tRNA-Leu(TAG)	tRNA-Leu(TAG)	tRNA-Leu(TAG)	tRNA-Leu(TAG)	tRNA-Leu(TAG)	tRNA-Leu(TAG)	tRNA-Leu(TAG)	tRNA-Leu(TAG)	tRNA-Leu(TAG)	tRNA-Leu(TAG)	tRNA-Leu(TAG)	tRNA-Leu(TAG)	tRNA-Leu(TAG)	tRNA-Leu(TAG)	rnl	tRNA-Arg(ACG)
tRNA-Arg(ACG)	tRNA-Arg(ACG)	tRNA-Arg(ACG)	tRNA-Cys(ACA)	tRNA-Arg(ACG)	tRNA-Arg(ACG)	tRNA-Arg(ACG)	tRNA-Arg(ACG)	tRNA-Arg(ACG)	tRNA-Arg(ACG)	tRNA-Arg(ACG)	tRNA-Arg(ACG)	tRNA-Arg(ACG)	tRNA-Arg(ACG)	tRNA-Leu(TAG)	tRNA-Leu(TAG)
tRNA-Phe(GAA)	tRNA-Phe(GAA)	tRNA-Phe(GAA)	tRNA-Phe(GAA)	tRNA-Phe(GAA)	tRNA-Phe(GAA)	tRNA-Phe(GAA)	tRNA-Phe(GAA)	tRNA-Phe(GAA)	tRNA-Phe(GAA)	tRNA-Phe(GAA)	tRNA-Phe(GAA)	tRNA-Phe(GAA)	tRNA-Phe(GAA)	tRNA-Phe(GAA)	tRNA-Phe(GAA)
tRNA-Ala(TGC)	tRNA-Ala(TGC)	tRNA-Ala(TGC)	tRNA-Ala(TGC)	tRNA-Ala(TGC)	tRNA-Ala(TGC)	tRNA-Ala(TGC)	tRNA-Ala(TGC)	tRNA-Ala(TGC)	tRNA-Ala(TGC)	tRNA-Ala(TGC)	tRNA-Ala(TGC)	tRNA-Ala(TGC)	tRNA-Ala(TGC)		tRNA-Ala(TGC)
tRNA-Leu(TAA)	tRNA-Leu(TAA)	tRNA-Leu(TAA)	tRNA-Leu(TAA)	tRNA-Leu(TAA)	tRNA-Leu(TAA)	tRNA-Leu(TAA)	tRNA-Leu(TAA)	tRNA-Leu(TAA)	tRNA-Leu(TAA)	tRNA-Leu(TAA)	tRNA-Leu(TAA)	tRNA-Leu(TAA)	tRNA-Leu(TAA)	tRNA-Leu(TAA)	tRNA-Leu(TAA)
tRNA-Met(CAT)	tRNA-Met(CAT)	tRNA-Met(CAT)	tRNA-Met(CAT)	tRNA-Met(CAT)	tRNA-Met(CAT)	tRNA-Met(CAT)	tRNA-Met(CAT)	tRNA-Met(CAT)	tRNA-Met(CAT)	tRNA-Met(CAT)	tRNA-Met(CAT)	tRNA-Met(CAT)	tRNA-Met(CAT)		tRNA-Met(CAT)
tRNA-Met(CAT)	tRNA-Met(CAT)	tRNA-Met(CAT)	tRNA-Met(CAT)	tRNA-Met(CAT)	tRNA-Met(CAT)	tRNA-Met(CAT)	tRNA-Met(CAT)	tRNA-Met(CAT)	tRNA-Met(CAT)	tRNA-Met(CAT)	tRNA-Met(CAT)	tRNA-Met(CAT)	tRNA-Met(CAT)	tRNA-Met(CAT)	tRNA-Met(CAT)
tRNA-Glu(TTC)	tRNA-Glu(TTC)	tRNA-Glu(TTC)	tRNA-Glu(TTC)	tRNA-Glu(TTC)	tRNA-Glu(TTC)	tRNA-Glu(TTC)	tRNA-Glu(TTC)	tRNA-Glu(TTC)	tRNA-Glu(TTC)	tRNA-Glu(TTC)	tRNA-Glu(TTC)	tRNA-Sup(TTA)	tRNA-Sup(TTA)	tRNA-Glu(TTC)	tRNA-Glu(TTC)
tRNA-Thr(TGT)	tRNA-Thr(TGT)	tRNA-Thr(TGT)	tRNA-Thr(TGT)	tRNA-Thr(TGT)	tRNA-Thr(TGT)	tRNA-Thr(TGT)	tRNA-Thr(TGT)	tRNA-Thr(TGT)	tRNA-Thr(TGT)	tRNA-Thr(TGT)	tRNA-Thr(TGT)	tRNA-Glu(TTC)	tRNA-Glu(TTC)	tRNA-Thr(TGT)	tRNA-Thr(TGT)
		tRNA-His(ATG)					tRNA-Arg(ACG)				tRNA-Arg(ACG)		tRNA-Thr(TGT)		tRNA-Arg(TCG)
													tRNA-Arg(ACG)
rnl	rnl	rnl	rnl	rnl	rnl	rnl	rnl	rnl	rnl	rnl	rnl		rnl	rnl	rnl
rnl					rnl	rnl		rnl	rnl	rnl	rnl		rnl	rnl	rnl
		tRNA-Asn(GTT)	tRNA-Arg(ACG)					rnl						tRNA-Met(CAT)	tRNA-Met(CAT)
			rnl	tRNA-Sup(TCA)								tRNA-Sup(TCA)		tRNA-Cys(GCA)	tRNA-Undet(NNN)
			rnl	tRNA-Sup(TTA)				tRNA-Ser(TGA)				tRNA-Thr(TGT)		tRNA-Arg(TCT)	tRNA-Arg(TCT)
tRNA-Arg(TCT)	tRNA-Undet(NNN)	tRNA-Undet(NNN)		tRNA-Sup(TCA)	tRNA-Ser(TGA)	tRNA-Ser(TGA)		tRNA-Sup(TCA)	tRNA-Ser(TGA)	tRNA-Undet(NNN)		tRNA-Arg(ACG)		tRNA-Ala(TGC)
tRNA-Ser(TGA)	tRNA-Ser(TGA)	tRNA-Ser(TGA)	tRNA-Ser(TGA)	tRNA-Ser(TGA)	tRNA-Sup(TCA)	tRNA-Sup(TCA)	tRNA-Ser(TGA)	tRNA-Ile(GAT)	tRNA-Ile(GAT)	tRNA-Ser(TGA)	tRNA-Ser(TGA)	tRNA-Ser(TGA)	tRNA-Ser(TGA)	tRNA-Met(CAT)	tRNA-Ser(TGA)
tRNA-Ile(GAT)	tRNA-Ile(GAT)	tRNA-Ile(GAT)	tRNA-Ile(GAT)	tRNA-Ile(GAT)	tRNA-Ile(GAT)	tRNA-Ile(GAT)	tRNA-Ile(GAT)	tRNA-Ile(GAT)	tRNA-Ile(GAT)	tRNA-Ile(GAT)	tRNA-Ile(GAT)	tRNA-Ile(GAT)	tRNA-Ile(GAT)	tRNA-Ile(GAT)	tRNA-Ile(GAT)
tRNA-Sup(TCA)	tRNA-Sup(TCA)	tRNA-Sup(TCA)	tRNA-Sup(TCA)	tRNA-Sup(TCA)	tRNA-Sup(TCA)	tRNA-Sup(TCA)	tRNA-Sup(TCA)	tRNA-Sup(TCA)	tRNA-Sup(TCA)	tRNA-Sup(TCA)	tRNA-Sup(TCA)	tRNA-Undet(NNN)	tRNA-Sup(TCA)	tRNA-Sup(TCA)	tRNA-Sup(TCA)
tRNA-Ser(GCT)	tRNA-Ser(GCT)	tRNA-Ser(GCT)	tRNA-Ser(GCT)	tRNA-Ser(GCT)	tRNA-Ser(GCT)	tRNA-Ser(GCT)	tRNA-Ser(GCT)	tRNA-Ser(GCT)	tRNA-Ser(GCT)	tRNA-Ser(GCT)	tRNA-Ser(GCT)	tRNA-Ser(GCT)	tRNA-Ser(GCT)	tRNA-Ser(GCT)	tRNA-Ser(GCT)
tRNA-Asp(GTC)	tRNA-Asp(GTC)	tRNA-Asp(GTC)	tRNA-Asp(GTC)	tRNA-Asp(GTC)	tRNA-Asp(GTC)	tRNA-Asp(GTC)	tRNA-Asp(GTC)	tRNA-Asp(GTC)	tRNA-Asp(GTC)	tRNA-Asp(GTC)	tRNA-Asp(GTC)	tRNA-Asp(GTC)	tRNA-Asp(GTC)	tRNA-Asp(GTC)	tRNA-Asp(GTC)
tRNA-Arg(ACG)	tRNA-Arg(ACG)	tRNA-Arg(ACG)	tRNA-Arg(ACG)	tRNA-Arg(ACG)	tRNA-Arg(ACG)	tRNA-Arg(ACG)	tRNA-Arg(ACG)	tRNA-Arg(ACG)	tRNA-Arg(ACG)	tRNA-Arg(ACG)		tRNA-Arg(ACG)	tRNA-Arg(ACG)	tRNA-Arg(ACG)	tRNA-Arg(ACG)
tRNA-Gly(TCC)	tRNA-Gly(TCC)	tRNA-Gly(TCC)	tRNA-Gly(TCC)	tRNA-Gly(TCC)	tRNA-Gly(TCC)	tRNA-Gly(TCC)	tRNA-Gly(TCC)	tRNA-Gly(TCC)	tRNA-Gly(TCC)	tRNA-Gly(TCC)	tRNA-Gly(TCC)	tRNA-Gly(TCC)	tRNA-Gly(TCC)	tRNA-Gly(TCC)	tRNA-Gly(TCC)
tRNA-Lys(TTT)	tRNA-Lys(TTT)	tRNA-Lys(TTT)	tRNA-Lys(TTT)	tRNA-Lys(TTT)	tRNA-Lys(TTT)	tRNA-Lys(TTT)	tRNA-Lys(TTT)	tRNA-Lys(TTT)	tRNA-Lys(TTT)	tRNA-Lys(TTT)	tRNA-Lys(TTT)	tRNA-Lys(TTT)	tRNA-Lys(TTT)	tRNA-Lys(TTT)	tRNA-Lys(TTT)
															tRNA-Met(CAT)
nad5	nad5	nad5	nad5	nad5	nad5	nad5	nad5	nad5	nad5	nad5	nad5	nad5	nad5	nad5	nad5
nad4L	nad4L	nad4L	nad4L	nad4L	nad4L	nad4L	nad4L	nad4L	nad4L	nad4L	nad4L	nad4L	nad4L	nad4L	nad4L
cox2	cox2	cox2	cox2	cox2	cox2	cox2	cox2	cox2	cox2	cox2	cox2	cox2	cox2	cox2	cox2
cox3	cox3	cox3	cox3	cox3	cox3	cox3	cox3	cox3	cox3	cox3	cox3	cox3	cox3	cox3	cox3
nad6	nad6	nad6	nad6	nad6	nad6	nad6	nad6	nad6	nad6	nad6	nad6	nad6	nad6	nad6	nad6
tRNA-Asn(GTT)	tRNA-Leu(TAA)	tRNA-Asn(GTT)	tRNA-Asn(GTT)	tRNA-Asn(GTT)	tRNA-Asn(GTT)	tRNA-Asn(GTT)	tRNA-Asn(GTT)	tRNA-Asn(GTT)	tRNA-Asn(GTT)	tRNA-Asn(GTT)	tRNA-Asn(GTT)	tRNA-Asn(GTT)	tRNA-Asn(GTT)	tRNA-Asn(GTT)	tRNA-Asn(GTT)
tRNA-Tyr(GTA)	tRNA-Tyr(GTA)	tRNA-Tyr(GTA)	tRNA-Tyr(GTA)	tRNA-Tyr(GTA)	tRNA-Tyr(GTA)	tRNA-Tyr(GTA)	tRNA-Tyr(GTA)	tRNA-Tyr(GTA)	tRNA-Tyr(GTA)	tRNA-Tyr(GTA)	tRNA-Tyr(GTA)	tRNA-Tyr(GTA)	tRNA-Tyr(GTA)	tRNA-Tyr(GTA)	tRNA-Tyr(GTA)
														tRNA-Arg(ACG)
														tRNA-Ile(TAT)
rns	rns	rns	rns	rns	rns	rns	rns	rns	rns	rns	rns	rns	rns	rns	rns
rns	rns	rns	rns	rns	rns	rns	rns	rns	rns			rns	rns	rns	rns
	rns											rns	rns
tRNA-Cys(GCA)	tRNA-Cys(GCA)	tRNA-Cys(GCA)	tRNA-Cys(GCA)	tRNA-Cys(GCA)	tRNA-Cys(GCA)	tRNA-Cys(GCA)	tRNA-Cys(GCA)	tRNA-Cys(GCA)	tRNA-Cys(GCA)	tRNA-Cys(GCA)	tRNA-Cys(GCA)	tRNA-Cys(GCA)	tRNA-Cys(GCA)		tRNA-Cys(GCA)
															tRNA-Arg(ACG)
