# Supplementary material for: ﻿Characterisation and comparative analysis of mitochondrial genomes of false, yellow, black and blushing morels provide insights on their structure and evolution
Source: IMA Fungus. 2025 Feb 21;16:e138363. doi: 10.3897/imafungus.16.138363 (PMC11881001; doi:10.3897/imafungus.16.138363)
Supplement: Supplementary material 2 — AT/GC content and skew [file imafungus-16-e138363-s002.xlsx]

## Sheet: Genome AT skew
Table S2 - AT skew in the mitogenomes
FungalID	Group	Evolutionary order	SpeciesName	scaffold_1	scaffold_2
MorM21481_1	Black Morels	1	Morchella Mel-23	-0.0198698	NA
Morcon1	Black Morels	2	Morchella conifericola	-0.0236864	NA
Morbru1	Black Morels	3	Morchella brunnea	-0.0227827	NA
Morhis1	Black Morels	4	Morchella hispaniolensis	-0.0230917	NA
Morarb1	Black Morels	5	Morchella arbutiphila	0.0200956	NA
Morsep1	Black Morels	6	Morchella septentrionalis	0.0239348	NA
Mordis1	Black Morels	7	Morchella sp. DIS	-0.018554	NA
Morsem1	Black Morels	8	Morchella sp. SEM	-0.0184769	NA
Morkaki1	Black Morels	9	Morchella kakiicolor PhC280	-0.0183352	NA
Mordun1	Black Morels	10	Morchella dunalii	-0.0175453	NA
Morgal1	Black Morels	11	Morchella sp. GAL	0.0187352	NA
Mordel1	Black Morels	12	Morchella deliciosa	0.0195532	NA
Morexi1	Black Morels	13	Morchella eximia NRRL	-0.0254189	NA
Morexim1	Black Morels	14	Morchella eximia CBS	-0.0214099	NA
Morimp1	Black Morels	15	Morchella importuna	0.01853	-0.0133038
Morpop1	Black Morels	16	Morchella populiphila	-0.0268406	NA
Morpun1	Black Morels	17	Morchella punctipes	0.0315047	NA
Mortrid1	Black Morels	18	Morchella tridentina	0.0206688	NA
Morpal1	Yellow Morels	19	Morchella steppicola	-0.00841329	NA
MorM1934m1_1	Yellow Morels	20	Morchella fluvialis	0.0118608	NA
MorvulMes17_1	Yellow Morels	21	Morchella vulgaris Mes-17	-0.0112921	0.0055831
Morame1	Yellow Morels	22	Morchella americana	0.0107904	NA
Morpra1	Yellow Morels	23	Morchella prava	0.00917944	NA
Morulm1	Yellow Morels	24	Morchella ulmaria	-0.0145699	NA
Morper1	Yellow Morels	25	Morchella peruviana	-0.012981	NA
Mordim1	Yellow Morels	26	Morchella diminutiva	-0.00848977	NA
Morana1	Blushing Morels	27	Morchella anatolica	0.00328273	NA
Morruf1	Blushing Morels	28	Morchella rufobrunnea	-0.00941572	NA
Disven1	Discinaceae	29	Disciotis venosa	0.0175354	NA
Vercon1	Discinaceae	30	Verpa conica	-0.0140687	NA

## Sheet: Genome GC skew
Table S2 - GC skew in the mitogenomes
FungalID	Group	Evolutionary order	SpeciesName	scaffold_1	scaffold_2
MorM21481_1	Black Morels	1	Morchella Mel-23	-0.0471223	NA
Morcon1	Black Morels	2	Morchella conifericola	-0.0483357	NA
Morbru1	Black Morels	3	Morchella brunnea	-0.0514981	NA
Morhis1	Black Morels	4	Morchella hispaniolensis	-0.0500253	NA
Morarb1	Black Morels	5	Morchella arbutiphila	0.0485047	NA
Morsep1	Black Morels	6	Morchella septentrionalis	0.0484061	NA
Mordis1	Black Morels	7	Morchella sp. DIS	-0.0658707	NA
Morsem1	Black Morels	8	Morchella sp. SEM	-0.0659304	NA
Morkaki1	Black Morels	9	Morchella kakiicolor PhC280	-0.0656432	NA
Mordun1	Black Morels	10	Morchella dunalii	-0.0716975	NA
Morgal1	Black Morels	11	Morchella sp. GAL	0.0706288	NA
Mordel1	Black Morels	12	Morchella deliciosa	0.0556304	NA
Morexi1	Black Morels	13	Morchella eximia NRRL	-0.0550478	NA
Morexim1	Black Morels	14	Morchella eximia CBS	-0.0525888	NA
Morimp1	Black Morels	15	Morchella importuna	0.0480413	0.0846813
Morpop1	Black Morels	16	Morchella populiphila	-0.0587564	NA
Morpun1	Black Morels	17	Morchella punctipes	0.0571913	NA
Mortrid1	Black Morels	18	Morchella tridentina	0.0419093	NA
Morpal1	Yellow Morels	19	Morchella steppicola	-0.0457473	NA
MorM1934m1_1	Yellow Morels	20	Morchella fluvialis	0.046483	NA
MorvulMes17_1	Yellow Morels	21	Morchella vulgaris Mes-17	-0.0425838	0.0552548
Morame1	Yellow Morels	22	Morchella americana	0.0450214	NA
Morpra1	Yellow Morels	23	Morchella prava	0.0416613	NA
Morulm1	Yellow Morels	24	Morchella ulmaria	-0.0507991	NA
Morper1	Yellow Morels	25	Morchella peruviana	-0.0497144	NA
Mordim1	Yellow Morels	26	Morchella diminutiva	-0.0506406	NA
Morana1	Blushing Morels	27	Morchella anatolica	-0.0481795	NA
Morruf1	Blushing Morels	28	Morchella rufobrunnea	0.047457	NA
Disven1	Discinaceae	29	Disciotis venosa	0.0704375	NA
Vercon1	Discinaceae	30	Verpa conica	-0.0657591	NA

## Sheet: Genome GC content
Table S2 - GC content in the mitogenomes
FungalID	Group	Evolutionary order	SpeciesName	scaffold_1	scaffold_2
MorM21481_1	Black Morels	1	Morchella Mel-23	0.406272	NA
Morcon1	Black Morels	2	Morchella conifericola	0.407235	NA
Morbru1	Black Morels	3	Morchella brunnea	0.408767	NA
Morhis1	Black Morels	4	Morchella hispaniolensis	0.405398	NA
Morarb1	Black Morels	5	Morchella arbutiphila	0.406783	NA
Morsep1	Black Morels	6	Morchella septentrionalis	0.406524	NA
Mordis1	Black Morels	7	Morchella sp. DIS	0.421975	NA
Morsem1	Black Morels	8	Morchella sp. SEM	0.422004	NA
Morkaki1	Black Morels	9	Morchella kakiicolor PhC280	0.421959	NA
Mordun1	Black Morels	10	Morchella dunalii	0.424149	NA
Morgal1	Black Morels	11	Morchella sp. GAL	0.423275	NA
Mordel1	Black Morels	12	Morchella deliciosa	0.40673	NA
Morexi1	Black Morels	13	Morchella eximia NRRL	0.414638	NA
Morexim1	Black Morels	14	Morchella eximia CBS	0.418494	NA
Morimp1	Black Morels	15	Morchella importuna	0.403235	0.538146
Morpop1	Black Morels	16	Morchella populiphila	0.401757	NA
Morpun1	Black Morels	17	Morchella punctipes	0.405703	NA
Mortrid1	Black Morels	18	Morchella tridentina	0.400565	NA
Morpal1	Yellow Morels	19	Morchella steppicola	0.412333	NA
MorM1934m1_1	Yellow Morels	20	Morchella fluvialis	0.468321	NA
MorvulMes17_1	Yellow Morels	21	Morchella vulgaris Mes-17	0.471993	0.463329
Morame1	Yellow Morels	22	Morchella americana	0.483335	NA
Morpra1	Yellow Morels	23	Morchella prava	0.467922	NA
Morulm1	Yellow Morels	24	Morchella ulmaria	0.469213	NA
Morper1	Yellow Morels	25	Morchella peruviana	0.461002	NA
Mordim1	Yellow Morels	26	Morchella diminutiva	0.461651	NA
Morana1	Blushing Morels	27	Morchella anatolica	0.422564	NA
Morruf1	Blushing Morels	28	Morchella rufobrunnea	0.409215	NA
Disven1	Discinaceae	29	Disciotis venosa	0.374522	NA
Vercon1	Discinaceae	30	Verpa conica	0.384753	NA

## Sheet: Gene AT skew
Table S2 - AT skew in the core genes
FungalID	Group	Evolutionary order	SpeciesName	nad1	atp8	atp6	cob	atp9	nad2	nad3	nad4	cox1	nad6	cox3	cox2	nad4L	nad5	rps3
MorM21481_1	Black Morels	1	Morchella Mel-23	0.0149109	-0.163636	-0.124088	0.0404595	-0.015625	0.0283224	-0.255474	-0.0639585	0.0381731	-0.157385	-0.0041686	0.00434468	-0.160976	0.00679887	0.149453
Morcon1	Black Morels	2	Morchella conifericola	0.0176678	-0.163636	-0.124088	0.0403996	0.0184502	0.0279695	-0.255474	-0.0643629	0.0380672	-0.157385	-0.00416667	0.00398118	-0.160976	0.00641873	0.149453
Morbru1	Black Morels	3	Morchella brunnea	0.0157347	-0.163636	-0.124088	0.0354439	-0.015625	0.0305011	-0.255474	-0.0627434	0.0329026	-0.152542	-0.00370199	0.0057971	-0.148515	0.00642358	0.150485
Morhis1	Black Morels	4	Morchella hispaniolensis	0.0148796	-0.163636	-0.124088	0.0378982	-0.116279	0.030127	-0.255474	-0.105442	0.0399366	-0.157385	0.0143266	0.00938272	-0.160976	0.00545691	0.150852
Morarb1	Black Morels	5	Morchella arbutiphila	0.0150376	-0.163636	-0.124088	0.0403946	0.0258303	0.0279695	-0.255474	-0.0644185	0.0381291	-0.157385	-0.00439917	0.00434468	-0.160976	0.00660502	0.149453
Morsep1	Black Morels	6	Morchella septentrionalis	0.0159154	-0.163636	-0.124088	0.00888208	-0.015625	0.0301489	-0.255474	-0.0644185	0.0385844	-0.162228	-0.00416667	0.00641658	-0.160976	0.0072717	0.149453
Mordis1	Black Morels	7	Morchella sp. DIS	0.00387597	-0.163636	-0.120438	0.0254407	0.00787402	0.033557	-0.223443	-0.0555127	0.0254819	-0.157635	-0.0147555	0.0177628	-0.160976	-0.0171961	0.15566
Morsem1	Black Morels	8	Morchella sp. SEM	0.00355259	-0.163636	-0.120438	0.0253906	0.00787402	0.033557	-0.223443	-0.0558767	0.0254819	-0.157635	-0.0149631	0.0182517	-0.160976	-0.0171961	0.15566
Morkaki1	Black Morels	9	Morchella kakiicolor PhC280	0.00301724	-0.163636	-0.120438	0.0253931	0.00787402	0.033557	-0.223443	-0.0555127	0.0253848	-0.157635	-0.0147555	0.018741	-0.160976	-0.0170353	0.15566
Mordun1	Black Morels	10	Morchella dunalii	0.00333728	-0.163636	-0.120438	0.0250921	0.00787402	0.0328506	-0.223443	-0.0551485	0.0259293	-0.157635	-0.0154106	0.0155016	-0.160976	-0.0172706	0.15566
Morgal1	Black Morels	11	Morchella sp. GAL	0.00409218	-0.163636	-0.120438	0.0254908	0.00787402	0.033557	-0.223443	-0.0555127	0.0255078	-0.157635	-0.0145478	0.018741	-0.160976	-0.0169492	0.15566
Mordel1	Black Morels	12	Morchella deliciosa	0.0134627	-0.163636	-0.127737	0.0334254	0.0258303	0.0312273	-0.255474	-0.0627434	0.0340607	-0.162228	-0.00254453	0.0198766	-0.158416	0.00699169	0.149453
Morexi1	Black Morels	13	Morchella eximia NRRL	0.0116346	-0.163636	-0.124088	0.0368044	0	0.0305426	-0.259259	-0.0682809	0.038542	-0.134884	-0.0104167	0.0417515	-0.160976	-0.00453677	0.150602
Morexim1	Black Morels	14	Morchella eximia CBS	0.0107722	-0.163636	-0.124088	0.0376608	0	0.0305426	-0.259259	-0.181996	0.0333188	-0.134884	-0.010513	0.0422822	-0.148515	-0.00738447	0.150602
Morimp1	Black Morels	15	Morchella importuna	0.0162735	-0.163636	-0.148936	0.0465172	-0.047619	0.0258242	-0.237037	-0.0285474	0.0341128	-0.139535	-0.0164011	0.0145582	-0.0485437	-0.0188004	0.0806452
Morpop1	Black Morels	16	Morchella populiphila	0.0215555	-0.145455	-0.12	0.0451201	-0.047619	0.0333209	-0.271375	-0.00797637	0.0346933	-0.126697	0.0207486	0.0180706	-0.160976	0.0161095	0.147023
Morpun1	Black Morels	17	Morchella punctipes	0.025814	-0.145455	-0.12	0.0491547	-0.047619	0.0340696	-0.268657	-0.0135642	0.0289381	-0.126697	0.0192972	0.0226078	-0.165049	0.0157465	0.145985
Mortrid1	Black Morels	18	Morchella tridentina	0.018607	-0.163636	-0.125683	0.038527	0.0437018	0.0300181	-0.285171	-0.0670315	0.0317444	-0.127854	0.00353774	0.0361287	-0.160976	-0.0138466	0.134921
Morpal1	Yellow Morels	19	Morchella steppicola	-0.00246978	-0.163636	-0.123636	0.0347246	-0.0393701	0.0282328	-0.21147	-0.0106408	0.019835	-0.122402	-0.0192745	-0.00800534	-0.154229	-0.0199521	0.161677
MorM1934m1_1	Yellow Morels	20	Morchella fluvialis	-0.016261	-0.163636	-0.124088	0.0387843	-0.010101	0.0354132	-0.264706	-0.0508915	0.0213993	-0.147059	0.00182429	0	-0.144279	-0.00335525	0.154217
MorvulMes17_1	Yellow Morels	21	Morchella vulgaris Mes-17	-0.0170128	-0.163636	-0.124088	0.0354437	-0.0956522	0.0313567	-0.264706	-0.051349	0.0219371	-0.147059	-0.00204082	0.000761615	-0.144279	-0.00257069	0.154217
Morame1	Yellow Morels	22	Morchella americana	-0.0195683	-0.163636	-0.124088	0.0386199	0.00265957	0.0285618	-0.264706	-0.065051	0.0270953	-0.147059	-0.0021256	0.000502563	-0.144279	-0.00848346	0.154217
Morpra1	Yellow Morels	23	Morchella prava	-0.0175439	-0.163636	-0.124088	0.0362346	0.00398406	0.0325393	-0.264706	-0.0511919	0.0219001	-0.147059	-0.00296493	0.00940378	-0.144279	-0.00297705	0.154217
Morulm1	Yellow Morels	24	Morchella ulmaria	-0.00867553	-0.163636	-0.124088	0.0417686	-0.00729927	0.0378502	-0.264706	-0.0399581	0.0223464	-0.147059	-0.0032003	0.0107874	-0.144279	-0.000287274	0.154217
Morper1	Yellow Morels	25	Morchella peruviana	-0.014602	-0.163636	-0.124088	0.0412152	-0.00265252	0.0319299	-0.260073	-0.0502301	0.0203221	-0.147059	0.00372024	0.0141867	-0.144279	-0.00098584	0.174603
Mordim1	Yellow Morels	26	Morchella diminutiva	-0.0143602	-0.163636	-0.124088	0.0431433	-0.0782609	0.0347796	-0.225092	-0.0444732	0.0225876	-0.147059	0.000860174	0.00733945	-0.144279	0.00354398	0.152828
Morana1	Blushing Morels	27	Morchella anatolica	-0.0400466	-0.163636	-0.11883	0.0758835	-0.0411622	0.0211551	-0.246377	-0.0535581	0.00702388	-0.149051	-0.011789	0.0227766	-0.148515	0.00898028	0.151586
Morruf1	Blushing Morels	28	Morchella rufobrunnea	-0.0475237	-0.163636	-0.120438	0.078644	0.00721501	0.0217652	-0.246377	-0.0445565	0.00571304	-0.152174	-0.0182127	0.0285614	-0.0485437	-3.97567e-05	0.152941
Disven1	Discinaceae	29	Disciotis venosa	0.012218	-0.174312	-0.127737	0.0268175	-0.114754	-0.153333	-0.237037	-0.173871	0.0329679	-0.0963303	0.00447016	0.0535669	-0.15	0.00160146	0.135279
Vercon1	Discinaceae	30	Verpa conica	0.0211962	-0.189189	-0.132969	0.00855286	-0.2	-0.13	-0.245136	-0.180676	0.0297275	-0.0829493	0.00242277	0.0226537	-0.0606061	-0.039273	0.175546

## Sheet: Gene GC skew
Table S2 - GC skew in the core genes
FungalID	Group	Evolutionary order	SpeciesName	nad1	atp8	atp6	cob	atp9	nad2	nad3	nad4	cox1	nad6	cox3	cox2	nad4L	nad5	rps3
MorM21481_1	Black Morels	1	Morchella Mel-23	0.0186706	-0.405405	-0.0480349	0.0572953	0.12766	0.0226876	0.008	0.03362	0.0641967	-0.0344828	0.0556062	0.025894	0.0810811	0.0549704	-0.0519481
Morcon1	Black Morels	2	Morchella conifericola	0.0202323	-0.405405	-0.0480349	0.0588372	0.0994152	0.0221187	0.008	0.0328638	0.0658836	-0.0344828	0.0576806	0.0283251	0.0810811	0.0559395	-0.0519481
Morbru1	Black Morels	3	Morchella brunnea	0.0240385	-0.405405	-0.0480349	0.0562556	0.12766	0.0294968	0.008	0.0328638	0.0658052	-0.0344828	0.063468	0.0282555	0.0649351	0.055455	-0.0488599
Morhis1	Black Morels	4	Morchella hispaniolensis	0.0318739	-0.405405	-0.0480349	0.0503388	0.0833333	0.0272464	0.008	0.0614035	0.0722189	-0.0344828	0.0681696	0.0536665	0.0810811	0.0539838	-0.0550162
Morarb1	Black Morels	5	Morchella arbutiphila	0.0197909	-0.405405	-0.0480349	0.0562972	0.0994152	0.0238234	0.008	0.0375	0.0682909	-0.0344828	0.061706	0.0234858	0.0810811	0.0573959	-0.0519481
Morsep1	Black Morels	6	Morchella septentrionalis	0.0193791	-0.405405	-0.0480349	0.0360465	0.12766	0.0238511	0.008	0.0381323	0.0678951	-0.0344828	0.0551661	0.0560786	0.0810811	0.0543657	-0.0519481
Mordis1	Black Morels	7	Morchella sp. DIS	0.0469291	-0.405405	-0.0480349	0.0556992	0.0891089	0.0299076	-0.126984	0.058895	0.0748777	-0.0316742	0.0836381	0.00636042	0.0810811	0.0578035	-0.0332326
Morsem1	Black Morels	8	Morchella sp. SEM	0.0469144	-0.405405	-0.0480349	0.0557731	0.0891089	0.0288514	-0.126984	0.0583232	0.0748553	-0.0316742	0.0835974	0.00636042	0.0810811	0.057912	-0.0332326
Morkaki1	Black Morels	9	Morchella kakiicolor PhC280	0.047094	-0.405405	-0.0480349	0.0560213	0.0891089	0.0283224	-0.126984	0.0583232	0.0746358	-0.0316742	0.0829673	0.00636042	0.0810811	0.0574773	-0.0332326
Mordun1	Black Morels	10	Morchella dunalii	0.0548139	-0.405405	-0.0480349	0.0594928	0.0891089	0.0294118	-0.126984	0.0606796	0.0782532	-0.0316742	0.0908215	0.0560706	0.0810811	0.0602599	-0.0332326
Morgal1	Black Morels	11	Morchella sp. GAL	0.0505019	-0.405405	-0.0480349	0.0590256	0.0891089	0.0299076	-0.126984	0.0617433	0.0780105	-0.0316742	0.0956271	0.00776288	0.0810811	0.0603358	-0.0332326
Mordel1	Black Morels	12	Morchella deliciosa	0.0254625	-0.405405	-0.0480349	0.0557501	0.0994152	0.0232288	0.008	0.037325	0.0693606	-0.0344828	0.0828893	0.0768072	0.0649351	0.0592073	-0.0519481
Morexi1	Black Morels	13	Morchella eximia NRRL	0.0210884	-0.405405	-0.0480349	0.0442946	0.0784314	0.0249855	-0.0166667	0.0466926	0.0540751	-0.0214592	0.0785626	0.0514469	0.0810811	0.0648719	-0.00689655
Morexim1	Black Morels	14	Morchella eximia CBS	0.0106033	-0.405405	-0.0480349	0.0423526	0.0784314	0.027278	-0.0166667	-0.0178571	0.0508704	-0.0214592	0.0706767	0.0510121	0.0649351	0.0654135	-0.00689655
Morimp1	Black Morels	15	Morchella importuna	0.0309938	-0.405405	-0.0576923	0.0392847	0.125	0.034797	-0.0697674	0.0230931	0.0667296	-0.0214592	0.0493071	0.0659247	0.228571	0.0483448	0.384615
Morpop1	Black Morels	16	Morchella populiphila	0.0387971	-0.405405	-0.0572687	0.0669781	0.166667	0.0199357	-0.00826446	0.0529328	0.0757901	-0.0612245	0.0801815	0.0224719	0.0810811	0.0678309	-0.0584416
Morpun1	Black Morels	17	Morchella punctipes	0.0373618	-0.405405	-0.0572687	0.0603364	0.166667	0.0199357	0	0.0456989	0.0740003	-0.0612245	0.0676869	0.0447504	0.0958904	0.0647498	-0.0614887
Mortrid1	Black Morels	18	Morchella tridentina	0.0180083	-0.405405	-0.0526316	0.0638298	0.123675	0.021148	0.00787402	0.0390244	0.0490873	-0.0295359	0.0703801	0.0125551	0.0810811	0.038708	-0.0681004
Morpal1	Yellow Morels	19	Morchella steppicola	0.039501	-0.405405	-0.0396476	0.0563191	0.136842	0.0247389	-0.111111	0.0580552	0.0564693	-0.026087	0.0498113	0.0557091	0.0512821	0.0420253	-0.0375
MorM1934m1_1	Yellow Morels	20	Morchella fluvialis	0.0465998	-0.405405	-0.0480349	0.05919	0.112108	0.0060423	-0.0551181	0.044843	0.0399704	-0.0319635	0.0513393	0.0491333	0.0512821	0.0479419	-0.0461538
MorvulMes17_1	Yellow Morels	21	Morchella vulgaris Mes-17	0.0487857	-0.405405	-0.0480349	0.053889	0.123596	0.0255989	-0.0551181	0.0438903	0.0410047	-0.0319635	0.0593588	0.0858995	0.0512821	0.0463087	-0.0461538
Morame1	Yellow Morels	22	Morchella americana	0.0454266	-0.405405	-0.0480349	0.0415623	0.139706	0.0136587	-0.0551181	0.0440165	0.0457253	-0.0319635	0.0470882	0.0561929	0.0512821	0.0472513	-0.0461538
Morpra1	Yellow Morels	23	Morchella prava	0.040348	-0.405405	-0.0480349	0.0522556	0.144954	0.0169435	-0.0551181	0.0369536	0.0385225	-0.0228311	0.0496543	0.0539436	0.0512821	0.0413043	-0.0461538
Morulm1	Yellow Morels	24	Morchella ulmaria	0.050914	-0.351351	-0.0480349	0.0595859	0.12426	0.0106942	-0.0551181	0.0565808	0.0458397	-0.0319635	0.0575024	0.0603877	0.0512821	0.0529988	-0.0461538
Morper1	Yellow Morels	25	Morchella peruviana	0.0438846	-0.405405	-0.0480349	0.0517513	0.141805	0.0243826	-0.047619	0.0586342	0.0408487	-0.0319635	0.0574779	0.0599227	0.0512821	0.0439947	-0.102222
Mordim1	Yellow Morels	26	Morchella diminutiva	0.0475271	-0.405405	-0.0480349	0.054904	0.101124	0.0149901	-0.140625	0.0224428	0.049319	-0.0319635	0.0638298	0.0537151	0.0512821	0.0628355	-0.0458716
Morana1	Blushing Morels	27	Morchella anatolica	0.0542368	-0.405405	-0.0521739	0.0326284	0.128205	0.0197596	-0.138211	0.00189873	0.0423372	-0.0208333	0.0516084	0.0791636	0.038961	0.0525869	-0.0504451
Morruf1	Blushing Morels	28	Morchella rufobrunnea	0.0480574	-0.405405	-0.0480349	0.0374722	0.138593	0.0186005	-0.138211	0.00257448	0.0514518	-0.015544	0.0483453	0.0686223	0.228571	0.0470267	-0.0473373
Disven1	Discinaceae	29	Disciotis venosa	0.04	-0.421053	-0.0480349	0.0711091	0.170732	0.0243902	-0.0852713	-0.011655	0.0751587	0	0.0425634	0.0568226	0.0886076	0.0598517	-0.0443686
Vercon1	Discinaceae	30	Verpa conica	0.0689215	-0.388889	-0.0438596	0.0562154	0.247059	0.00406504	-0.0985915	-0.0206897	0.0904393	0.0707965	0.086771	0.108144	0.246377	0.0576184	-0.0643016

## Sheet: Gene GC content
Table S2 - GC content in the core genes
FungalID	Group	Evolutionary order	SpeciesName	nad1	atp8	atp6	cob	atp9	nad2	nad3	nad4	cox1	nad6	cox3	cox2	nad4L	nad5	rps3
MorM21481_1	Black Morels	1	Morchella Mel-23	0.393679	0.251701	0.294723	0.349947	0.423423	0.384306	0.313283	0.35597	0.371042	0.35969	0.432514	0.369982	0.265233	0.364575	0.272325
Morcon1	Black Morels	2	Morchella conifericola	0.394094	0.251701	0.294723	0.350278	0.386878	0.384254	0.313283	0.355692	0.37122	0.35969	0.432624	0.370185	0.265233	0.364563	0.272325
Morbru1	Black Morels	3	Morchella brunnea	0.395611	0.251701	0.294723	0.356085	0.423423	0.385679	0.313283	0.356088	0.37112	0.35969	0.432436	0.371012	0.275986	0.3647	0.271441
Morhis1	Black Morels	4	Morchella hispaniolensis	0.384512	0.251701	0.294723	0.351824	0.426667	0.385045	0.313283	0.367742	0.365689	0.35969	0.400215	0.376059	0.265233	0.36159	0.27321
Morarb1	Black Morels	5	Morchella arbutiphila	0.393766	0.251701	0.294723	0.349748	0.386878	0.384667	0.313283	0.356248	0.368296	0.35969	0.433574	0.369406	0.265233	0.365237	0.272325
Morsep1	Black Morels	6	Morchella septentrionalis	0.392367	0.251701	0.294723	0.345035	0.423423	0.384392	0.313283	0.357143	0.36727	0.35969	0.431654	0.376135	0.265233	0.364368	0.272325
Mordis1	Black Morels	7	Morchella sp. DIS	0.406062	0.251701	0.294723	0.383979	0.442982	0.39379	0.315789	0.388352	0.403189	0.352472	0.463652	0.404517	0.265233	0.392028	0.280746
Morsem1	Black Morels	8	Morchella sp. SEM	0.406112	0.251701	0.294723	0.383986	0.442982	0.39353	0.315789	0.388116	0.403261	0.352472	0.463721	0.404633	0.265233	0.392122	0.280746
Morkaki1	Black Morels	9	Morchella kakiicolor PhC280	0.406232	0.251701	0.294723	0.383954	0.442982	0.3934	0.315789	0.388208	0.403163	0.352472	0.46347	0.404748	0.265233	0.391867	0.280746
Mordun1	Black Morels	10	Morchella dunalii	0.406681	0.251701	0.294723	0.38329	0.442982	0.3934	0.315789	0.388588	0.40338	0.352472	0.467034	0.398487	0.265233	0.392043	0.280746
Morgal1	Black Morels	11	Morchella sp. GAL	0.4071	0.251701	0.294723	0.384786	0.442982	0.39379	0.315789	0.389072	0.404128	0.352472	0.467378	0.405089	0.265233	0.392504	0.280746
Mordel1	Black Morels	12	Morchella deliciosa	0.398351	0.251701	0.294723	0.364009	0.386878	0.384718	0.313283	0.35752	0.375345	0.35969	0.438644	0.377648	0.275986	0.366796	0.272325
Morexi1	Black Morels	13	Morchella eximia NRRL	0.403818	0.251701	0.294723	0.355789	0.447368	0.382105	0.307692	0.332363	0.390899	0.351433	0.456706	0.387781	0.265233	0.389727	0.303983
Morexim1	Black Morels	14	Morchella eximia CBS	0.41518	0.251701	0.294723	0.356562	0.447368	0.382379	0.307692	0.304762	0.392348	0.351433	0.456209	0.386179	0.275986	0.387868	0.303983
Morimp1	Black Morels	15	Morchella importuna	0.386835	0.251701	0.356164	0.350908	0.432432	0.398745	0.323308	0.374967	0.379952	0.351433	0.420974	0.36962	0.253623	0.385194	0.239264
Morpop1	Black Morels	16	Morchella populiphila	0.404429	0.251701	0.292149	0.370492	0.432432	0.36796	0.310256	0.382525	0.38238	0.356623	0.402019	0.37258	0.265233	0.374203	0.272325
Morpun1	Black Morels	17	Morchella punctipes	0.40494	0.251701	0.292149	0.37176	0.432432	0.36796	0.312821	0.391785	0.385334	0.356623	0.408364	0.379243	0.261649	0.373501	0.27321
Mortrid1	Black Morels	18	Morchella tridentina	0.397808	0.251701	0.293436	0.341563	0.421131	0.374434	0.325641	0.359334	0.386578	0.351111	0.439246	0.392201	0.265233	0.363055	0.269565
Morpal1	Yellow Morels	19	Morchella steppicola	0.407502	0.251701	0.292149	0.361252	0.427928	0.388012	0.326087	0.39456	0.399473	0.346908	0.44579	0.433235	0.27957	0.371497	0.277056
MorM1934m1_1	Yellow Morels	20	Morchella fluvialis	0.481611	0.251701	0.294723	0.407698	0.428846	0.471762	0.318296	0.453068	0.44848	0.349282	0.486212	0.497391	0.27957	0.453979	0.281385
MorvulMes17_1	Yellow Morels	21	Morchella vulgaris Mes-17	0.49272	0.251701	0.294723	0.413343	0.436275	0.48612	0.318296	0.465954	0.442448	0.349282	0.496662	0.458244	0.27957	0.470682	0.281385
Morame1	Yellow Morels	22	Morchella americana	0.496445	0.251701	0.294723	0.40004	0.419753	0.481329	0.318296	0.481138	0.458833	0.349282	0.501349	0.508327	0.27957	0.484015	0.281385
Morpra1	Yellow Morels	23	Morchella prava	0.489851	0.251701	0.294723	0.413806	0.419877	0.483806	0.318296	0.46442	0.437787	0.349282	0.49392	0.486893	0.27957	0.469077	0.281385
Morulm1	Yellow Morels	24	Morchella ulmaria	0.482774	0.251701	0.294723	0.409826	0.38149	0.474785	0.318296	0.462484	0.451241	0.349282	0.492985	0.498331	0.27957	0.463678	0.281385
Morper1	Yellow Morels	25	Morchella peruviana	0.481157	0.251701	0.294723	0.390921	0.418658	0.473167	0.315789	0.454679	0.438934	0.349282	0.489677	0.47865	0.27957	0.448988	0.263158
Mordim1	Yellow Morels	26	Morchella diminutiva	0.4686	0.251701	0.294723	0.393012	0.436275	0.466078	0.320802	0.460957	0.455328	0.349282	0.484226	0.462819	0.27957	0.468868	0.282383
Morana1	Blushing Morels	27	Morchella anatolica	0.425456	0.251701	0.29601	0.423084	0.397959	0.451818	0.308271	0.371765	0.410324	0.342246	0.426492	0.420672	0.275986	0.372217	0.28367
Morruf1	Blushing Morels	28	Morchella rufobrunnea	0.402101	0.251701	0.294723	0.418222	0.403614	0.436286	0.308271	0.363649	0.395088	0.344029	0.396079	0.40084	0.253623	0.367745	0.284512
Disven1	Discinaceae	29	Disciotis venosa	0.345835	0.258503	0.294723	0.319018	0.401961	0.29078	0.323308	0.291837	0.347034	0.333333	0.354768	0.396414	0.283154	0.301646	0.279847
Vercon1	Discinaceae	30	Verpa conica	0.396759	0.244898	0.293436	0.30172	0.377778	0.29078	0.35589	0.295918	0.344266	0.342424	0.347366	0.397981	0.258427	0.33642	0.282581

## Sheet: Correlation Gccontent vs genome
Table S2 - Pearson correlation of GC content with mitogenome size
Gene	Coefficient	p.value
cox1	0.919079	7.66789e-13
nad1	0.917725	9.59125e-13
cox2	0.907423	4.68753e-12
nad2	0.890699	4.31023e-11
nad4	0.875062	2.53557e-10
nad5	0.861143	1.01708e-09
cob	0.859764	1.15765e-09
cox3	0.669741	5.16746e-05
nad4L	0.550651	0.00161526
