# Supplementary material for: ﻿Characterisation and comparative analysis of mitochondrial genomes of false, yellow, black and blushing morels provide insights on their structure and evolution
Source: IMA Fungus. 2025 Feb 21;16:e138363. doi: 10.3897/imafungus.16.138363 (PMC11881001; doi:10.3897/imafungus.16.138363)
Supplement: Supplementary material 3 — Genomic coodinates of Morchellaceae mitogenomes [file imafungus-16-e138363-s003.xlsx]

## Sheet: Table S3 - Genome coodinates
Table S3 - Genomic corodinates in 30 Morchellaceae mitogenomes
Protein_ID	Scaffold	Start	End	Size	Strand	Fungal_ID	Annotation	Type
1	scaffold_1	954	1418	465	-	Disven1	hypothetical protein	Unknown
2	scaffold_1	2824	6076	3253	+	Disven1	nad1	Gene
3	scaffold_1	9902	10396	495	+	Disven1	hypothetical protein	Unknown
4	scaffold_1	14274	14420	147	+	Disven1	atp8	Gene
5	scaffold_1	14480	15256	777	+	Disven1	atp6	Gene
6	scaffold_1	18330	18782	453	+	Disven1	hypothetical protein	Unknown
7	scaffold_1	19932	20003	72	+	Disven1	tRNA-Val(TAC)	tRNA
8	scaffold_1	24061	24594	534	-	Disven1	hypothetical protein	Unknown
9	scaffold_1	26446	29151	2706	+	Disven1	hypothetical protein	Unknown
10	scaffold_1	30449	44466	14018	+	Disven1	cob	Gene
11	scaffold_1	44845	45447	603	-	Disven1	hypothetical protein	Unknown
12	scaffold_1	47254	47748	495	-	Disven1	hypothetical protein	Unknown
13	scaffold_1	48737	48940	204	+	Disven1	atp9	Gene
14	scaffold_1	52400	52476	77	+	Disven1	tRNA-Glu(TTC)	tRNA
15	scaffold_1	53674	54210	537	+	Disven1	hypothetical protein	Unknown
16	scaffold_1	55384	55848	465	-	Disven1	hypothetical protein	Unknown
17	scaffold_1	57597	59288	1692	+	Disven1	nad2	Gene
18	scaffold_1	59288	59686	399	+	Disven1	nad3	Gene
19	scaffold_1	61415	61945	531	+	Disven1	hypothetical protein	Unknown
20	scaffold_1	66366	66857	492	-	Disven1	hypothetical protein	Unknown
21	scaffold_1	67776	69245	1470	+	Disven1	nad4	Gene
22	scaffold_1	69755	70249	495	+	Disven1	hypothetical protein	Unknown
23	scaffold_1	70587	71387	801	+	Disven1	hypothetical protein	Unknown
24	scaffold_1	73212	73589	378	+	Disven1	hypothetical protein	Unknown
25	scaffold_1	76142	76645	504	-	Disven1	hypothetical protein	Unknown
26	scaffold_1	76762	76834	73	+	Disven1	tRNA-His(GTG)	tRNA
27	scaffold_1	79842	79916	75	+	Disven1	tRNA-Met(CAT)	tRNA
28	scaffold_1	82193	122142	39950	+	Disven1	cox1	Gene
29	scaffold_1	125439	126276	838	+	Disven1	rns	Gene
30	scaffold_1	129876	130755	880	+	Disven1	rns	Gene
31	scaffold_1	131700	132206	507	+	Disven1	hypothetical protein	Unknown
32	scaffold_1	135928	135998	71	+	Disven1	tRNA-Ile(TAT)	tRNA
33	scaffold_1	137438	137510	73	+	Disven1	tRNA-Arg(ACG)	tRNA
34	scaffold_1	139507	139591	85	+	Disven1	tRNA-Tyr(GTA)	tRNA
35	scaffold_1	142843	143319	477	-	Disven1	hypothetical protein	Unknown
36	scaffold_1	143650	143723	74	+	Disven1	tRNA-Asn(GTT)	tRNA
37	scaffold_1	145652	146305	654	+	Disven1	nad6	Gene
38	scaffold_1	147693	148034	342	+	Disven1	hypothetical protein	Unknown
39	scaffold_1	150363	150833	471	+	Disven1	hypothetical protein	Unknown
40	scaffold_1	151709	152191	483	+	Disven1	hypothetical protein	Unknown
41	scaffold_1	154852	155301	450	+	Disven1	hypothetical protein	Unknown
42	scaffold_1	155335	161228	5894	+	Disven1	cox3	Gene
43	scaffold_1	162665	163159	495	-	Disven1	hypothetical protein	Unknown
44	scaffold_1	163406	163876	471	+	Disven1	hypothetical protein	Unknown
45	scaffold_1	164756	171281	6526	+	Disven1	cox2	Gene
46	scaffold_1	177967	178245	279	+	Disven1	nad4L	Gene
47	scaffold_1	181915	194432	12518	+	Disven1	nad5	Gene
48	scaffold_1	197888	198340	453	-	Disven1	hypothetical protein	Unknown
49	scaffold_1	198845	198917	73	+	Disven1	tRNA-Lys(TTT)	tRNA
50	scaffold_1	200547	200617	71	+	Disven1	tRNA-Gly(TCC)	tRNA
51	scaffold_1	200857	200929	73	+	Disven1	tRNA-Arg(ACG)	tRNA
52	scaffold_1	201305	201796	492	+	Disven1	hypothetical protein	Unknown
53	scaffold_1	202290	202364	75	+	Disven1	tRNA-Asp(GTC)	tRNA
54	scaffold_1	204508	204589	82	+	Disven1	tRNA-Ser(GCT)	tRNA
55	scaffold_1	206078	206653	576	-	Disven1	hypothetical protein	Unknown
56	scaffold_1	207960	208031	72	+	Disven1	tRNA-Sup(TCA)	tRNA
57	scaffold_1	208736	208808	73	+	Disven1	tRNA-Ile(GAT)	tRNA
58	scaffold_1	209718	209786	69	+	Disven1	tRNA-Met(CAT)	tRNA
59	scaffold_1	209792	209863	72	+	Disven1	tRNA-Ala(TGC)	tRNA
60	scaffold_1	210644	210715	72	+	Disven1	tRNA-Arg(TCT)	tRNA
61	scaffold_1	211599	211668	70	+	Disven1	tRNA-Cys(GCA)	tRNA
62	scaffold_1	212632	212700	69	+	Disven1	tRNA-Met(CAT)	tRNA
63	scaffold_1	223943	224293	351	+	Disven1	rnl	Gene
64	scaffold_1	224305	224796	492	+	Disven1	rnl	Gene
65	scaffold_1	225708	226169	462	-	Disven1	hypothetical protein	Unknown
66	scaffold_1	229580	231301	1722	+	Disven1	hypothetical protein	Unknown
67	scaffold_1	234119	234667	549	+	Disven1	hypothetical protein	Unknown
68	scaffold_1	234675	234745	71	+	Disven1	tRNA-Thr(TGT)	tRNA
69	scaffold_1	235640	235713	74	+	Disven1	tRNA-Glu(TTC)	tRNA
70	scaffold_1	236798	236870	73	+	Disven1	tRNA-Met(CAT)	tRNA
71	scaffold_1	236977	237456	480	-	Disven1	hypothetical protein	Unknown
72	scaffold_1	237578	238036	459	-	Disven1	hypothetical protein	Unknown
73	scaffold_1	238595	238677	83	+	Disven1	tRNA-Leu(TAA)	tRNA
74	scaffold_1	240392	240464	73	+	Disven1	tRNA-Phe(GAA)	tRNA
75	scaffold_1	240682	241224	543	+	Disven1	hypothetical protein	Unknown
76	scaffold_1	242419	242502	84	+	Disven1	tRNA-Leu(TAG)	tRNA
77	scaffold_1	245310	245975	666	-	Disven1	hypothetical protein	Unknown
78	scaffold_1	246449	249637	3189	-	Disven1	hypothetical protein	Unknown
79	scaffold_1	250283	250546	264	+	Disven1	rnl	Gene
80	scaffold_1	252663	252736	74	+	Disven1	tRNA-Arg(ACG)	tRNA
81	scaffold_1	253824	254870	1047	+	Disven1	rps3	Gene
82	scaffold_1	255455	255808	354	+	Disven1	hypothetical protein	Unknown
83	scaffold_1	260399	260782	384	+	Disven1	hypothetical protein	Unknown
84	scaffold_1	261518	261590	73	+	Disven1	tRNA-Gln(TTG)	tRNA
85	scaffold_1	261670	261742	73	+	Disven1	tRNA-Arg(TCT)	tRNA
86	scaffold_1	261775	261863	89	+	Disven1	tRNA-Ser(TGA)	tRNA
87	scaffold_1	261919	261992	74	+	Disven1	tRNA-Pro(TGG)	tRNA
88	scaffold_1	262115	262187	73	+	Disven1	tRNA-Arg(ACG)	tRNA
1	scaffold_1	1006	1509	504	+	Morame1	hypothetical protein	Unknown
2	scaffold_1	2734	3282	549	+	Morame1	hypothetical protein	Unknown
3	scaffold_1	5900	6538	639	+	Morame1	hypothetical protein	Unknown
4	scaffold_1	9467	10051	585	-	Morame1	hypothetical protein	Unknown
5	scaffold_1	10683	11177	495	+	Morame1	hypothetical protein	Unknown
6	scaffold_1	14445	14906	462	+	Morame1	hypothetical protein	Unknown
7	scaffold_1	15214	15678	465	+	Morame1	hypothetical protein	Unknown
8	scaffold_1	16246	16746	501	-	Morame1	hypothetical protein	Unknown
9	scaffold_1	16815	16884	70	+	Morame1	tRNA-Cys(GCA)	tRNA
10	scaffold_1	18630	19088	459	-	Morame1	hypothetical protein	Unknown
11	scaffold_1	19589	20422	834	+	Morame1	rns	Gene
12	scaffold_1	24136	24588	453	+	Morame1	hypothetical protein	Unknown
13	scaffold_1	27292	27573	282	+	Morame1	rns	Gene
14	scaffold_1	27697	28620	924	+	Morame1	hypothetical protein	Unknown
15	scaffold_1	29173	29967	795	+	Morame1	hypothetical protein	Unknown
16	scaffold_1	33698	34204	507	-	Morame1	hypothetical protein	Unknown
17	scaffold_1	35641	36225	585	+	Morame1	hypothetical protein	Unknown
18	scaffold_1	36883	37551	669	-	Morame1	hypothetical protein	Unknown
19	scaffold_1	38509	39183	675	+	Morame1	hypothetical protein	Unknown
20	scaffold_1	41120	41794	675	-	Morame1	hypothetical protein	Unknown
21	scaffold_1	41947	42031	85	+	Morame1	tRNA-Tyr(GTA)	tRNA
22	scaffold_1	42409	42876	468	-	Morame1	hypothetical protein	Unknown
23	scaffold_1	43195	43692	498	-	Morame1	hypothetical protein	Unknown
24	scaffold_1	44257	44330	74	+	Morame1	tRNA-Asn(GTT)	tRNA
25	scaffold_1	44337	44900	564	+	Morame1	hypothetical protein	Unknown
26	scaffold_1	45902	46414	513	-	Morame1	hypothetical protein	Unknown
27	scaffold_1	47460	47936	477	-	Morame1	hypothetical protein	Unknown
28	scaffold_1	48932	49408	477	-	Morame1	hypothetical protein	Unknown
29	scaffold_1	50037	50492	456	+	Morame1	hypothetical protein	Unknown
30	scaffold_1	51884	52510	627	+	Morame1	nad6	Gene
31	scaffold_1	53367	54011	645	+	Morame1	hypothetical protein	Unknown
32	scaffold_1	55522	56514	993	-	Morame1	hypothetical protein	Unknown
33	scaffold_1	57695	57931	237	+	Morame1	hypothetical protein	Unknown
34	scaffold_1	57956	58621	666	-	Morame1	hypothetical protein	Unknown
35	scaffold_1	59018	79773	20756	+	Morame1	cox3	Gene
36	scaffold_1	80593	81495	903	+	Morame1	hypothetical protein	Unknown
37	scaffold_1	82016	82468	453	+	Morame1	hypothetical protein	Unknown
38	scaffold_1	86461	106695	20235	+	Morame1	cox2	Gene
39	scaffold_1	106776	107252	477	+	Morame1	hypothetical protein	Unknown
40	scaffold_1	110267	110722	456	+	Morame1	hypothetical protein	Unknown
41	scaffold_1	111466	111744	279	+	Morame1	nad4L	Gene
42	scaffold_1	113632	114603	972	+	Morame1	hypothetical protein	Unknown
43	scaffold_1	115289	115801	513	+	Morame1	hypothetical protein	Unknown
44	scaffold_1	118406	159069	40664	+	Morame1	nad5	Gene
45	scaffold_1	168977	169049	73	+	Morame1	tRNA-Lys(TTT)	tRNA
46	scaffold_1	174866	174936	71	+	Morame1	tRNA-Gly(TCC)	tRNA
47	scaffold_1	175206	175278	73	+	Morame1	tRNA-Arg(ACG)	tRNA
48	scaffold_1	183994	184068	75	+	Morame1	tRNA-Asp(GTC)	tRNA
49	scaffold_1	189474	189555	82	+	Morame1	tRNA-Ser(GCT)	tRNA
50	scaffold_1	192761	192832	72	+	Morame1	tRNA-Sup(TCA)	tRNA
51	scaffold_1	193414	193486	73	+	Morame1	tRNA-Ile(GAT)	tRNA
52	scaffold_1	200601	200673	73	+	Morame1	tRNA-Ile(GAT)	tRNA
53	scaffold_1	211282	211370	89	+	Morame1	tRNA-Ser(TGA)	tRNA
54	scaffold_1	228399	228734	336	+	Morame1	rnl	Gene
55	scaffold_1	236514	237107	594	+	Morame1	rnl	Gene
56	scaffold_1	239132	239202	71	+	Morame1	tRNA-Thr(TGT)	tRNA
57	scaffold_1	239894	239967	74	+	Morame1	tRNA-Glu(TTC)	tRNA
58	scaffold_1	242313	242381	69	+	Morame1	tRNA-Met(CAT)	tRNA
59	scaffold_1	243637	243709	73	+	Morame1	tRNA-Met(CAT)	tRNA
60	scaffold_1	248808	248890	83	+	Morame1	tRNA-Leu(TAA)	tRNA
61	scaffold_1	252397	252468	72	+	Morame1	tRNA-Ala(TGC)	tRNA
62	scaffold_1	255122	255194	73	+	Morame1	tRNA-Phe(GAA)	tRNA
63	scaffold_1	255209	255281	73	+	Morame1	tRNA-Arg(ACG)	tRNA
64	scaffold_1	263901	263984	84	+	Morame1	tRNA-Leu(TAG)	tRNA
65	scaffold_1	266488	266560	73	+	Morame1	tRNA-Arg(ACG)	tRNA
66	scaffold_1	266977	268131	1155	+	Morame1	rps3	Gene
67	scaffold_1	270378	270449	72	+	Morame1	tRNA-Ile(TAT)	tRNA
68	scaffold_1	277245	277317	73	+	Morame1	tRNA-Gln(TTG)	tRNA
69	scaffold_1	289662	289733	72	+	Morame1	tRNA-Arg(TCT)	tRNA
70	scaffold_1	289766	289854	89	+	Morame1	tRNA-Ser(TGA)	tRNA
71	scaffold_1	289906	289979	74	+	Morame1	tRNA-Pro(TGG)	tRNA
72	scaffold_1	290197	290270	74	+	Morame1	tRNA-Cys(ACA)	tRNA
73	scaffold_1	306116	325803	19688	+	Morame1	nad1	Gene
74	scaffold_1	334464	334610	147	+	Morame1	atp8	Gene
75	scaffold_1	334674	335450	777	+	Morame1	atp6	Gene
76	scaffold_1	341158	341229	72	+	Morame1	tRNA-Val(TAC)	tRNA
77	scaffold_1	350996	365971	14976	+	Morame1	cob	Gene
78	scaffold_1	371875	373170	1296	+	Morame1	atp9	Gene
79	scaffold_1	383908	383982	75	+	Morame1	tRNA-Met(CAT)	tRNA
80	scaffold_1	399884	411291	11408	+	Morame1	nad2	Gene
81	scaffold_1	411291	411689	399	+	Morame1	nad3	Gene
82	scaffold_1	419133	428198	9066	+	Morame1	nad4	Gene
83	scaffold_1	446114	446186	73	+	Morame1	tRNA-His(GTG)	tRNA
84	scaffold_1	449040	449114	75	+	Morame1	tRNA-Met(CAT)	tRNA
85	scaffold_1	454753	549889	95137	+	Morame1	cox1	Gene
86	scaffold_1	553132	553590	459	+	Morame1	hypothetical protein	Unknown
87	scaffold_1	554245	554724	480	-	Morame1	hypothetical protein	Unknown
1	scaffold_1	477	1298	822	-	Morana1	hypothetical protein	Unknown
2	scaffold_1	2732	2806	75	-	Morana1	tRNA-Met(CAT)	tRNA
3	scaffold_1	8681	8753	73	-	Morana1	tRNA-His(GTG)	tRNA
4	scaffold_1	9313	9726	414	+	Morana1	hypothetical protein	Unknown
5	scaffold_1	11026	11337	312	+	Morana1	hypothetical protein	Unknown
6	scaffold_1	11353	11823	471	+	Morana1	hypothetical protein	Unknown
7	scaffold_1	12510	13001	492	+	Morana1	hypothetical protein	Unknown
8	scaffold_1	17225	17863	639	+	Morana1	hypothetical protein	Unknown
9	scaffold_1	21444	21923	480	-	Morana1	hypothetical protein	Unknown
10	scaffold_1	22141	23142	1002	-	Morana1	hypothetical protein	Unknown
11	scaffold_1	23872	24369	498	-	Morana1	hypothetical protein	Unknown
12	scaffold_1	26067	34566	8500	-	Morana1	nad4	Gene
13	scaffold_1	38462	38860	399	-	Morana1	nad3	Gene
14	scaffold_1	38862	49726	10865	-	Morana1	nad2	Gene
15	scaffold_1	54066	54776	711	-	Morana1	hypothetical protein	Unknown
16	scaffold_1	55213	55898	686	-	Morana1	atp9	Gene
17	scaffold_1	56227	56730	504	-	Morana1	hypothetical protein	Unknown
18	scaffold_1	57456	57917	462	-	Morana1	hypothetical protein	Unknown
19	scaffold_1	58274	58822	549	-	Morana1	hypothetical protein	Unknown
20	scaffold_1	59531	75177	15647	-	Morana1	cob	Gene
21	scaffold_1	75749	75820	72	-	Morana1	tRNA-Val(TAC)	tRNA
22	scaffold_1	76817	77284	468	-	Morana1	hypothetical protein	Unknown
23	scaffold_1	79007	79153	147	-	Morana1	atp8	Gene
24	scaffold_1	81901	82677	777	-	Morana1	atp6	Gene
25	scaffold_1	88531	103481	14951	-	Morana1	nad1	Gene
26	scaffold_1	100393	100497	105	-	Morana1	tRNA-Lys(TTT)	tRNA
27	scaffold_1	105586	106140	555	-	Morana1	hypothetical protein	Unknown
28	scaffold_1	118065	118138	74	-	Morana1	tRNA-Pro(TGG)	tRNA
29	scaffold_1	118190	118278	89	-	Morana1	tRNA-Ser(TGA)	tRNA
30	scaffold_1	119428	119499	72	-	Morana1	tRNA-Arg(TCT)	tRNA
31	scaffold_1	121662	122216	555	-	Morana1	hypothetical protein	Unknown
32	scaffold_1	128870	128942	73	-	Morana1	tRNA-Gln(TTG)	tRNA
33	scaffold_1	129379	129912	534	+	Morana1	hypothetical protein	Unknown
34	scaffold_1	133605	134129	525	+	Morana1	hypothetical protein	Unknown
35	scaffold_1	134486	134980	495	-	Morana1	hypothetical protein	Unknown
36	scaffold_1	135520	136008	489	-	Morana1	hypothetical protein	Unknown
37	scaffold_1	140114	140629	516	+	Morana1	hypothetical protein	Unknown
38	scaffold_1	143394	144581	1188	-	Morana1	rps3	Gene
39	scaffold_1	145147	145716	570	-	Morana1	hypothetical protein	Unknown
40	scaffold_1	147252	147324	73	-	Morana1	tRNA-Arg(ACG)	tRNA
41	scaffold_1	151122	151604	483	-	Morana1	hypothetical protein	Unknown
42	scaffold_1	152500	153021	522	+	Morana1	hypothetical protein	Unknown
43	scaffold_1	154857	154940	84	-	Morana1	tRNA-Leu(TAG)	tRNA
44	scaffold_1	156330	156827	498	+	Morana1	hypothetical protein	Unknown
45	scaffold_1	157830	157902	73	-	Morana1	tRNA-Arg(ACG)	tRNA
46	scaffold_1	157917	157989	73	-	Morana1	tRNA-Phe(GAA)	tRNA
47	scaffold_1	158476	158982	507	+	Morana1	hypothetical protein	Unknown
48	scaffold_1	161269	161340	72	-	Morana1	tRNA-Ala(TGC)	tRNA
49	scaffold_1	163505	163587	83	-	Morana1	tRNA-Leu(TAA)	tRNA
50	scaffold_1	164159	164611	453	+	Morana1	hypothetical protein	Unknown
51	scaffold_1	168876	168948	73	-	Morana1	tRNA-Met(CAT)	tRNA
52	scaffold_1	169622	169690	69	-	Morana1	tRNA-Met(CAT)	tRNA
53	scaffold_1	170703	171170	468	-	Morana1	hypothetical protein	Unknown
54	scaffold_1	172039	172135	97	-	Morana1	tRNA-Sup(TTA)	tRNA
55	scaffold_1	172621	172694	74	-	Morana1	tRNA-Glu(TTC)	tRNA
56	scaffold_1	173643	173714	72	-	Morana1	tRNA-Sup(TCA)	tRNA
57	scaffold_1	174915	174985	71	-	Morana1	tRNA-Thr(TGT)	tRNA
58	scaffold_1	180398	180676	279	-	Morana1	hypothetical protein	Unknown
59	scaffold_1	181036	182340	1305	-	Morana1	hypothetical protein	Unknown
60	scaffold_1	186418	186490	73	-	Morana1	tRNA-Arg(ACG)	tRNA
61	scaffold_1	189137	189592	456	+	Morana1	hypothetical protein	Unknown
62	scaffold_1	191114	191464	351	-	Morana1	hypothetical protein	Unknown
63	scaffold_1	191782	192867	1086	-	Morana1	hypothetical protein	Unknown
64	scaffold_1	196940	197557	618	-	Morana1	hypothetical protein	Unknown
65	scaffold_1	199806	200258	453	-	Morana1	hypothetical protein	Unknown
66	scaffold_1	207621	208022	402	-	Morana1	hypothetical protein	Unknown
67	scaffold_1	216925	217590	666	+	Morana1	hypothetical protein	Unknown
68	scaffold_1	220012	220100	89	-	Morana1	tRNA-Ser(TGA)	tRNA
69	scaffold_1	222041	222643	603	-	Morana1	hypothetical protein	Unknown
70	scaffold_1	224687	225382	696	+	Morana1	hypothetical protein	Unknown
71	scaffold_1	225723	225795	73	-	Morana1	tRNA-Ile(GAT)	tRNA
72	scaffold_1	227261	227330	70	-	Morana1	tRNA-Undet(NNN)	tRNA
73	scaffold_1	228150	228737	588	+	Morana1	hypothetical protein	Unknown
74	scaffold_1	228871	229365	495	+	Morana1	hypothetical protein	Unknown
75	scaffold_1	230649	230730	82	-	Morana1	tRNA-Ser(GCT)	tRNA
76	scaffold_1	236363	236437	75	-	Morana1	tRNA-Asp(GTC)	tRNA
77	scaffold_1	239229	239300	72	-	Morana1	tRNA-Arg(ACG)	tRNA
78	scaffold_1	239574	239644	71	-	Morana1	tRNA-Gly(TCC)	tRNA
79	scaffold_1	241789	241861	73	-	Morana1	tRNA-Lys(TTT)	tRNA
80	scaffold_1	246534	247007	474	+	Morana1	hypothetical protein	Unknown
81	scaffold_1	247308	285266	37959	-	Morana1	nad5	Gene
82	scaffold_1	286386	286946	561	-	Morana1	hypothetical protein	Unknown
83	scaffold_1	288776	289054	279	-	Morana1	nad4L	Gene
84	scaffold_1	291957	292433	477	-	Morana1	hypothetical protein	Unknown
85	scaffold_1	293220	305951	12732	-	Morana1	cox2	Gene
86	scaffold_1	306531	307025	495	-	Morana1	hypothetical protein	Unknown
87	scaffold_1	308330	308923	594	+	Morana1	hypothetical protein	Unknown
88	scaffold_1	309414	309935	522	-	Morana1	hypothetical protein	Unknown
89	scaffold_1	312402	312902	501	-	Morana1	hypothetical protein	Unknown
90	scaffold_1	313867	314373	507	+	Morana1	hypothetical protein	Unknown
91	scaffold_1	317203	317811	609	-	Morana1	hypothetical protein	Unknown
92	scaffold_1	318195	338457	20263	-	Morana1	cox3	Gene
93	scaffold_1	340231	340695	465	-	Morana1	hypothetical protein	Unknown
94	scaffold_1	340784	341380	597	-	Morana1	hypothetical protein	Unknown
95	scaffold_1	344682	345242	561	-	Morana1	nad6	Gene
96	scaffold_1	348376	348924	549	-	Morana1	hypothetical protein	Unknown
97	scaffold_1	349525	349977	453	-	Morana1	hypothetical protein	Unknown
98	scaffold_1	350598	351116	519	-	Morana1	hypothetical protein	Unknown
99	scaffold_1	352648	353235	588	+	Morana1	hypothetical protein	Unknown
100	scaffold_1	355483	355553	71	-	Morana1	tRNA-Asn(GTT)	tRNA
101	scaffold_1	356540	357043	504	-	Morana1	hypothetical protein	Unknown
102	scaffold_1	358015	358566	552	-	Morana1	hypothetical protein	Unknown
103	scaffold_1	359288	359372	85	-	Morana1	tRNA-Tyr(GTA)	tRNA
104	scaffold_1	360730	361257	528	+	Morana1	hypothetical protein	Unknown
105	scaffold_1	367410	367846	437	-	Morana1	rns	Gene
106	scaffold_1	368250	368768	519	-	Morana1	hypothetical protein	Unknown
107	scaffold_1	370921	371475	555	-	Morana1	hypothetical protein	Unknown
108	scaffold_1	372268	372550	283	-	Morana1	rns	Gene
109	scaffold_1	380843	381367	525	-	Morana1	rns	Gene
110	scaffold_1	383519	383588	70	-	Morana1	tRNA-Cys(GCA)	tRNA
111	scaffold_1	384484	384972	489	-	Morana1	hypothetical protein	Unknown
112	scaffold_1	387232	387699	468	-	Morana1	hypothetical protein	Unknown
113	scaffold_1	389235	473738	84504	-	Morana1	cox1	Gene
1	scaffold_1	1080	1152	73	+	Morarb1	tRNA-Lys(TTT)	tRNA
2	scaffold_1	1443	1949	507	+	Morarb1	hypothetical protein	Unknown
3	scaffold_1	2861	3352	492	-	Morarb1	hypothetical protein	Unknown
4	scaffold_1	4411	4481	71	+	Morarb1	tRNA-Gly(TCC)	tRNA
5	scaffold_1	4744	4816	73	+	Morarb1	tRNA-Arg(ACG)	tRNA
6	scaffold_1	6238	6312	75	+	Morarb1	tRNA-Asp(GTC)	tRNA
7	scaffold_1	6480	7118	639	-	Morarb1	hypothetical protein	Unknown
8	scaffold_1	9612	9693	82	+	Morarb1	tRNA-Ser(GCT)	tRNA
9	scaffold_1	9937	10416	480	+	Morarb1	hypothetical protein	Unknown
10	scaffold_1	12940	13011	72	+	Morarb1	tRNA-Sup(TCA)	tRNA
11	scaffold_1	13446	13518	73	+	Morarb1	tRNA-Ile(GAT)	tRNA
12	scaffold_1	15214	15302	89	+	Morarb1	tRNA-Ser(TGA)	tRNA
13	scaffold_1	15845	15916	72	+	Morarb1	tRNA-Arg(TCT)	tRNA
14	scaffold_1	26049	26519	471	+	Morarb1	rnl	Gene
15	scaffold_1	26531	27190	660	+	Morarb1	rnl	Gene
16	scaffold_1	30306	31061	756	+	Morarb1	hypothetical protein	Unknown
17	scaffold_1	31578	31648	71	+	Morarb1	tRNA-Thr(TGT)	tRNA
18	scaffold_1	32246	32319	74	+	Morarb1	tRNA-Glu(TTC)	tRNA
19	scaffold_1	33594	33662	69	+	Morarb1	tRNA-Met(CAT)	tRNA
20	scaffold_1	34046	34498	453	-	Morarb1	hypothetical protein	Unknown
21	scaffold_1	34934	35006	73	+	Morarb1	tRNA-Met(CAT)	tRNA
22	scaffold_1	36398	36877	480	+	Morarb1	hypothetical protein	Unknown
23	scaffold_1	36869	36951	83	+	Morarb1	tRNA-Leu(TAA)	tRNA
24	scaffold_1	38635	39267	633	+	Morarb1	hypothetical protein	Unknown
25	scaffold_1	39259	39330	72	+	Morarb1	tRNA-Ala(TGC)	tRNA
26	scaffold_1	39700	40203	504	+	Morarb1	hypothetical protein	Unknown
27	scaffold_1	40422	40494	73	+	Morarb1	tRNA-Phe(GAA)	tRNA
28	scaffold_1	40509	40582	74	+	Morarb1	tRNA-Arg(ACG)	tRNA
29	scaffold_1	43142	43606	465	-	Morarb1	hypothetical protein	Unknown
30	scaffold_1	45431	45514	84	+	Morarb1	tRNA-Leu(TAG)	tRNA
31	scaffold_1	46305	46760	456	+	Morarb1	hypothetical protein	Unknown
32	scaffold_1	46847	46919	73	+	Morarb1	tRNA-Arg(ACG)	tRNA
33	scaffold_1	48060	49190	1131	+	Morarb1	rps3	Gene
34	scaffold_1	50609	50682	74	+	Morarb1	tRNA-Ile(TAT)	tRNA
35	scaffold_1	52455	52527	73	+	Morarb1	tRNA-Gln(TTG)	tRNA
36	scaffold_1	54499	55122	624	+	Morarb1	hypothetical protein	Unknown
37	scaffold_1	55932	56003	72	+	Morarb1	tRNA-Arg(TCT)	tRNA
38	scaffold_1	57097	57185	89	+	Morarb1	tRNA-Ser(TGA)	tRNA
39	scaffold_1	57237	57310	74	+	Morarb1	tRNA-Pro(TGG)	tRNA
40	scaffold_1	57563	57636	74	+	Morarb1	tRNA-Arg(ACG)	tRNA
41	scaffold_1	62783	63298	516	+	Morarb1	hypothetical protein	Unknown
42	scaffold_1	63456	77057	13602	+	Morarb1	nad1	Gene
43	scaffold_1	77419	77874	456	+	Morarb1	hypothetical protein	Unknown
44	scaffold_1	81711	81857	147	+	Morarb1	atp8	Gene
45	scaffold_1	81921	82697	777	+	Morarb1	atp6	Gene
46	scaffold_1	85066	85137	72	+	Morarb1	tRNA-Val(TAC)	tRNA
47	scaffold_1	86070	86705	636	-	Morarb1	hypothetical protein	Unknown
48	scaffold_1	87124	87546	423	+	Morarb1	hypothetical protein	Unknown
49	scaffold_1	87569	88402	834	+	Morarb1	hypothetical protein	Unknown
50	scaffold_1	90776	115407	24632	+	Morarb1	cob	Gene
51	scaffold_1	115882	116352	471	+	Morarb1	hypothetical protein	Unknown
52	scaffold_1	120277	120718	442	+	Morarb1	atp9	Gene
53	scaffold_1	125124	125600	477	+	Morarb1	hypothetical protein	Unknown
54	scaffold_1	125691	130164	4474	+	Morarb1	nad2	Gene
55	scaffold_1	130165	130563	399	+	Morarb1	nad3	Gene
56	scaffold_1	131310	131891	582	+	Morarb1	hypothetical protein	Unknown
57	scaffold_1	133386	134174	789	+	Morarb1	hypothetical protein	Unknown
58	scaffold_1	136543	140135	3593	+	Morarb1	nad4	Gene
59	scaffold_1	143098	143580	483	-	Morarb1	hypothetical protein	Unknown
60	scaffold_1	146416	146488	73	+	Morarb1	tRNA-His(GTG)	tRNA
61	scaffold_1	148941	149015	75	+	Morarb1	tRNA-Met(CAT)	tRNA
62	scaffold_1	149755	193887	44133	+	Morarb1	cox1	Gene
63	scaffold_1	195424	195493	70	+	Morarb1	tRNA-Cys(GCA)	tRNA
64	scaffold_1	196395	197354	960	+	Morarb1	rns	Gene
65	scaffold_1	199774	200237	464	+	Morarb1	rns	Gene
66	scaffold_1	200214	200780	567	+	Morarb1	hypothetical protein	Unknown
67	scaffold_1	204326	204790	465	+	Morarb1	hypothetical protein	Unknown
68	scaffold_1	206084	206168	85	+	Morarb1	tRNA-Tyr(GTA)	tRNA
69	scaffold_1	208300	208373	74	+	Morarb1	tRNA-Asn(GTT)	tRNA
70	scaffold_1	209296	209811	516	+	Morarb1	hypothetical protein	Unknown
71	scaffold_1	210224	210799	576	+	Morarb1	hypothetical protein	Unknown
72	scaffold_1	211581	212252	672	+	Morarb1	hypothetical protein	Unknown
73	scaffold_1	212652	213137	486	-	Morarb1	hypothetical protein	Unknown
74	scaffold_1	215331	215975	645	+	Morarb1	nad6	Gene
75	scaffold_1	218588	226212	7625	+	Morarb1	cox3	Gene
76	scaffold_1	227065	227529	465	+	Morarb1	hypothetical protein	Unknown
77	scaffold_1	227795	228454	660	-	Morarb1	hypothetical protein	Unknown
78	scaffold_1	229058	233437	4380	+	Morarb1	cox2	Gene
79	scaffold_1	234647	234925	279	+	Morarb1	nad4L	Gene
80	scaffold_1	236060	236623	564	+	Morarb1	hypothetical protein	Unknown
81	scaffold_1	237739	238299	561	+	Morarb1	hypothetical protein	Unknown
82	scaffold_1	239571	256266	16696	+	Morarb1	nad5	Gene
83	scaffold_1	260381	260836	456	-	Morarb1	hypothetical protein	Unknown
1	scaffold_1	2450	16119	13670	-	Morbru1	nad1	Gene
2	scaffold_1	21986	22059	74	-	Morbru1	tRNA-Arg(ACG)	tRNA
3	scaffold_1	22325	22398	74	-	Morbru1	tRNA-Pro(TGG)	tRNA
4	scaffold_1	22450	22538	89	-	Morbru1	tRNA-Ser(TGA)	tRNA
5	scaffold_1	23635	23706	72	-	Morbru1	tRNA-Arg(TCT)	tRNA
6	scaffold_1	27121	27193	73	-	Morbru1	tRNA-Gln(TTG)	tRNA
7	scaffold_1	28983	29056	74	-	Morbru1	tRNA-Ile(TAT)	tRNA
8	scaffold_1	30496	31626	1131	-	Morbru1	rps3	Gene
9	scaffold_1	32764	32836	73	-	Morbru1	tRNA-Arg(ACG)	tRNA
10	scaffold_1	34203	34286	84	-	Morbru1	tRNA-Leu(TAG)	tRNA
11	scaffold_1	39188	39267	80	-	Morbru1	tRNA-Arg(ACG)	tRNA
12	scaffold_1	39282	39354	73	-	Morbru1	tRNA-Phe(GAA)	tRNA
13	scaffold_1	40459	40530	72	-	Morbru1	tRNA-Ala(TGC)	tRNA
14	scaffold_1	42837	42919	83	-	Morbru1	tRNA-Leu(TAA)	tRNA
15	scaffold_1	44800	44872	73	-	Morbru1	tRNA-Met(CAT)	tRNA
16	scaffold_1	46166	46234	69	-	Morbru1	tRNA-Met(CAT)	tRNA
17	scaffold_1	47504	47577	74	-	Morbru1	tRNA-Glu(TTC)	tRNA
18	scaffold_1	48182	48252	71	-	Morbru1	tRNA-Thr(TGT)	tRNA
19	scaffold_1	52702	53361	660	-	Morbru1	rnl	Gene
20	scaffold_1	53373	53843	471	-	Morbru1	rnl	Gene
21	scaffold_1	68449	68520	72	-	Morbru1	tRNA-Arg(TCT)	tRNA
22	scaffold_1	69062	69150	89	-	Morbru1	tRNA-Ser(TGA)	tRNA
23	scaffold_1	70862	70934	73	-	Morbru1	tRNA-Ile(GAT)	tRNA
24	scaffold_1	71374	71445	72	-	Morbru1	tRNA-Sup(TCA)	tRNA
25	scaffold_1	74624	74705	82	-	Morbru1	tRNA-Ser(GCT)	tRNA
26	scaffold_1	78041	78115	75	-	Morbru1	tRNA-Asp(GTC)	tRNA
27	scaffold_1	79552	79624	73	-	Morbru1	tRNA-Arg(ACG)	tRNA
28	scaffold_1	79887	79957	71	-	Morbru1	tRNA-Gly(TCC)	tRNA
29	scaffold_1	83222	83294	73	-	Morbru1	tRNA-Lys(TTT)	tRNA
30	scaffold_1	89833	106495	16663	-	Morbru1	nad5	Gene
31	scaffold_1	107720	108280	561	-	Morbru1	hypothetical protein	Unknown
32	scaffold_1	109766	110044	279	-	Morbru1	nad4L	Gene
33	scaffold_1	111254	115641	4388	-	Morbru1	cox2	Gene
34	scaffold_1	117174	117668	495	-	Morbru1	hypothetical protein	Unknown
35	scaffold_1	118499	126113	7615	-	Morbru1	cox3	Gene
36	scaffold_1	128732	129376	645	-	Morbru1	nad6	Gene
37	scaffold_1	129401	130204	804	-	Morbru1	hypothetical protein	Unknown
38	scaffold_1	132672	133154	483	-	Morbru1	hypothetical protein	Unknown
39	scaffold_1	136374	136444	71	-	Morbru1	tRNA-Asn(GTT)	tRNA
40	scaffold_1	138581	138665	85	-	Morbru1	tRNA-Tyr(GTA)	tRNA
41	scaffold_1	139966	140418	453	-	Morbru1	hypothetical protein	Unknown
42	scaffold_1	144335	145858	1524	-	Morbru1	rns	Gene
43	scaffold_1	146760	146829	70	-	Morbru1	tRNA-Cys(GCA)	tRNA
44	scaffold_1	148422	193463	45042	-	Morbru1	cox1	Gene
45	scaffold_1	194204	194278	75	-	Morbru1	tRNA-Met(CAT)	tRNA
46	scaffold_1	196748	196820	73	-	Morbru1	tRNA-His(GTG)	tRNA
47	scaffold_1	201412	205000	3589	-	Morbru1	nad4	Gene
48	scaffold_1	206425	206991	567	-	Morbru1	hypothetical protein	Unknown
49	scaffold_1	207296	208159	864	-	Morbru1	hypothetical protein	Unknown
50	scaffold_1	210989	211387	399	-	Morbru1	nad3	Gene
51	scaffold_1	211388	215870	4483	-	Morbru1	nad2	Gene
52	scaffold_1	219395	219616	222	-	Morbru1	atp9	Gene
53	scaffold_1	224607	252911	28305	-	Morbru1	cob	Gene
54	scaffold_1	255280	256563	1284	-	Morbru1	hypothetical protein	Unknown
55	scaffold_1	256982	257617	636	+	Morbru1	hypothetical protein	Unknown
56	scaffold_1	258551	258622	72	-	Morbru1	tRNA-Val(TAC)	tRNA
57	scaffold_1	261013	261789	777	-	Morbru1	atp6	Gene
58	scaffold_1	261853	261999	147	-	Morbru1	atp8	Gene
1	scaffold_1	4710	5162	453	+	Morcon1	hypothetical protein	Unknown
2	scaffold_1	5884	5957	74	-	Morcon1	tRNA-Arg(ACG)	tRNA
3	scaffold_1	6209	6282	74	-	Morcon1	tRNA-Pro(TGG)	tRNA
4	scaffold_1	6334	6422	89	-	Morcon1	tRNA-Ser(TGA)	tRNA
5	scaffold_1	7519	7590	72	-	Morcon1	tRNA-Arg(TCT)	tRNA
6	scaffold_1	10988	11060	73	-	Morcon1	tRNA-Gln(TTG)	tRNA
7	scaffold_1	12837	12910	74	-	Morcon1	tRNA-Ile(TAT)	tRNA
8	scaffold_1	14336	15466	1131	-	Morcon1	rps3	Gene
9	scaffold_1	16603	16675	73	-	Morcon1	tRNA-Arg(ACG)	tRNA
10	scaffold_1	16680	17213	534	-	Morcon1	hypothetical protein	Unknown
11	scaffold_1	18005	18088	84	-	Morcon1	tRNA-Leu(TAG)	tRNA
12	scaffold_1	20117	20758	642	-	Morcon1	hypothetical protein	Unknown
13	scaffold_1	22946	23019	74	-	Morcon1	tRNA-Arg(ACG)	tRNA
14	scaffold_1	23034	23106	73	-	Morcon1	tRNA-Phe(GAA)	tRNA
15	scaffold_1	23085	23735	651	-	Morcon1	hypothetical protein	Unknown
16	scaffold_1	24198	24269	72	-	Morcon1	tRNA-Ala(TGC)	tRNA
17	scaffold_1	24971	25423	453	+	Morcon1	hypothetical protein	Unknown
18	scaffold_1	26589	26671	83	-	Morcon1	tRNA-Leu(TAA)	tRNA
19	scaffold_1	28526	28598	73	-	Morcon1	tRNA-Met(CAT)	tRNA
20	scaffold_1	29873	29941	69	-	Morcon1	tRNA-Met(CAT)	tRNA
21	scaffold_1	31219	31292	74	-	Morcon1	tRNA-Glu(TTC)	tRNA
22	scaffold_1	31888	31958	71	-	Morcon1	tRNA-Thr(TGT)	tRNA
23	scaffold_1	37300	37959	660	-	Morcon1	rnl	Gene
24	scaffold_1	37971	38443	473	-	Morcon1	rnl	Gene
25	scaffold_1	51551	51622	72	-	Morcon1	tRNA-Arg(TCT)	tRNA
26	scaffold_1	52165	52253	89	-	Morcon1	tRNA-Ser(TGA)	tRNA
27	scaffold_1	53947	54019	73	-	Morcon1	tRNA-Ile(GAT)	tRNA
28	scaffold_1	54454	54525	72	-	Morcon1	tRNA-Sup(TCA)	tRNA
29	scaffold_1	57755	57836	82	-	Morcon1	tRNA-Ser(GCT)	tRNA
30	scaffold_1	61150	61224	75	-	Morcon1	tRNA-Asp(GTC)	tRNA
31	scaffold_1	62648	62720	73	-	Morcon1	tRNA-Arg(ACG)	tRNA
32	scaffold_1	62983	63053	71	-	Morcon1	tRNA-Gly(TCC)	tRNA
33	scaffold_1	66307	66379	73	-	Morcon1	tRNA-Lys(TTT)	tRNA
34	scaffold_1	72928	89599	16672	-	Morcon1	nad5	Gene
35	scaffold_1	90875	91435	561	-	Morcon1	hypothetical protein	Unknown
36	scaffold_1	92553	93116	564	-	Morcon1	hypothetical protein	Unknown
37	scaffold_1	94251	94529	279	-	Morcon1	nad4L	Gene
38	scaffold_1	95740	100126	4387	-	Morcon1	cox2	Gene
39	scaffold_1	102984	110597	7614	-	Morcon1	cox3	Gene
40	scaffold_1	110681	111148	468	-	Morcon1	hypothetical protein	Unknown
41	scaffold_1	113214	113858	645	-	Morcon1	nad6	Gene
42	scaffold_1	115609	116319	711	-	Morcon1	hypothetical protein	Unknown
43	scaffold_1	118392	118925	534	-	Morcon1	hypothetical protein	Unknown
44	scaffold_1	119350	119823	474	-	Morcon1	hypothetical protein	Unknown
45	scaffold_1	120812	120882	71	-	Morcon1	tRNA-Asn(GTT)	tRNA
46	scaffold_1	122314	122787	474	+	Morcon1	hypothetical protein	Unknown
47	scaffold_1	123008	123092	85	-	Morcon1	tRNA-Tyr(GTA)	tRNA
48	scaffold_1	128397	128963	567	-	Morcon1	hypothetical protein	Unknown
49	scaffold_1	128940	129403	464	-	Morcon1	rns	Gene
50	scaffold_1	131821	132780	960	-	Morcon1	rns	Gene
51	scaffold_1	133682	133751	70	-	Morcon1	tRNA-Cys(GCA)	tRNA
52	scaffold_1	135288	177483	42196	-	Morcon1	cox1	Gene
53	scaffold_1	178216	178290	75	-	Morcon1	tRNA-Met(CAT)	tRNA
54	scaffold_1	180744	180816	73	-	Morcon1	tRNA-His(GTG)	tRNA
55	scaffold_1	184481	184939	459	+	Morcon1	hypothetical protein	Unknown
56	scaffold_1	186034	186681	648	-	Morcon1	hypothetical protein	Unknown
57	scaffold_1	187109	190701	3593	-	Morcon1	nad4	Gene
58	scaffold_1	192124	192690	567	-	Morcon1	hypothetical protein	Unknown
59	scaffold_1	192834	193853	1020	-	Morcon1	hypothetical protein	Unknown
60	scaffold_1	196683	197081	399	-	Morcon1	nad3	Gene
61	scaffold_1	197082	201552	4471	-	Morcon1	nad2	Gene
62	scaffold_1	206433	206874	442	-	Morcon1	atp9	Gene
63	scaffold_1	208729	209367	639	+	Morcon1	hypothetical protein	Unknown
64	scaffold_1	211752	236400	24649	-	Morcon1	cob	Gene
65	scaffold_1	238773	239606	834	-	Morcon1	hypothetical protein	Unknown
66	scaffold_1	239629	240051	423	-	Morcon1	hypothetical protein	Unknown
67	scaffold_1	240470	241105	636	+	Morcon1	hypothetical protein	Unknown
68	scaffold_1	242038	242109	72	-	Morcon1	tRNA-Val(TAC)	tRNA
69	scaffold_1	242537	243139	603	+	Morcon1	hypothetical protein	Unknown
70	scaffold_1	244473	245249	777	-	Morcon1	atp6	Gene
71	scaffold_1	245313	245459	147	-	Morcon1	atp8	Gene
72	scaffold_1	249304	249759	456	-	Morcon1	hypothetical protein	Unknown
73	scaffold_1	250121	263665	13545	-	Morcon1	nad1	Gene
1	scaffold_1	1977	2061	85	+	Mordel1	tRNA-Tyr(GTA)	tRNA
2	scaffold_1	4237	4310	74	+	Mordel1	tRNA-Asn(GTT)	tRNA
3	scaffold_1	8817	9539	723	+	Mordel1	hypothetical protein	Unknown
4	scaffold_1	11298	11942	645	+	Mordel1	nad6	Gene
5	scaffold_1	14637	22337	7701	+	Mordel1	cox3	Gene
6	scaffold_1	23122	23574	453	+	Mordel1	hypothetical protein	Unknown
7	scaffold_1	23984	24556	573	-	Mordel1	hypothetical protein	Unknown
8	scaffold_1	25160	32192	7033	+	Mordel1	cox2	Gene
9	scaffold_1	34986	35264	279	+	Mordel1	nad4L	Gene
10	scaffold_1	40396	57110	16715	+	Mordel1	nad5	Gene
11	scaffold_1	63621	63693	73	+	Mordel1	tRNA-Lys(TTT)	tRNA
12	scaffold_1	66955	67025	71	+	Mordel1	tRNA-Gly(TCC)	tRNA
13	scaffold_1	67288	67360	73	+	Mordel1	tRNA-Arg(ACG)	tRNA
14	scaffold_1	68809	68883	75	+	Mordel1	tRNA-Asp(GTC)	tRNA
15	scaffold_1	72195	72276	82	+	Mordel1	tRNA-Ser(GCT)	tRNA
16	scaffold_1	75528	75599	72	+	Mordel1	tRNA-Sup(TCA)	tRNA
17	scaffold_1	76035	76107	73	+	Mordel1	tRNA-Ile(GAT)	tRNA
18	scaffold_1	79188	79276	89	+	Mordel1	tRNA-Ser(TGA)	tRNA
19	scaffold_1	79819	79889	71	+	Mordel1	tRNA-Undet(NNN)	tRNA
20	scaffold_1	85322	85599	278	+	Mordel1	rnl	Gene
21	scaffold_1	97927	98423	497	+	Mordel1	rnl	Gene
22	scaffold_1	98435	99095	661	+	Mordel1	rnl	Gene
23	scaffold_1	104488	104645	158	+	Mordel1	rnl	Gene
24	scaffold_1	104668	105096	429	+	Mordel1	rnl	Gene
25	scaffold_1	106599	106669	71	+	Mordel1	tRNA-Thr(TGT)	tRNA
26	scaffold_1	107283	107356	74	+	Mordel1	tRNA-Glu(TTC)	tRNA
27	scaffold_1	108589	108657	69	+	Mordel1	tRNA-Met(CAT)	tRNA
28	scaffold_1	109970	110042	73	+	Mordel1	tRNA-Met(CAT)	tRNA
29	scaffold_1	111931	112013	83	+	Mordel1	tRNA-Leu(TAA)	tRNA
30	scaffold_1	114351	114422	72	+	Mordel1	tRNA-Ala(TGC)	tRNA
31	scaffold_1	115561	115633	73	+	Mordel1	tRNA-Phe(GAA)	tRNA
32	scaffold_1	115648	115729	82	+	Mordel1	tRNA-Arg(ACG)	tRNA
33	scaffold_1	120611	120694	84	+	Mordel1	tRNA-Leu(TAG)	tRNA
34	scaffold_1	122056	122128	73	+	Mordel1	tRNA-Arg(ACG)	tRNA
35	scaffold_1	123266	124396	1131	+	Mordel1	rps3	Gene
36	scaffold_1	125782	125855	74	+	Mordel1	tRNA-Ile(TAT)	tRNA
37	scaffold_1	127586	127658	73	+	Mordel1	tRNA-Gln(TTG)	tRNA
38	scaffold_1	131063	131134	72	+	Mordel1	tRNA-Arg(TCT)	tRNA
39	scaffold_1	132234	132322	89	+	Mordel1	tRNA-Ser(TGA)	tRNA
40	scaffold_1	132374	132447	74	+	Mordel1	tRNA-Pro(TGG)	tRNA
41	scaffold_1	132704	132777	74	+	Mordel1	tRNA-Arg(ACG)	tRNA
42	scaffold_1	138635	152338	13704	+	Mordel1	nad1	Gene
43	scaffold_1	157024	157170	147	+	Mordel1	atp8	Gene
44	scaffold_1	157232	158008	777	+	Mordel1	atp6	Gene
45	scaffold_1	160405	160476	72	+	Mordel1	tRNA-Val(TAC)	tRNA
46	scaffold_1	161698	162228	531	+	Mordel1	hypothetical protein	Unknown
47	scaffold_1	164015	164677	663	+	Mordel1	hypothetical protein	Unknown
48	scaffold_1	166587	167321	735	+	Mordel1	hypothetical protein	Unknown
49	scaffold_1	171629	172096	468	-	Mordel1	hypothetical protein	Unknown
50	scaffold_1	172629	173009	381	+	Mordel1	hypothetical protein	Unknown
51	scaffold_1	174128	203151	29024	+	Mordel1	cob	Gene
52	scaffold_1	205561	206121	561	-	Mordel1	hypothetical protein	Unknown
53	scaffold_1	208076	208517	442	+	Mordel1	atp9	Gene
54	scaffold_1	213507	217982	4476	+	Mordel1	nad2	Gene
55	scaffold_1	217983	218381	399	+	Mordel1	nad3	Gene
56	scaffold_1	221595	222074	480	+	Mordel1	hypothetical protein	Unknown
57	scaffold_1	224379	227975	3597	+	Mordel1	nad4	Gene
58	scaffold_1	229568	230038	471	+	Mordel1	hypothetical protein	Unknown
59	scaffold_1	230203	230661	459	-	Mordel1	hypothetical protein	Unknown
60	scaffold_1	232588	233049	462	-	Mordel1	hypothetical protein	Unknown
61	scaffold_1	234350	234422	73	+	Mordel1	tRNA-His(GTG)	tRNA
62	scaffold_1	236907	236981	75	+	Mordel1	tRNA-Met(CAT)	tRNA
63	scaffold_1	238179	240065	1887	+	Mordel1	hypothetical protein	Unknown
64	scaffold_1	240606	288734	48129	+	Mordel1	cox1	Gene
65	scaffold_1	290285	290354	70	+	Mordel1	tRNA-Cys(GCA)	tRNA
66	scaffold_1	291257	292083	827	+	Mordel1	rns	Gene
67	scaffold_1	298333	298612	280	+	Mordel1	rns	Gene
68	scaffold_1	299914	300132	219	+	Mordel1	rns	Gene
1	scaffold_1	1801	1875	75	-	Mordim1	tRNA-Asp(GTC)	tRNA
2	scaffold_1	3117	3692	576	+	Mordim1	hypothetical protein	Unknown
3	scaffold_1	3721	4251	531	+	Mordim1	hypothetical protein	Unknown
4	scaffold_1	5650	52931	47282	-	Mordim1	nad5	Gene
5	scaffold_1	9931	10003	73	-	Mordim1	tRNA-Arg(ACG)	tRNA
6	scaffold_1	10274	10344	71	-	Mordim1	tRNA-Gly(TCC)	tRNA
7	scaffold_1	14984	15056	73	-	Mordim1	tRNA-Lys(TTT)	tRNA
8	scaffold_1	55085	55549	465	-	Mordim1	hypothetical protein	Unknown
9	scaffold_1	56323	56601	279	-	Mordim1	nad4L	Gene
10	scaffold_1	57202	75463	18262	-	Mordim1	cox2	Gene
11	scaffold_1	76406	77212	807	+	Mordim1	hypothetical protein	Unknown
12	scaffold_1	78991	79491	501	-	Mordim1	hypothetical protein	Unknown
13	scaffold_1	79958	80431	474	-	Mordim1	hypothetical protein	Unknown
14	scaffold_1	81233	81793	561	+	Mordim1	hypothetical protein	Unknown
15	scaffold_1	81887	102172	20286	-	Mordim1	cox3	Gene
16	scaffold_1	102954	103448	495	-	Mordim1	hypothetical protein	Unknown
17	scaffold_1	103519	104220	702	+	Mordim1	hypothetical protein	Unknown
18	scaffold_1	107908	108741	834	-	Mordim1	hypothetical protein	Unknown
19	scaffold_1	109119	109745	627	-	Mordim1	nad6	Gene
20	scaffold_1	110316	110948	633	-	Mordim1	hypothetical protein	Unknown
21	scaffold_1	112809	112879	71	-	Mordim1	tRNA-Asn(GTT)	tRNA
22	scaffold_1	113403	113900	498	+	Mordim1	hypothetical protein	Unknown
23	scaffold_1	115589	116140	552	+	Mordim1	hypothetical protein	Unknown
24	scaffold_1	119624	119708	85	-	Mordim1	tRNA-Tyr(GTA)	tRNA
25	scaffold_1	121025	122143	1119	-	Mordim1	hypothetical protein	Unknown
26	scaffold_1	122257	122727	471	-	Mordim1	hypothetical protein	Unknown
27	scaffold_1	122866	123441	576	-	Mordim1	hypothetical protein	Unknown
28	scaffold_1	123868	124380	513	+	Mordim1	hypothetical protein	Unknown
29	scaffold_1	131505	132002	498	+	Mordim1	hypothetical protein	Unknown
30	scaffold_1	132097	132531	435	-	Mordim1	hypothetical protein	Unknown
31	scaffold_1	133723	134184	462	-	Mordim1	hypothetical protein	Unknown
32	scaffold_1	134795	135722	928	-	Mordim1	rns	Gene
33	scaffold_1	137984	138053	70	-	Mordim1	tRNA-Cys(GCA)	tRNA
34	scaffold_1	138434	138964	531	+	Mordim1	hypothetical protein	Unknown
35	scaffold_1	139332	139802	471	+	Mordim1	hypothetical protein	Unknown
36	scaffold_1	140825	141352	528	-	Mordim1	hypothetical protein	Unknown
37	scaffold_1	141640	142170	531	+	Mordim1	hypothetical protein	Unknown
38	scaffold_1	142809	143312	504	-	Mordim1	hypothetical protein	Unknown
39	scaffold_1	143517	232845	89329	-	Mordim1	cox1	Gene
40	scaffold_1	238283	238357	75	-	Mordim1	tRNA-Met(CAT)	tRNA
41	scaffold_1	240880	240952	73	-	Mordim1	tRNA-His(GTG)	tRNA
42	scaffold_1	253954	264006	10053	-	Mordim1	nad4	Gene
43	scaffold_1	272834	273232	399	-	Mordim1	nad3	Gene
44	scaffold_1	273232	284109	10878	-	Mordim1	nad2	Gene
45	scaffold_1	292174	292248	75	-	Mordim1	tRNA-Met(CAT)	tRNA
46	scaffold_1	299167	299370	204	-	Mordim1	atp9	Gene
47	scaffold_1	303413	318381	14969	-	Mordim1	cob	Gene
48	scaffold_1	318931	319002	72	-	Mordim1	tRNA-Val(TAC)	tRNA
49	scaffold_1	323293	324069	777	-	Mordim1	atp6	Gene
50	scaffold_1	324132	324278	147	-	Mordim1	atp8	Gene
51	scaffold_1	343623	361313	17691	-	Mordim1	nad1	Gene
52	scaffold_1	375271	375344	74	-	Mordim1	tRNA-Cys(ACA)	tRNA
53	scaffold_1	375563	375636	74	-	Mordim1	tRNA-Pro(TGG)	tRNA
54	scaffold_1	375688	375776	89	-	Mordim1	tRNA-Ser(TGA)	tRNA
55	scaffold_1	375809	375880	72	-	Mordim1	tRNA-Arg(TCT)	tRNA
56	scaffold_1	382674	382746	73	-	Mordim1	tRNA-Gln(TTG)	tRNA
57	scaffold_1	389737	389809	73	-	Mordim1	tRNA-Undet(NNN)	tRNA
58	scaffold_1	392104	393261	1158	-	Mordim1	rps3	Gene
59	scaffold_1	393672	393744	73	-	Mordim1	tRNA-Arg(ACG)	tRNA
60	scaffold_1	396447	396530	84	-	Mordim1	tRNA-Leu(TAG)	tRNA
61	scaffold_1	404126	404198	73	-	Mordim1	tRNA-Arg(ACG)	tRNA
62	scaffold_1	404213	404285	73	-	Mordim1	tRNA-Phe(GAA)	tRNA
63	scaffold_1	406902	406973	72	-	Mordim1	tRNA-Ala(TGC)	tRNA
64	scaffold_1	410429	410511	83	-	Mordim1	tRNA-Leu(TAA)	tRNA
65	scaffold_1	418468	418540	73	-	Mordim1	tRNA-Met(CAT)	tRNA
66	scaffold_1	419654	419722	69	-	Mordim1	tRNA-Met(CAT)	tRNA
67	scaffold_1	421789	421862	74	-	Mordim1	tRNA-Glu(TTC)	tRNA
68	scaffold_1	422614	422684	71	-	Mordim1	tRNA-Thr(TGT)	tRNA
69	scaffold_1	444716	445474	759	-	Mordim1	rnl	Gene
70	scaffold_1	446931	447208	278	-	Mordim1	rnl	Gene
71	scaffold_1	451462	451532	71	-	Mordim1	tRNA-Undet(NNN)	tRNA
72	scaffold_1	453238	453326	89	-	Mordim1	tRNA-Ser(TGA)	tRNA
73	scaffold_1	460475	461197	723	+	Mordim1	hypothetical protein	Unknown
74	scaffold_1	461215	462774	1560	+	Mordim1	hypothetical protein	Unknown
75	scaffold_1	464049	464121	73	-	Mordim1	tRNA-Ile(GAT)	tRNA
76	scaffold_1	464415	464486	72	-	Mordim1	tRNA-Sup(TCA)	tRNA
77	scaffold_1	467057	467656	600	-	Mordim1	hypothetical protein	Unknown
78	scaffold_1	467905	467986	82	-	Mordim1	tRNA-Ser(GCT)	tRNA
79	scaffold_1	468500	469042	543	-	Mordim1	hypothetical protein	Unknown
80	scaffold_1	469916	470416	501	-	Mordim1	hypothetical protein	Unknown
1	scaffold_1	3170	3242	73	-	Mordis1	tRNA-Arg(ACG)	tRNA
2	scaffold_1	3257	3329	73	-	Mordis1	tRNA-Phe(GAA)	tRNA
3	scaffold_1	4340	4411	72	-	Mordis1	tRNA-Ala(TGC)	tRNA
4	scaffold_1	6933	7015	83	-	Mordis1	tRNA-Leu(TAA)	tRNA
5	scaffold_1	7571	8098	528	+	Mordis1	hypothetical protein	Unknown
6	scaffold_1	8949	9021	73	-	Mordis1	tRNA-Met(CAT)	tRNA
7	scaffold_1	10259	10327	69	-	Mordis1	tRNA-Met(CAT)	tRNA
8	scaffold_1	11563	11636	74	-	Mordis1	tRNA-Glu(TTC)	tRNA
9	scaffold_1	12306	12376	71	-	Mordis1	tRNA-Thr(TGT)	tRNA
10	scaffold_1	12727	13242	516	-	Mordis1	hypothetical protein	Unknown
11	scaffold_1	16333	16406	74	-	Mordis1	tRNA-Arg(ACG)	tRNA
12	scaffold_1	19347	19955	609	-	Mordis1	hypothetical protein	Unknown
13	scaffold_1	27562	28155	594	-	Mordis1	hypothetical protein	Unknown
14	scaffold_1	34462	34969	508	-	Mordis1	rnl	Gene
15	scaffold_1	50479	50567	89	-	Mordis1	tRNA-Ser(TGA)	tRNA
16	scaffold_1	53654	53726	73	-	Mordis1	tRNA-Ile(GAT)	tRNA
17	scaffold_1	54216	54291	76	-	Mordis1	tRNA-Undet(NNN)	tRNA
18	scaffold_1	57331	57412	82	-	Mordis1	tRNA-Ser(GCT)	tRNA
19	scaffold_1	60841	60915	75	-	Mordis1	tRNA-Asp(GTC)	tRNA
20	scaffold_1	63510	63591	82	-	Mordis1	tRNA-Arg(ACG)	tRNA
21	scaffold_1	63853	63923	71	-	Mordis1	tRNA-Gly(TCC)	tRNA
22	scaffold_1	67433	67505	73	-	Mordis1	tRNA-Lys(TTT)	tRNA
23	scaffold_1	73105	92521	19417	-	Mordis1	nad5	Gene
24	scaffold_1	98877	99371	495	-	Mordis1	hypothetical protein	Unknown
25	scaffold_1	99955	100233	279	-	Mordis1	nad4L	Gene
26	scaffold_1	100885	104382	3498	-	Mordis1	cox2	Gene
27	scaffold_1	107073	107573	501	+	Mordis1	hypothetical protein	Unknown
28	scaffold_1	107667	116511	8845	-	Mordis1	cox3	Gene
29	scaffold_1	117849	118364	516	-	Mordis1	hypothetical protein	Unknown
30	scaffold_1	119668	120294	627	-	Mordis1	nad6	Gene
31	scaffold_1	120463	121887	1425	-	Mordis1	hypothetical protein	Unknown
32	scaffold_1	123495	124004	510	-	Mordis1	hypothetical protein	Unknown
33	scaffold_1	124023	124475	453	+	Mordis1	hypothetical protein	Unknown
34	scaffold_1	125831	126298	468	-	Mordis1	hypothetical protein	Unknown
35	scaffold_1	127384	127454	71	-	Mordis1	tRNA-Asn(GTT)	tRNA
36	scaffold_1	129809	129893	85	-	Mordis1	tRNA-Tyr(GTA)	tRNA
37	scaffold_1	133204	133656	453	+	Mordis1	hypothetical protein	Unknown
38	scaffold_1	133813	134376	564	-	Mordis1	hypothetical protein	Unknown
39	scaffold_1	136229	136447	219	-	Mordis1	rns	Gene
40	scaffold_1	145055	145888	834	-	Mordis1	rns	Gene
41	scaffold_1	147049	147118	70	-	Mordis1	tRNA-Cys(GCA)	tRNA
42	scaffold_1	147641	148111	471	-	Mordis1	hypothetical protein	Unknown
43	scaffold_1	148969	215381	66413	-	Mordis1	cox1	Gene
44	scaffold_1	158240	158316	77	-	Mordis1	tRNA-Gln(TTG)	tRNA
45	scaffold_1	193188	193260	73	-	Mordis1	tRNA-Arg(ACG)	tRNA
46	scaffold_1	216103	216177	75	-	Mordis1	tRNA-Met(CAT)	tRNA
47	scaffold_1	220280	221035	756	-	Mordis1	hypothetical protein	Unknown
48	scaffold_1	222058	222876	819	-	Mordis1	hypothetical protein	Unknown
49	scaffold_1	223975	224427	453	+	Mordis1	hypothetical protein	Unknown
50	scaffold_1	225771	226274	504	+	Mordis1	hypothetical protein	Unknown
51	scaffold_1	226406	226478	73	-	Mordis1	tRNA-His(GTG)	tRNA
52	scaffold_1	229723	233963	4241	-	Mordis1	nad4	Gene
53	scaffold_1	235097	236140	1044	-	Mordis1	hypothetical protein	Unknown
54	scaffold_1	238353	238751	399	-	Mordis1	nad3	Gene
55	scaffold_1	238752	243421	4670	-	Mordis1	nad2	Gene
56	scaffold_1	245975	246151	177	-	Mordis1	hypothetical protein	Unknown
57	scaffold_1	246259	246987	729	-	Mordis1	hypothetical protein	Unknown
58	scaffold_1	247896	248303	408	-	Mordis1	hypothetical protein	Unknown
59	scaffold_1	249557	249784	228	-	Mordis1	atp9	Gene
60	scaffold_1	250607	251035	429	-	Mordis1	hypothetical protein	Unknown
61	scaffold_1	252850	253344	495	+	Mordis1	hypothetical protein	Unknown
62	scaffold_1	255350	288593	33244	-	Mordis1	cob	Gene
63	scaffold_1	290039	290896	858	-	Mordis1	hypothetical protein	Unknown
64	scaffold_1	290920	291672	753	-	Mordis1	hypothetical protein	Unknown
65	scaffold_1	291599	292054	456	-	Mordis1	hypothetical protein	Unknown
66	scaffold_1	292087	292908	822	-	Mordis1	hypothetical protein	Unknown
67	scaffold_1	293300	293371	72	-	Mordis1	tRNA-Val(TAC)	tRNA
68	scaffold_1	296089	296865	777	-	Mordis1	atp6	Gene
69	scaffold_1	296927	297073	147	-	Mordis1	atp8	Gene
70	scaffold_1	298546	299031	486	+	Mordis1	hypothetical protein	Unknown
71	scaffold_1	302076	317713	15638	-	Mordis1	nad1	Gene
72	scaffold_1	323952	324025	74	-	Mordis1	tRNA-Arg(ACG)	tRNA
73	scaffold_1	324239	324312	74	-	Mordis1	tRNA-Pro(TGG)	tRNA
74	scaffold_1	324364	324452	89	-	Mordis1	tRNA-Ser(TGA)	tRNA
75	scaffold_1	324485	324556	72	-	Mordis1	tRNA-Arg(TCT)	tRNA
76	scaffold_1	326282	326614	333	-	Mordis1	hypothetical protein	Unknown
77	scaffold_1	328290	328362	73	-	Mordis1	tRNA-Gln(TTG)	tRNA
78	scaffold_1	330209	330280	72	-	Mordis1	tRNA-Ile(TAT)	tRNA
79	scaffold_1	331832	333010	1179	-	Mordis1	rps3	Gene
80	scaffold_1	333442	333514	73	-	Mordis1	tRNA-Arg(ACG)	tRNA
81	scaffold_1	334983	335066	84	-	Mordis1	tRNA-Leu(TAG)	tRNA
82	scaffold_1	336055	336339	285	-	Mordis1	hypothetical protein	Unknown
83	scaffold_1	337035	337661	627	+	Mordis1	hypothetical protein	Unknown
1	scaffold_1	530	602	73	-	Mordun1	tRNA-Lys(TTT)	tRNA
2	scaffold_1	1393	2073	681	-	Mordun1	hypothetical protein	Unknown
3	scaffold_1	3251	3706	456	-	Mordun1	hypothetical protein	Unknown
4	scaffold_1	6795	7271	477	-	Mordun1	hypothetical protein	Unknown
5	scaffold_1	8089	27517	19429	-	Mordun1	nad5	Gene
6	scaffold_1	31072	31671	600	-	Mordun1	hypothetical protein	Unknown
7	scaffold_1	32077	32571	495	-	Mordun1	hypothetical protein	Unknown
8	scaffold_1	33153	33431	279	-	Mordun1	nad4L	Gene
9	scaffold_1	34084	39767	5684	-	Mordun1	cox2	Gene
10	scaffold_1	41580	42041	462	+	Mordun1	hypothetical protein	Unknown
11	scaffold_1	42476	42943	468	+	Mordun1	hypothetical protein	Unknown
12	scaffold_1	43076	51963	8888	-	Mordun1	cox3	Gene
13	scaffold_1	53533	54123	591	-	Mordun1	hypothetical protein	Unknown
14	scaffold_1	55141	55767	627	-	Mordun1	nad6	Gene
15	scaffold_1	55761	57359	1599	-	Mordun1	hypothetical protein	Unknown
16	scaffold_1	59690	60178	489	-	Mordun1	hypothetical protein	Unknown
17	scaffold_1	60462	60959	498	-	Mordun1	hypothetical protein	Unknown
18	scaffold_1	61303	61776	474	-	Mordun1	hypothetical protein	Unknown
19	scaffold_1	62866	62936	71	-	Mordun1	tRNA-Asn(GTT)	tRNA
20	scaffold_1	64315	64854	540	-	Mordun1	hypothetical protein	Unknown
21	scaffold_1	65322	65406	85	-	Mordun1	tRNA-Tyr(GTA)	tRNA
22	scaffold_1	66910	67386	477	-	Mordun1	hypothetical protein	Unknown
23	scaffold_1	69341	69904	564	-	Mordun1	hypothetical protein	Unknown
24	scaffold_1	69940	70422	483	-	Mordun1	hypothetical protein	Unknown
25	scaffold_1	71763	71981	219	-	Mordun1	rns	Gene
26	scaffold_1	72793	73764	972	-	Mordun1	hypothetical protein	Unknown
27	scaffold_1	80353	81186	834	-	Mordun1	rns	Gene
28	scaffold_1	82331	82400	70	-	Mordun1	tRNA-Cys(GCA)	tRNA
29	scaffold_1	82778	83368	591	-	Mordun1	hypothetical protein	Unknown
30	scaffold_1	84288	151385	67098	-	Mordun1	cox1	Gene
31	scaffold_1	93484	93560	77	-	Mordun1	tRNA-Gln(TTG)	tRNA
32	scaffold_1	128465	128537	73	-	Mordun1	tRNA-Arg(ACG)	tRNA
33	scaffold_1	152106	152180	75	-	Mordun1	tRNA-Met(CAT)	tRNA
34	scaffold_1	158073	158558	486	-	Mordun1	hypothetical protein	Unknown
35	scaffold_1	160156	160608	453	+	Mordun1	hypothetical protein	Unknown
36	scaffold_1	160878	161372	495	-	Mordun1	hypothetical protein	Unknown
37	scaffold_1	162602	162674	73	-	Mordun1	tRNA-His(GTG)	tRNA
38	scaffold_1	165917	170157	4241	-	Mordun1	nad4	Gene
39	scaffold_1	170411	171034	624	-	Mordun1	hypothetical protein	Unknown
40	scaffold_1	171339	172382	1044	-	Mordun1	hypothetical protein	Unknown
41	scaffold_1	174595	174993	399	-	Mordun1	nad3	Gene
42	scaffold_1	174994	179660	4667	-	Mordun1	nad2	Gene
43	scaffold_1	182190	182366	177	-	Mordun1	hypothetical protein	Unknown
44	scaffold_1	182474	183202	729	-	Mordun1	hypothetical protein	Unknown
45	scaffold_1	184110	184511	402	-	Mordun1	hypothetical protein	Unknown
46	scaffold_1	185774	186001	228	-	Mordun1	atp9	Gene
47	scaffold_1	188907	189368	462	+	Mordun1	hypothetical protein	Unknown
48	scaffold_1	191591	224612	33022	-	Mordun1	cob	Gene
49	scaffold_1	226058	226969	912	-	Mordun1	hypothetical protein	Unknown
50	scaffold_1	226938	227462	525	-	Mordun1	hypothetical protein	Unknown
51	scaffold_1	227616	228071	456	-	Mordun1	hypothetical protein	Unknown
52	scaffold_1	228106	228927	822	-	Mordun1	hypothetical protein	Unknown
53	scaffold_1	229319	229390	72	-	Mordun1	tRNA-Val(TAC)	tRNA
54	scaffold_1	232106	232882	777	-	Mordun1	atp6	Gene
55	scaffold_1	232944	233090	147	-	Mordun1	atp8	Gene
56	scaffold_1	238062	253717	15656	-	Mordun1	nad1	Gene
57	scaffold_1	258808	259260	453	+	Mordun1	hypothetical protein	Unknown
58	scaffold_1	260033	260106	74	-	Mordun1	tRNA-Arg(ACG)	tRNA
59	scaffold_1	260315	260388	74	-	Mordun1	tRNA-Pro(TGG)	tRNA
60	scaffold_1	260440	260528	89	-	Mordun1	tRNA-Ser(TGA)	tRNA
61	scaffold_1	260561	260632	72	-	Mordun1	tRNA-Arg(TCT)	tRNA
62	scaffold_1	262369	262701	333	-	Mordun1	hypothetical protein	Unknown
63	scaffold_1	264393	264465	73	-	Mordun1	tRNA-Gln(TTG)	tRNA
64	scaffold_1	266329	266400	72	-	Mordun1	tRNA-Ile(TAT)	tRNA
65	scaffold_1	267951	269129	1179	-	Mordun1	rps3	Gene
66	scaffold_1	269562	269634	73	-	Mordun1	tRNA-Arg(ACG)	tRNA
67	scaffold_1	271131	271214	84	-	Mordun1	tRNA-Leu(TAG)	tRNA
68	scaffold_1	273417	273896	480	-	Mordun1	hypothetical protein	Unknown
69	scaffold_1	275535	276239	705	-	Mordun1	hypothetical protein	Unknown
70	scaffold_1	278769	278841	73	-	Mordun1	tRNA-Arg(ACG)	tRNA
71	scaffold_1	278856	278928	73	-	Mordun1	tRNA-Phe(GAA)	tRNA
72	scaffold_1	279942	280013	72	-	Mordun1	tRNA-Ala(TGC)	tRNA
73	scaffold_1	282569	282651	83	-	Mordun1	tRNA-Leu(TAA)	tRNA
74	scaffold_1	283207	283671	465	+	Mordun1	hypothetical protein	Unknown
75	scaffold_1	284597	284669	73	-	Mordun1	tRNA-Met(CAT)	tRNA
76	scaffold_1	285909	285977	69	-	Mordun1	tRNA-Met(CAT)	tRNA
77	scaffold_1	287208	287281	74	-	Mordun1	tRNA-Glu(TTC)	tRNA
78	scaffold_1	287361	287873	513	-	Mordun1	hypothetical protein	Unknown
79	scaffold_1	287950	288020	71	-	Mordun1	tRNA-Thr(TGT)	tRNA
80	scaffold_1	288455	288916	462	-	Mordun1	hypothetical protein	Unknown
81	scaffold_1	289646	290125	480	-	Mordun1	rnl	Gene
82	scaffold_1	290148	290259	112	-	Mordun1	rnl	Gene
83	scaffold_1	291975	292048	74	-	Mordun1	tRNA-Arg(ACG)	tRNA
84	scaffold_1	294990	295598	609	-	Mordun1	hypothetical protein	Unknown
85	scaffold_1	303161	303760	600	-	Mordun1	hypothetical protein	Unknown
86	scaffold_1	310131	310507	377	-	Mordun1	rnl	Gene
87	scaffold_1	313453	313779	327	-	Mordun1	hypothetical protein	Unknown
88	scaffold_1	318441	319070	630	-	Mordun1	hypothetical protein	Unknown
89	scaffold_1	323529	323617	89	-	Mordun1	tRNA-Ser(TGA)	tRNA
90	scaffold_1	326711	326783	73	-	Mordun1	tRNA-Ile(GAT)	tRNA
91	scaffold_1	327230	327778	549	+	Mordun1	hypothetical protein	Unknown
92	scaffold_1	330436	330517	82	-	Mordun1	tRNA-Ser(GCT)	tRNA
93	scaffold_1	333269	333727	459	+	Mordun1	hypothetical protein	Unknown
94	scaffold_1	333949	334023	75	-	Mordun1	tRNA-Asp(GTC)	tRNA
95	scaffold_1	336916	336986	71	-	Mordun1	tRNA-Gly(TCC)	tRNA
96	scaffold_1	337767	338513	747	+	Mordun1	hypothetical protein	Unknown
1	scaffold_1	662	2569	1908	-	Morexi1	rps3	Gene
2	scaffold_1	2938	3010	73	-	Morexi1	tRNA-Arg(ACG)	tRNA
3	scaffold_1	4362	4445	84	-	Morexi1	tRNA-Leu(TAG)	tRNA
4	scaffold_1	11535	11608	74	-	Morexi1	tRNA-Arg(ACG)	tRNA
5	scaffold_1	11623	11695	73	-	Morexi1	tRNA-Phe(GAA)	tRNA
6	scaffold_1	12688	12759	72	-	Morexi1	tRNA-Ala(TGC)	tRNA
7	scaffold_1	15078	15160	83	-	Morexi1	tRNA-Leu(TAA)	tRNA
8	scaffold_1	17031	17103	73	-	Morexi1	tRNA-Met(CAT)	tRNA
9	scaffold_1	18320	18388	69	-	Morexi1	tRNA-Met(CAT)	tRNA
10	scaffold_1	20119	20192	74	-	Morexi1	tRNA-Glu(TTC)	tRNA
11	scaffold_1	20771	20841	71	-	Morexi1	tRNA-Thr(TGT)	tRNA
12	scaffold_1	30240	30759	520	-	Morexi1	rnl	Gene
13	scaffold_1	40252	40324	73	-	Morexi1	tRNA-Arg(ACG)	tRNA
14	scaffold_1	44772	44860	89	-	Morexi1	tRNA-Ser(TGA)	tRNA
15	scaffold_1	48423	48495	73	-	Morexi1	tRNA-Ile(GAT)	tRNA
16	scaffold_1	48944	49015	72	-	Morexi1	tRNA-Sup(TCA)	tRNA
17	scaffold_1	52471	52552	82	-	Morexi1	tRNA-Ser(GCT)	tRNA
18	scaffold_1	54747	54821	75	-	Morexi1	tRNA-Asp(GTC)	tRNA
19	scaffold_1	57417	57490	74	-	Morexi1	tRNA-Arg(ACG)	tRNA
20	scaffold_1	57802	57872	71	-	Morexi1	tRNA-Gly(TCC)	tRNA
21	scaffold_1	61001	61073	73	-	Morexi1	tRNA-Lys(TTT)	tRNA
22	scaffold_1	67382	81106	13725	-	Morexi1	nad5	Gene
23	scaffold_1	89844	90122	279	-	Morexi1	nad4L	Gene
24	scaffold_1	104370	107577	3208	-	Morexi1	cox2	Gene
25	scaffold_1	110379	119213	8835	-	Morexi1	cox3	Gene
26	scaffold_1	123032	123694	663	-	Morexi1	nad6	Gene
27	scaffold_1	131070	131140	71	-	Morexi1	tRNA-Asn(GTT)	tRNA
28	scaffold_1	133676	133760	85	-	Morexi1	tRNA-Tyr(GTA)	tRNA
29	scaffold_1	139828	139901	74	-	Morexi1	tRNA-Arg(ACG)	tRNA
30	scaffold_1	139987	140427	441	-	Morexi1	rns	Gene
31	scaffold_1	143082	143362	281	-	Morexi1	rns	Gene
32	scaffold_1	151095	151921	827	-	Morexi1	rns	Gene
33	scaffold_1	152850	152919	70	-	Morexi1	tRNA-Cys(GCA)	tRNA
34	scaffold_1	154598	207204	52607	-	Morexi1	cox1	Gene
35	scaffold_1	210803	210877	75	-	Morexi1	tRNA-Met(CAT)	tRNA
36	scaffold_1	215881	215953	73	-	Morexi1	tRNA-His(GTG)	tRNA
37	scaffold_1	220855	223947	3093	-	Morexi1	nad4	Gene
38	scaffold_1	227649	228038	390	-	Morexi1	nad3	Gene
39	scaffold_1	228039	232542	4504	-	Morexi1	nad2	Gene
40	scaffold_1	238280	238507	228	-	Morexi1	atp9	Gene
41	scaffold_1	243472	264728	21257	-	Morexi1	cob	Gene
42	scaffold_1	267531	267602	72	-	Morexi1	tRNA-Val(TAC)	tRNA
43	scaffold_1	268340	268960	621	+	Morexi1	hypothetical protein	Unknown
44	scaffold_1	270025	270801	777	-	Morexi1	atp6	Gene
45	scaffold_1	270865	271011	147	-	Morexi1	atp8	Gene
46	scaffold_1	273842	274369	528	-	Morexi1	hypothetical protein	Unknown
47	scaffold_1	276998	291558	14561	-	Morexi1	nad1	Gene
48	scaffold_1	291722	292225	504	-	Morexi1	hypothetical protein	Unknown
49	scaffold_1	297342	297415	74	-	Morexi1	tRNA-Arg(ACG)	tRNA
50	scaffold_1	297625	297698	74	-	Morexi1	tRNA-Pro(TGG)	tRNA
51	scaffold_1	297750	297838	89	-	Morexi1	tRNA-Ser(TGA)	tRNA
52	scaffold_1	298978	299049	72	-	Morexi1	tRNA-Arg(TCT)	tRNA
53	scaffold_1	302336	302408	73	-	Morexi1	tRNA-Gln(TTG)	tRNA
54	scaffold_1	304427	304500	74	-	Morexi1	tRNA-Ile(TAT)	tRNA
1	scaffold_1	308	382	75	-	Morexim1	tRNA-Asp(GTC)	tRNA
2	scaffold_1	2966	3039	74	-	Morexim1	tRNA-Arg(ACG)	tRNA
3	scaffold_1	3351	3421	71	-	Morexim1	tRNA-Gly(TCC)	tRNA
4	scaffold_1	4082	4807	726	+	Morexim1	hypothetical protein	Unknown
5	scaffold_1	6548	6620	73	-	Morexim1	tRNA-Lys(TTT)	tRNA
6	scaffold_1	7785	8258	474	-	Morexim1	hypothetical protein	Unknown
7	scaffold_1	11610	12080	471	-	Morexim1	hypothetical protein	Unknown
8	scaffold_1	12869	26584	13716	-	Morexim1	nad5	Gene
9	scaffold_1	27643	28203	561	-	Morexim1	hypothetical protein	Unknown
10	scaffold_1	28811	29302	492	-	Morexim1	hypothetical protein	Unknown
11	scaffold_1	30607	30885	279	-	Morexim1	nad4L	Gene
12	scaffold_1	33587	34864	1278	-	Morexim1	hypothetical protein	Unknown
13	scaffold_1	36718	37149	432	-	Morexim1	hypothetical protein	Unknown
14	scaffold_1	37582	38037	456	+	Morexim1	hypothetical protein	Unknown
15	scaffold_1	39069	39875	807	-	Morexim1	hypothetical protein	Unknown
16	scaffold_1	44311	44886	576	-	Morexim1	hypothetical protein	Unknown
17	scaffold_1	44942	48139	3198	-	Morexim1	cox2	Gene
18	scaffold_1	48687	49163	477	-	Morexim1	hypothetical protein	Unknown
19	scaffold_1	50025	50507	483	-	Morexim1	hypothetical protein	Unknown
20	scaffold_1	50915	59660	8746	-	Morexim1	cox3	Gene
21	scaffold_1	63024	63686	663	-	Morexim1	nad6	Gene
22	scaffold_1	69354	69956	603	-	Morexim1	hypothetical protein	Unknown
23	scaffold_1	71026	71096	71	-	Morexim1	tRNA-Asn(GTT)	tRNA
24	scaffold_1	73622	73706	85	-	Morexim1	tRNA-Tyr(GTA)	tRNA
25	scaffold_1	79747	79820	74	-	Morexim1	tRNA-Arg(ACG)	tRNA
26	scaffold_1	80098	80316	219	-	Morexim1	rns	Gene
27	scaffold_1	85223	85675	453	-	Morexim1	hypothetical protein	Unknown
28	scaffold_1	88746	89572	827	-	Morexim1	rns	Gene
29	scaffold_1	90497	90566	70	-	Morexim1	tRNA-Cys(GCA)	tRNA
30	scaffold_1	91206	91667	462	-	Morexim1	hypothetical protein	Unknown
31	scaffold_1	92254	137496	45243	-	Morexim1	cox1	Gene
32	scaffold_1	137720	139933	2214	-	Morexim1	hypothetical protein	Unknown
33	scaffold_1	141110	141184	75	-	Morexim1	tRNA-Met(CAT)	tRNA
34	scaffold_1	146215	146287	73	-	Morexim1	tRNA-His(GTG)	tRNA
35	scaffold_1	151167	152636	1470	-	Morexim1	nad4	Gene
36	scaffold_1	156285	156674	390	-	Morexim1	nad3	Gene
37	scaffold_1	156675	161180	4506	-	Morexim1	nad2	Gene
38	scaffold_1	164264	165241	978	-	Morexim1	hypothetical protein	Unknown
39	scaffold_1	165672	166091	420	-	Morexim1	hypothetical protein	Unknown
40	scaffold_1	166919	167146	228	-	Morexim1	atp9	Gene
41	scaffold_1	169184	169705	522	+	Morexim1	hypothetical protein	Unknown
42	scaffold_1	172088	192019	19932	-	Morexim1	cob	Gene
43	scaffold_1	194823	194894	72	-	Morexim1	tRNA-Val(TAC)	tRNA
44	scaffold_1	197309	198085	777	-	Morexim1	atp6	Gene
45	scaffold_1	198149	198295	147	-	Morexim1	atp8	Gene
46	scaffold_1	199653	200153	501	+	Morexim1	hypothetical protein	Unknown
47	scaffold_1	204215	217389	13175	-	Morexim1	nad1	Gene
48	scaffold_1	217548	218057	510	-	Morexim1	hypothetical protein	Unknown
49	scaffold_1	223195	223268	74	-	Morexim1	tRNA-Arg(ACG)	tRNA
50	scaffold_1	223480	223553	74	-	Morexim1	tRNA-Pro(TGG)	tRNA
51	scaffold_1	223605	223693	89	-	Morexim1	tRNA-Ser(TGA)	tRNA
52	scaffold_1	224838	224909	72	-	Morexim1	tRNA-Arg(TCT)	tRNA
53	scaffold_1	228207	228279	73	-	Morexim1	tRNA-Gln(TTG)	tRNA
54	scaffold_1	230265	230338	74	-	Morexim1	tRNA-Ile(TAT)	tRNA
55	scaffold_1	231801	233708	1908	-	Morexim1	rps3	Gene
56	scaffold_1	234074	234146	73	-	Morexim1	tRNA-Arg(ACG)	tRNA
57	scaffold_1	235495	235578	84	-	Morexim1	tRNA-Leu(TAG)	tRNA
58	scaffold_1	236414	237046	633	-	Morexim1	hypothetical protein	Unknown
59	scaffold_1	237344	237823	480	+	Morexim1	hypothetical protein	Unknown
60	scaffold_1	237831	238334	504	+	Morexim1	hypothetical protein	Unknown
61	scaffold_1	242668	242741	74	-	Morexim1	tRNA-Arg(ACG)	tRNA
62	scaffold_1	242756	242828	73	-	Morexim1	tRNA-Phe(GAA)	tRNA
63	scaffold_1	243826	243897	72	-	Morexim1	tRNA-Ala(TGC)	tRNA
64	scaffold_1	245714	246214	501	-	Morexim1	hypothetical protein	Unknown
65	scaffold_1	246226	246308	83	-	Morexim1	tRNA-Leu(TAA)	tRNA
66	scaffold_1	248191	248263	73	-	Morexim1	tRNA-Met(CAT)	tRNA
67	scaffold_1	248773	249261	489	+	Morexim1	hypothetical protein	Unknown
68	scaffold_1	249485	249553	69	-	Morexim1	tRNA-Met(CAT)	tRNA
69	scaffold_1	251275	251348	74	-	Morexim1	tRNA-Glu(TTC)	tRNA
70	scaffold_1	251392	251919	528	+	Morexim1	hypothetical protein	Unknown
71	scaffold_1	251932	252002	71	-	Morexim1	tRNA-Thr(TGT)	tRNA
72	scaffold_1	252237	252791	555	-	Morexim1	hypothetical protein	Unknown
73	scaffold_1	253365	254779	1415	-	Morexim1	rnl	Gene
74	scaffold_1	255595	256107	513	-	Morexim1	hypothetical protein	Unknown
75	scaffold_1	256178	256765	588	-	Morexim1	hypothetical protein	Unknown
76	scaffold_1	265006	265338	333	-	Morexim1	hypothetical protein	Unknown
77	scaffold_1	268854	268926	73	-	Morexim1	tRNA-Arg(ACG)	tRNA
78	scaffold_1	271252	271788	537	-	Morexim1	hypothetical protein	Unknown
79	scaffold_1	272488	272576	89	-	Morexim1	tRNA-Ser(TGA)	tRNA
80	scaffold_1	276150	276222	73	-	Morexim1	tRNA-Ile(GAT)	tRNA
81	scaffold_1	276670	276741	72	-	Morexim1	tRNA-Sup(TCA)	tRNA
82	scaffold_1	279447	279947	501	-	Morexim1	hypothetical protein	Unknown
83	scaffold_1	280190	280271	82	-	Morexim1	tRNA-Ser(GCT)	tRNA
1	scaffold_1	2844	6341	3498	+	Morgal1	cox2	Gene
2	scaffold_1	6997	7275	279	+	Morgal1	nad4L	Gene
3	scaffold_1	7860	8354	495	+	Morgal1	hypothetical protein	Unknown
4	scaffold_1	8761	9369	609	+	Morgal1	hypothetical protein	Unknown
5	scaffold_1	14717	34140	19424	+	Morgal1	nad5	Gene
6	scaffold_1	39773	39845	73	+	Morgal1	tRNA-Lys(TTT)	tRNA
7	scaffold_1	43367	43437	71	+	Morgal1	tRNA-Gly(TCC)	tRNA
8	scaffold_1	46390	46464	75	+	Morgal1	tRNA-Asp(GTC)	tRNA
9	scaffold_1	49906	49987	82	+	Morgal1	tRNA-Ser(GCT)	tRNA
10	scaffold_1	53044	53119	76	+	Morgal1	tRNA-Undet(NNN)	tRNA
11	scaffold_1	53610	53682	73	+	Morgal1	tRNA-Ile(GAT)	tRNA
12	scaffold_1	56781	56869	89	+	Morgal1	tRNA-Ser(TGA)	tRNA
13	scaffold_1	72421	72928	508	+	Morgal1	rnl	Gene
14	scaffold_1	90996	91069	74	+	Morgal1	tRNA-Arg(ACG)	tRNA
15	scaffold_1	95028	95098	71	+	Morgal1	tRNA-Thr(TGT)	tRNA
16	scaffold_1	95769	95842	74	+	Morgal1	tRNA-Glu(TTC)	tRNA
17	scaffold_1	97079	97147	69	+	Morgal1	tRNA-Met(CAT)	tRNA
18	scaffold_1	98388	98460	73	+	Morgal1	tRNA-Met(CAT)	tRNA
19	scaffold_1	100399	100481	83	+	Morgal1	tRNA-Leu(TAA)	tRNA
20	scaffold_1	103015	103086	72	+	Morgal1	tRNA-Ala(TGC)	tRNA
21	scaffold_1	104107	104179	73	+	Morgal1	tRNA-Phe(GAA)	tRNA
22	scaffold_1	104194	104266	73	+	Morgal1	tRNA-Arg(ACG)	tRNA
23	scaffold_1	111808	111891	84	+	Morgal1	tRNA-Leu(TAG)	tRNA
24	scaffold_1	113369	113441	73	+	Morgal1	tRNA-Arg(ACG)	tRNA
25	scaffold_1	113874	115052	1179	+	Morgal1	rps3	Gene
26	scaffold_1	116611	116682	72	+	Morgal1	tRNA-Ile(TAT)	tRNA
27	scaffold_1	118533	118605	73	+	Morgal1	tRNA-Gln(TTG)	tRNA
28	scaffold_1	122346	122417	72	+	Morgal1	tRNA-Arg(TCT)	tRNA
29	scaffold_1	122450	122538	89	+	Morgal1	tRNA-Ser(TGA)	tRNA
30	scaffold_1	122590	122663	74	+	Morgal1	tRNA-Pro(TGG)	tRNA
31	scaffold_1	122879	122952	74	+	Morgal1	tRNA-Arg(ACG)	tRNA
32	scaffold_1	129218	144879	15662	+	Morgal1	nad1	Gene
33	scaffold_1	149892	150038	147	+	Morgal1	atp8	Gene
34	scaffold_1	150100	150876	777	+	Morgal1	atp6	Gene
35	scaffold_1	153606	153677	72	+	Morgal1	tRNA-Val(TAC)	tRNA
36	scaffold_1	158397	191682	33286	+	Morgal1	cob	Gene
37	scaffold_1	197270	197497	228	+	Morgal1	atp9	Gene
38	scaffold_1	203642	208311	4670	+	Morgal1	nad2	Gene
39	scaffold_1	208312	208710	399	+	Morgal1	nad3	Gene
40	scaffold_1	213101	217346	4246	+	Morgal1	nad4	Gene
41	scaffold_1	220597	220669	73	+	Morgal1	tRNA-His(GTG)	tRNA
42	scaffold_1	230929	231003	75	+	Morgal1	tRNA-Met(CAT)	tRNA
43	scaffold_1	231725	298240	66516	+	Morgal1	cox1	Gene
44	scaffold_1	253874	253946	73	+	Morgal1	tRNA-Arg(ACG)	tRNA
45	scaffold_1	288878	288954	77	+	Morgal1	tRNA-Gln(TTG)	tRNA
46	scaffold_1	300100	300169	70	+	Morgal1	tRNA-Cys(GCA)	tRNA
47	scaffold_1	301349	302182	834	+	Morgal1	rns	Gene
48	scaffold_1	310806	311024	219	+	Morgal1	rns	Gene
49	scaffold_1	317373	317457	85	+	Morgal1	tRNA-Tyr(GTA)	tRNA
50	scaffold_1	319815	319888	74	+	Morgal1	tRNA-Asn(GTT)	tRNA
51	scaffold_1	326991	327617	627	+	Morgal1	nad6	Gene
52	scaffold_1	328512	329039	528	-	Morgal1	hypothetical protein	Unknown
53	scaffold_1	330783	339687	8905	+	Morgal1	cox3	Gene
1	scaffold_1	1	556	556	-	Morhis1	hypothetical protein	Unknown
2	scaffold_1	1133	1651	519	-	Morhis1	hypothetical protein	Unknown
3	scaffold_1	2913	3701	789	-	Morhis1	hypothetical protein	Unknown
4	scaffold_1	6525	6923	399	-	Morhis1	nad3	Gene
5	scaffold_1	6924	11403	4480	-	Morhis1	nad2	Gene
6	scaffold_1	11494	11973	480	-	Morhis1	hypothetical protein	Unknown
7	scaffold_1	13153	13377	225	-	Morhis1	atp9	Gene
8	scaffold_1	18327	41815	23489	-	Morhis1	cob	Gene
9	scaffold_1	43951	45015	1065	-	Morhis1	hypothetical protein	Unknown
10	scaffold_1	45018	45461	444	-	Morhis1	hypothetical protein	Unknown
11	scaffold_1	45709	46311	603	+	Morhis1	hypothetical protein	Unknown
12	scaffold_1	47449	47520	72	-	Morhis1	tRNA-Val(TAC)	tRNA
13	scaffold_1	47962	48534	573	-	Morhis1	hypothetical protein	Unknown
14	scaffold_1	49897	50673	777	-	Morhis1	atp6	Gene
15	scaffold_1	50736	50882	147	-	Morhis1	atp8	Gene
16	scaffold_1	55522	70371	14850	-	Morhis1	nad1	Gene
17	scaffold_1	76201	76274	74	-	Morhis1	tRNA-Arg(ACG)	tRNA
18	scaffold_1	76532	76605	74	-	Morhis1	tRNA-Pro(TGG)	tRNA
19	scaffold_1	76657	76745	89	-	Morhis1	tRNA-Ser(TGA)	tRNA
20	scaffold_1	77838	77909	72	-	Morhis1	tRNA-Arg(TCT)	tRNA
21	scaffold_1	81315	81387	73	-	Morhis1	tRNA-Gln(TTG)	tRNA
22	scaffold_1	83147	83220	74	-	Morhis1	tRNA-Ile(TAT)	tRNA
23	scaffold_1	84654	85784	1131	-	Morhis1	rps3	Gene
24	scaffold_1	86924	86996	73	-	Morhis1	tRNA-Arg(ACG)	tRNA
25	scaffold_1	88325	88408	84	-	Morhis1	tRNA-Leu(TAG)	tRNA
26	scaffold_1	93296	93372	77	-	Morhis1	tRNA-Arg(ACG)	tRNA
27	scaffold_1	93387	93459	73	-	Morhis1	tRNA-Phe(GAA)	tRNA
28	scaffold_1	94523	94594	72	-	Morhis1	tRNA-Ala(TGC)	tRNA
29	scaffold_1	96918	97000	83	-	Morhis1	tRNA-Leu(TAA)	tRNA
30	scaffold_1	98870	98942	73	-	Morhis1	tRNA-Met(CAT)	tRNA
31	scaffold_1	100203	100271	69	-	Morhis1	tRNA-Met(CAT)	tRNA
32	scaffold_1	101549	101622	74	-	Morhis1	tRNA-Glu(TTC)	tRNA
33	scaffold_1	102225	102295	71	-	Morhis1	tRNA-Thr(TGT)	tRNA
34	scaffold_1	107704	108039	336	-	Morhis1	rnl	Gene
35	scaffold_1	110679	110842	164	-	Morhis1	rnl	Gene
36	scaffold_1	123038	123109	72	-	Morhis1	tRNA-Arg(TCT)	tRNA
37	scaffold_1	123593	123681	89	-	Morhis1	tRNA-Ser(TGA)	tRNA
38	scaffold_1	126860	126932	73	-	Morhis1	tRNA-Ile(GAT)	tRNA
39	scaffold_1	127375	127441	67	-	Morhis1	tRNA-Sup(TCA)	tRNA
40	scaffold_1	130670	130751	82	-	Morhis1	tRNA-Ser(GCT)	tRNA
41	scaffold_1	134046	134120	75	-	Morhis1	tRNA-Asp(GTC)	tRNA
42	scaffold_1	135553	135625	73	-	Morhis1	tRNA-Arg(ACG)	tRNA
43	scaffold_1	135888	135958	71	-	Morhis1	tRNA-Gly(TCC)	tRNA
44	scaffold_1	139218	139290	73	-	Morhis1	tRNA-Lys(TTT)	tRNA
45	scaffold_1	145842	163925	18084	-	Morhis1	nad5	Gene
46	scaffold_1	165209	165769	561	-	Morhis1	hypothetical protein	Unknown
47	scaffold_1	166930	167448	519	-	Morhis1	hypothetical protein	Unknown
48	scaffold_1	168583	168861	279	-	Morhis1	nad4L	Gene
49	scaffold_1	170244	176734	6491	-	Morhis1	cox2	Gene
50	scaffold_1	179595	188904	9310	-	Morhis1	cox3	Gene
51	scaffold_1	191587	192231	645	-	Morhis1	nad6	Gene
52	scaffold_1	194423	194917	495	+	Morhis1	hypothetical protein	Unknown
53	scaffold_1	196757	197140	384	-	Morhis1	hypothetical protein	Unknown
54	scaffold_1	197709	198185	477	-	Morhis1	hypothetical protein	Unknown
55	scaffold_1	198273	198611	339	-	Morhis1	hypothetical protein	Unknown
56	scaffold_1	199177	199247	71	-	Morhis1	tRNA-Asn(GTT)	tRNA
57	scaffold_1	201378	201462	85	-	Morhis1	tRNA-Tyr(GTA)	tRNA
58	scaffold_1	207262	207828	567	-	Morhis1	hypothetical protein	Unknown
59	scaffold_1	207815	208033	219	-	Morhis1	rns	Gene
60	scaffold_1	212122	213081	960	-	Morhis1	rns	Gene
61	scaffold_1	213981	214050	70	-	Morhis1	tRNA-Cys(GCA)	tRNA
62	scaffold_1	215452	257216	41765	-	Morhis1	cox1	Gene
63	scaffold_1	257762	259648	1887	-	Morhis1	hypothetical protein	Unknown
64	scaffold_1	260848	260922	75	-	Morhis1	tRNA-Met(CAT)	tRNA
65	scaffold_1	263382	263454	73	-	Morhis1	tRNA-His(GTG)	tRNA
66	scaffold_1	267718	268293	576	-	Morhis1	hypothetical protein	Unknown
67	scaffold_1	268587	269111	525	-	Morhis1	hypothetical protein	Unknown
68	scaffold_1	269648	271507	1860	-	Morhis1	nad4	Gene
1	scaffold_1	3	23143	23141	+	Morimp1	cob	Gene
2	scaffold_1	16048	16210	163	+	Morimp1	rps3	Gene
3	scaffold_1	28557	28778	222	+	Morimp1	atp9	Gene
4	scaffold_1	31985	39068	7084	+	Morimp1	nad2	Gene
5	scaffold_1	39069	39467	399	+	Morimp1	nad3	Gene
6	scaffold_1	43197	47007	3811	+	Morimp1	nad4	Gene
7	scaffold_1	46207	46498	292	+	Morimp1	atp6	Gene
8	scaffold_1	52631	52703	73	+	Morimp1	tRNA-His(GTG)	tRNA
9	scaffold_1	56510	56584	75	+	Morimp1	tRNA-Met(CAT)	tRNA
10	scaffold_1	60115	111833	51719	+	Morimp1	cox1	Gene
11	scaffold_1	112700	112769	70	+	Morimp1	tRNA-Cys(GCA)	tRNA
12	scaffold_1	113789	114616	828	+	Morimp1	rns	Gene
13	scaffold_1	123191	123370	180	+	Morimp1	rns	Gene
14	scaffold_1	124426	124499	74	+	Morimp1	tRNA-Arg(ACG)	tRNA
15	scaffold_1	128381	128465	85	+	Morimp1	tRNA-Tyr(GTA)	tRNA
16	scaffold_1	130500	130573	74	+	Morimp1	tRNA-Asn(GTT)	tRNA
17	scaffold_1	136929	137591	663	+	Morimp1	nad6	Gene
18	scaffold_1	140453	147915	7463	+	Morimp1	cox3	Gene
19	scaffold_1	150096	156415	6320	+	Morimp1	cox2	Gene
20	scaffold_1	165602	165877	276	+	Morimp1	nad4L	Gene
21	scaffold_1	165881	176781	10901	+	Morimp1	nad5	Gene
22	scaffold_1	182464	182536	73	+	Morimp1	tRNA-Lys(TTT)	tRNA
23	scaffold_1	185678	185748	71	+	Morimp1	tRNA-Gly(TCC)	tRNA
24	scaffold_1	186051	186123	73	+	Morimp1	tRNA-Arg(ACG)	tRNA
25	scaffold_1	188695	188769	75	+	Morimp1	tRNA-Asp(GTC)	tRNA
26	scaffold_1	192035	192116	82	+	Morimp1	tRNA-Ser(GCT)	tRNA
27	scaffold_1	195237	195308	72	+	Morimp1	tRNA-Sup(TCA)	tRNA
28	scaffold_1	195753	195825	73	+	Morimp1	tRNA-Ile(GAT)	tRNA
29	scaffold_1	201416	201922	507	+	Morimp1	rnl	Gene
30	scaffold_1	201934	202596	663	+	Morimp1	rnl	Gene
31	scaffold_1	210238	210311	74	+	Morimp1	tRNA-Arg(ACG)	tRNA
32	scaffold_1	213872	213942	71	+	Morimp1	tRNA-Thr(TGT)	tRNA
33	scaffold_1	214524	214597	74	+	Morimp1	tRNA-Glu(TTC)	tRNA
34	scaffold_1	215994	216062	69	+	Morimp1	tRNA-Met(CAT)	tRNA
35	scaffold_1	219997	220069	73	+	Morimp1	tRNA-Met(CAT)	tRNA
36	scaffold_1	223854	223925	72	+	Morimp1	tRNA-Ala(TGC)	tRNA
37	scaffold_1	224914	224986	73	+	Morimp1	tRNA-Phe(GAA)	tRNA
38	scaffold_1	225001	225074	74	+	Morimp1	tRNA-Arg(ACG)	tRNA
39	scaffold_1	232032	232115	84	+	Morimp1	tRNA-Leu(TAG)	tRNA
40	scaffold_1	233352	233424	73	+	Morimp1	tRNA-Arg(ACG)	tRNA
41	scaffold_1	236988	237060	73	+	Morimp1	tRNA-Ile(TAT)	tRNA
42	scaffold_1	238900	238972	73	+	Morimp1	tRNA-Gln(TTG)	tRNA
43	scaffold_1	242145	242216	72	+	Morimp1	tRNA-Arg(TCT)	tRNA
44	scaffold_1	242249	242337	89	+	Morimp1	tRNA-Ser(TGA)	tRNA
45	scaffold_1	242389	242462	74	+	Morimp1	tRNA-Pro(TGG)	tRNA
46	scaffold_1	242665	242737	73	+	Morimp1	tRNA-Arg(ACG)	tRNA
47	scaffold_1	248092	261084	12993	+	Morimp1	nad1	Gene
48	scaffold_1	267738	267884	147	+	Morimp1	atp8	Gene
49	scaffold_1	269374	269445	72	+	Morimp1	tRNA-Val(TAC)	tRNA
50	scaffold_1	270045	272195	2151	-	Morimp1	hypothetical protein	Unknown
51	scaffold_2	923	1005	83	+	Morimp1	tRNA-Leu(TAA)	tRNA
1	scaffold_1	796	1290	495	+	Morkaki1	hypothetical protein	Unknown
2	scaffold_1	3294	36534	33241	-	Morkaki1	cob	Gene
3	scaffold_1	37980	39383	1404	-	Morkaki1	hypothetical protein	Unknown
4	scaffold_1	39539	39994	456	-	Morkaki1	hypothetical protein	Unknown
5	scaffold_1	40027	40434	408	-	Morkaki1	hypothetical protein	Unknown
6	scaffold_1	41239	41310	72	-	Morkaki1	tRNA-Val(TAC)	tRNA
7	scaffold_1	44026	44802	777	-	Morkaki1	atp6	Gene
8	scaffold_1	44864	45010	147	-	Morkaki1	atp8	Gene
9	scaffold_1	45592	46059	468	+	Morkaki1	hypothetical protein	Unknown
10	scaffold_1	46483	46953	471	+	Morkaki1	hypothetical protein	Unknown
11	scaffold_1	50014	65642	15629	-	Morkaki1	nad1	Gene
12	scaffold_1	71882	71955	74	-	Morkaki1	tRNA-Arg(ACG)	tRNA
13	scaffold_1	72169	72242	74	-	Morkaki1	tRNA-Pro(TGG)	tRNA
14	scaffold_1	72294	72382	89	-	Morkaki1	tRNA-Ser(TGA)	tRNA
15	scaffold_1	72415	72486	72	-	Morkaki1	tRNA-Arg(TCT)	tRNA
16	scaffold_1	76220	76292	73	-	Morkaki1	tRNA-Gln(TTG)	tRNA
17	scaffold_1	78138	78209	72	-	Morkaki1	tRNA-Ile(TAT)	tRNA
18	scaffold_1	79759	80937	1179	-	Morkaki1	rps3	Gene
19	scaffold_1	81369	81441	73	-	Morkaki1	tRNA-Arg(ACG)	tRNA
20	scaffold_1	82907	82990	84	-	Morkaki1	tRNA-Leu(TAG)	tRNA
21	scaffold_1	90508	90580	73	-	Morkaki1	tRNA-Arg(ACG)	tRNA
22	scaffold_1	90595	90667	73	-	Morkaki1	tRNA-Phe(GAA)	tRNA
23	scaffold_1	91677	91748	72	-	Morkaki1	tRNA-Ala(TGC)	tRNA
24	scaffold_1	94269	94351	83	-	Morkaki1	tRNA-Leu(TAA)	tRNA
25	scaffold_1	96284	96356	73	-	Morkaki1	tRNA-Met(CAT)	tRNA
26	scaffold_1	97593	97661	69	-	Morkaki1	tRNA-Met(CAT)	tRNA
27	scaffold_1	98897	98970	74	-	Morkaki1	tRNA-Glu(TTC)	tRNA
28	scaffold_1	99639	99709	71	-	Morkaki1	tRNA-Thr(TGT)	tRNA
29	scaffold_1	103666	103739	74	-	Morkaki1	tRNA-Arg(ACG)	tRNA
30	scaffold_1	121791	122298	508	-	Morkaki1	rnl	Gene
31	scaffold_1	137805	137893	89	-	Morkaki1	tRNA-Ser(TGA)	tRNA
32	scaffold_1	140979	141051	73	-	Morkaki1	tRNA-Ile(GAT)	tRNA
33	scaffold_1	141540	141615	76	-	Morkaki1	tRNA-Undet(NNN)	tRNA
34	scaffold_1	144656	144737	82	-	Morkaki1	tRNA-Ser(GCT)	tRNA
35	scaffold_1	148164	148238	75	-	Morkaki1	tRNA-Asp(GTC)	tRNA
36	scaffold_1	150832	150913	82	-	Morkaki1	tRNA-Arg(ACG)	tRNA
37	scaffold_1	151175	151245	71	-	Morkaki1	tRNA-Gly(TCC)	tRNA
38	scaffold_1	154756	154828	73	-	Morkaki1	tRNA-Lys(TTT)	tRNA
39	scaffold_1	160438	179839	19402	-	Morkaki1	nad5	Gene
40	scaffold_1	186193	186687	495	-	Morkaki1	hypothetical protein	Unknown
41	scaffold_1	187269	187547	279	-	Morkaki1	nad4L	Gene
42	scaffold_1	188201	191696	3496	-	Morkaki1	cox2	Gene
43	scaffold_1	193317	193925	609	-	Morkaki1	hypothetical protein	Unknown
44	scaffold_1	194388	194888	501	+	Morkaki1	hypothetical protein	Unknown
45	scaffold_1	194982	203823	8842	-	Morkaki1	cox3	Gene
46	scaffold_1	206977	207603	627	-	Morkaki1	nad6	Gene
47	scaffold_1	207597	209195	1599	-	Morkaki1	hypothetical protein	Unknown
48	scaffold_1	210802	211311	510	-	Morkaki1	hypothetical protein	Unknown
49	scaffold_1	211330	211782	453	+	Morkaki1	hypothetical protein	Unknown
50	scaffold_1	213138	213605	468	-	Morkaki1	hypothetical protein	Unknown
51	scaffold_1	214691	214761	71	-	Morkaki1	tRNA-Asn(GTT)	tRNA
52	scaffold_1	217113	217197	85	-	Morkaki1	tRNA-Tyr(GTA)	tRNA
53	scaffold_1	218716	219168	453	-	Morkaki1	hypothetical protein	Unknown
54	scaffold_1	220507	220959	453	+	Morkaki1	hypothetical protein	Unknown
55	scaffold_1	221116	221679	564	-	Morkaki1	hypothetical protein	Unknown
56	scaffold_1	223532	223750	219	-	Morkaki1	rns	Gene
57	scaffold_1	224824	225756	933	-	Morkaki1	hypothetical protein	Unknown
58	scaffold_1	232355	233188	834	-	Morkaki1	rns	Gene
59	scaffold_1	234347	234416	70	-	Morkaki1	tRNA-Cys(GCA)	tRNA
60	scaffold_1	236262	302661	66400	-	Morkaki1	cox1	Gene
61	scaffold_1	245528	245604	77	-	Morkaki1	tRNA-Gln(TTG)	tRNA
62	scaffold_1	280467	280539	73	-	Morkaki1	tRNA-Arg(ACG)	tRNA
63	scaffold_1	303383	303457	75	-	Morkaki1	tRNA-Met(CAT)	tRNA
64	scaffold_1	307559	308314	756	-	Morkaki1	hypothetical protein	Unknown
65	scaffold_1	309337	310155	819	-	Morkaki1	hypothetical protein	Unknown
66	scaffold_1	311250	311702	453	+	Morkaki1	hypothetical protein	Unknown
67	scaffold_1	313047	313550	504	+	Morkaki1	hypothetical protein	Unknown
68	scaffold_1	313682	313754	73	-	Morkaki1	tRNA-His(GTG)	tRNA
69	scaffold_1	316999	321238	4240	-	Morkaki1	nad4	Gene
70	scaffold_1	322372	323415	1044	-	Morkaki1	hypothetical protein	Unknown
71	scaffold_1	325628	326026	399	-	Morkaki1	nad3	Gene
72	scaffold_1	326027	330693	4667	-	Morkaki1	nad2	Gene
73	scaffold_1	333245	333421	177	-	Morkaki1	hypothetical protein	Unknown
74	scaffold_1	333529	334257	729	-	Morkaki1	hypothetical protein	Unknown
75	scaffold_1	335166	335807	642	-	Morkaki1	hypothetical protein	Unknown
76	scaffold_1	336826	337053	228	-	Morkaki1	atp9	Gene
77	scaffold_1	337924	338307	384	-	Morkaki1	hypothetical protein	Unknown
1	scaffold_29	811	10654	9844	+	MorM1934m1_1	nad4	Gene
2	scaffold_29	12755	13594	840	+	MorM1934m1_1	hypothetical protein	Unknown
3	scaffold_29	14791	15282	492	-	MorM1934m1_1	hypothetical protein	Unknown
4	scaffold_29	19107	19406	300	-	MorM1934m1_1	hypothetical protein	Unknown
5	scaffold_29	19749	20267	519	-	MorM1934m1_1	hypothetical protein	Unknown
6	scaffold_29	24320	24392	73	+	MorM1934m1_1	tRNA-His(GTG)	tRNA
7	scaffold_29	24513	25019	507	-	MorM1934m1_1	hypothetical protein	Unknown
8	scaffold_29	27328	27402	75	+	MorM1934m1_1	tRNA-Met(CAT)	tRNA
9	scaffold_29	28608	30608	2001	+	MorM1934m1_1	hypothetical protein	Unknown
10	scaffold_29	30835	31314	480	+	MorM1934m1_1	hypothetical protein	Unknown
11	scaffold_29	31556	32065	510	+	MorM1934m1_1	hypothetical protein	Unknown
12	scaffold_29	32826	147296	114471	+	MorM1934m1_1	cox1	Gene
13	scaffold_29	148772	149257	486	+	MorM1934m1_1	hypothetical protein	Unknown
14	scaffold_29	150541	151017	477	+	MorM1934m1_1	hypothetical protein	Unknown
15	scaffold_29	151127	151690	564	+	MorM1934m1_1	hypothetical protein	Unknown
16	scaffold_29	151727	151796	70	+	MorM1934m1_1	tRNA-Cys(GCA)	tRNA
17	scaffold_29	154902	155735	834	+	MorM1934m1_1	rns	Gene
18	scaffold_29	159332	159796	465	-	MorM1934m1_1	hypothetical protein	Unknown
19	scaffold_29	164995	165460	466	+	MorM1934m1_1	rns	Gene
20	scaffold_29	169414	169902	489	-	MorM1934m1_1	hypothetical protein	Unknown
21	scaffold_29	170346	170948	603	+	MorM1934m1_1	hypothetical protein	Unknown
22	scaffold_29	171030	171114	85	+	MorM1934m1_1	tRNA-Tyr(GTA)	tRNA
23	scaffold_29	172510	172980	471	-	MorM1934m1_1	hypothetical protein	Unknown
24	scaffold_29	173486	173559	74	+	MorM1934m1_1	tRNA-Asn(GTT)	tRNA
25	scaffold_29	175070	175525	456	-	MorM1934m1_1	hypothetical protein	Unknown
26	scaffold_29	175609	176304	696	+	MorM1934m1_1	hypothetical protein	Unknown
27	scaffold_29	176670	177251	582	-	MorM1934m1_1	hypothetical protein	Unknown
28	scaffold_29	177981	178607	627	+	MorM1934m1_1	hypothetical protein	Unknown
29	scaffold_29	179739	180386	648	+	MorM1934m1_1	hypothetical protein	Unknown
30	scaffold_29	180895	181521	627	+	MorM1934m1_1	nad6	Gene
31	scaffold_29	182424	183035	612	+	MorM1934m1_1	hypothetical protein	Unknown
32	scaffold_29	184480	185154	675	+	MorM1934m1_1	hypothetical protein	Unknown
33	scaffold_29	186088	186594	507	-	MorM1934m1_1	hypothetical protein	Unknown
34	scaffold_29	187039	207309	20271	+	MorM1934m1_1	cox3	Gene
35	scaffold_29	207403	207969	567	-	MorM1934m1_1	hypothetical protein	Unknown
36	scaffold_29	207992	208792	801	+	MorM1934m1_1	hypothetical protein	Unknown
37	scaffold_29	210728	211189	462	+	MorM1934m1_1	hypothetical protein	Unknown
38	scaffold_29	211957	212418	462	-	MorM1934m1_1	hypothetical protein	Unknown
39	scaffold_29	213669	231879	18211	+	MorM1934m1_1	cox2	Gene
40	scaffold_29	231960	232853	894	+	MorM1934m1_1	hypothetical protein	Unknown
41	scaffold_29	235596	236069	474	+	MorM1934m1_1	hypothetical protein	Unknown
42	scaffold_29	237754	238032	279	+	MorM1934m1_1	nad4L	Gene
43	scaffold_29	239846	240541	696	+	MorM1934m1_1	hypothetical protein	Unknown
44	scaffold_29	242390	242851	462	-	MorM1934m1_1	hypothetical protein	Unknown
45	scaffold_29	244429	285366	40938	+	MorM1934m1_1	nad5	Gene
46	scaffold_29	294539	294611	73	+	MorM1934m1_1	tRNA-Lys(TTT)	tRNA
47	scaffold_29	299852	299922	71	+	MorM1934m1_1	tRNA-Gly(TCC)	tRNA
48	scaffold_29	300193	300265	73	+	MorM1934m1_1	tRNA-Arg(ACG)	tRNA
49	scaffold_29	301750	301824	75	+	MorM1934m1_1	tRNA-Asp(GTC)	tRNA
50	scaffold_29	307408	307489	82	+	MorM1934m1_1	tRNA-Ser(GCT)	tRNA
51	scaffold_29	310596	310667	72	+	MorM1934m1_1	tRNA-Sup(TCA)	tRNA
52	scaffold_29	311064	311136	73	+	MorM1934m1_1	tRNA-Ile(GAT)	tRNA
53	scaffold_29	316271	316359	89	+	MorM1934m1_1	tRNA-Ser(TGA)	tRNA
54	scaffold_29	321135	321205	71	+	MorM1934m1_1	tRNA-Sup(TCA)	tRNA
55	scaffold_29	325015	325085	71	+	MorM1934m1_1	tRNA-Sup(TTA)	tRNA
56	scaffold_29	341668	341738	71	-	MorM1934m1_1	tRNA-Sup(TCA)	tRNA
57	scaffold_29	365452	365781	330	+	MorM1934m1_1	rnl	Gene
58	scaffold_29	380427	380497	71	+	MorM1934m1_1	tRNA-Thr(TGT)	tRNA
59	scaffold_29	381186	381259	74	+	MorM1934m1_1	tRNA-Glu(TTC)	tRNA
60	scaffold_29	383478	383546	69	+	MorM1934m1_1	tRNA-Met(CAT)	tRNA
61	scaffold_29	384749	384821	73	+	MorM1934m1_1	tRNA-Met(CAT)	tRNA
62	scaffold_29	391059	391141	83	+	MorM1934m1_1	tRNA-Leu(TAA)	tRNA
63	scaffold_29	394538	394609	72	+	MorM1934m1_1	tRNA-Ala(TGC)	tRNA
64	scaffold_29	397784	397856	73	+	MorM1934m1_1	tRNA-Phe(GAA)	tRNA
65	scaffold_29	397871	397943	73	+	MorM1934m1_1	tRNA-Arg(ACG)	tRNA
66	scaffold_29	406740	406823	84	+	MorM1934m1_1	tRNA-Leu(TAG)	tRNA
67	scaffold_29	409651	409723	73	+	MorM1934m1_1	tRNA-Arg(ACG)	tRNA
68	scaffold_29	410133	411287	1155	+	MorM1934m1_1	rps3	Gene
69	scaffold_29	413322	413393	72	+	MorM1934m1_1	tRNA-Ile(TAT)	tRNA
70	scaffold_29	419101	419173	73	+	MorM1934m1_1	tRNA-Gln(TTG)	tRNA
71	scaffold_29	431075	431146	72	+	MorM1934m1_1	tRNA-Arg(TCT)	tRNA
72	scaffold_29	431179	431267	89	+	MorM1934m1_1	tRNA-Ser(TGA)	tRNA
73	scaffold_29	431319	431392	74	+	MorM1934m1_1	tRNA-Pro(TGG)	tRNA
74	scaffold_29	431607	431680	74	+	MorM1934m1_1	tRNA-Cys(ACA)	tRNA
75	scaffold_29	446684	465308	18625	+	MorM1934m1_1	nad1	Gene
76	scaffold_29	471434	471580	147	+	MorM1934m1_1	atp8	Gene
77	scaffold_29	471644	472420	777	+	MorM1934m1_1	atp6	Gene
78	scaffold_29	477810	477881	72	+	MorM1934m1_1	tRNA-Val(TAC)	tRNA
79	scaffold_29	483095	486091	2997	+	MorM1934m1_1	hypothetical protein	Unknown
80	scaffold_29	487832	505940	18109	+	MorM1934m1_1	cob	Gene
81	scaffold_29	506567	507049	483	+	MorM1934m1_1	hypothetical protein	Unknown
82	scaffold_29	508420	509037	618	+	MorM1934m1_1	hypothetical protein	Unknown
83	scaffold_29	510899	511396	498	-	MorM1934m1_1	hypothetical protein	Unknown
84	scaffold_29	511822	512376	555	+	MorM1934m1_1	hypothetical protein	Unknown
85	scaffold_29	514708	515227	520	+	MorM1934m1_1	atp9	Gene
86	scaffold_29	523763	524437	675	+	MorM1934m1_1	hypothetical protein	Unknown
87	scaffold_29	527027	527101	75	+	MorM1934m1_1	tRNA-Met(CAT)	tRNA
88	scaffold_29	531758	532216	459	-	MorM1934m1_1	hypothetical protein	Unknown
89	scaffold_29	533134	533841	708	+	MorM1934m1_1	hypothetical protein	Unknown
90	scaffold_29	534037	534540	504	+	MorM1934m1_1	hypothetical protein	Unknown
91	scaffold_29	535285	535923	639	+	MorM1934m1_1	hypothetical protein	Unknown
92	scaffold_29	536073	536585	513	+	MorM1934m1_1	hypothetical protein	Unknown
93	scaffold_29	536874	537485	612	+	MorM1934m1_1	hypothetical protein	Unknown
94	scaffold_29	538793	550019	11227	+	MorM1934m1_1	nad2	Gene
95	scaffold_29	550019	550417	399	+	MorM1934m1_1	nad3	Gene
96	scaffold_29	551334	551792	459	-	MorM1934m1_1	hypothetical protein	Unknown
97	scaffold_29	553318	554049	732	+	MorM1934m1_1	hypothetical protein	Unknown
98	scaffold_29	557123	557581	459	+	MorM1934m1_1	hypothetical protein	Unknown
99	scaffold_29	557989	558498	510	+	MorM1934m1_1	hypothetical protein	Unknown
1	scaffold_1	1596	1677	82	-	MorM21481_1	tRNA-Ser(GCT)	tRNA
2	scaffold_1	4979	5053	75	-	MorM21481_1	tRNA-Asp(GTC)	tRNA
3	scaffold_1	6478	6550	73	-	MorM21481_1	tRNA-Arg(ACG)	tRNA
4	scaffold_1	6813	6883	71	-	MorM21481_1	tRNA-Gly(TCC)	tRNA
5	scaffold_1	10145	10217	73	-	MorM21481_1	tRNA-Lys(TTT)	tRNA
6	scaffold_1	16753	33418	16666	-	MorM21481_1	nad5	Gene
7	scaffold_1	34692	35252	561	-	MorM21481_1	hypothetical protein	Unknown
8	scaffold_1	36367	36930	564	-	MorM21481_1	hypothetical protein	Unknown
9	scaffold_1	38065	38343	279	-	MorM21481_1	nad4L	Gene
10	scaffold_1	39552	43935	4384	-	MorM21481_1	cox2	Gene
11	scaffold_1	46790	54398	7609	-	MorM21481_1	cox3	Gene
12	scaffold_1	54505	55017	513	-	MorM21481_1	hypothetical protein	Unknown
13	scaffold_1	57012	57656	645	-	MorM21481_1	nad6	Gene
14	scaffold_1	60542	61408	867	-	MorM21481_1	hypothetical protein	Unknown
15	scaffold_1	63173	63688	516	-	MorM21481_1	hypothetical protein	Unknown
16	scaffold_1	64608	64678	71	-	MorM21481_1	tRNA-Asn(GTT)	tRNA
17	scaffold_1	66809	66893	85	-	MorM21481_1	tRNA-Tyr(GTA)	tRNA
18	scaffold_1	68187	68648	462	-	MorM21481_1	hypothetical protein	Unknown
19	scaffold_1	72298	72759	462	-	MorM21481_1	hypothetical protein	Unknown
20	scaffold_1	72736	73199	464	-	MorM21481_1	rns	Gene
21	scaffold_1	75617	76576	960	-	MorM21481_1	rns	Gene
22	scaffold_1	77478	77547	70	-	MorM21481_1	tRNA-Cys(GCA)	tRNA
23	scaffold_1	79079	121270	42192	-	MorM21481_1	cox1	Gene
24	scaffold_1	122000	122074	75	-	MorM21481_1	tRNA-Met(CAT)	tRNA
25	scaffold_1	124530	124602	73	-	MorM21481_1	tRNA-His(GTG)	tRNA
26	scaffold_1	125886	126350	465	+	MorM21481_1	hypothetical protein	Unknown
27	scaffold_1	130868	134460	3593	-	MorM21481_1	nad4	Gene
28	scaffold_1	135881	136444	564	-	MorM21481_1	hypothetical protein	Unknown
29	scaffold_1	136588	137607	1020	-	MorM21481_1	hypothetical protein	Unknown
30	scaffold_1	140432	140830	399	-	MorM21481_1	nad3	Gene
31	scaffold_1	140831	145303	4473	-	MorM21481_1	nad2	Gene
32	scaffold_1	148801	149022	222	-	MorM21481_1	atp9	Gene
33	scaffold_1	151032	151505	474	+	MorM21481_1	hypothetical protein	Unknown
34	scaffold_1	153889	178526	24638	-	MorM21481_1	cob	Gene
35	scaffold_1	180900	181733	834	-	MorM21481_1	hypothetical protein	Unknown
36	scaffold_1	181756	182178	423	-	MorM21481_1	hypothetical protein	Unknown
37	scaffold_1	182597	183232	636	+	MorM21481_1	hypothetical protein	Unknown
38	scaffold_1	184165	184236	72	-	MorM21481_1	tRNA-Val(TAC)	tRNA
39	scaffold_1	186616	187392	777	-	MorM21481_1	atp6	Gene
40	scaffold_1	187455	187601	147	-	MorM21481_1	atp8	Gene
41	scaffold_1	191440	191895	456	-	MorM21481_1	hypothetical protein	Unknown
42	scaffold_1	192254	205858	13605	-	MorM21481_1	nad1	Gene
43	scaffold_1	206048	206530	483	-	MorM21481_1	hypothetical protein	Unknown
44	scaffold_1	211683	211756	74	-	MorM21481_1	tRNA-Arg(ACG)	tRNA
45	scaffold_1	212006	212079	74	-	MorM21481_1	tRNA-Pro(TGG)	tRNA
46	scaffold_1	212131	212219	89	-	MorM21481_1	tRNA-Ser(TGA)	tRNA
47	scaffold_1	213314	213385	72	-	MorM21481_1	tRNA-Arg(TCT)	tRNA
48	scaffold_1	216783	216855	73	-	MorM21481_1	tRNA-Gln(TTG)	tRNA
49	scaffold_1	218634	218707	74	-	MorM21481_1	tRNA-Ile(TAT)	tRNA
50	scaffold_1	220121	221251	1131	-	MorM21481_1	rps3	Gene
51	scaffold_1	222389	222461	73	-	MorM21481_1	tRNA-Arg(ACG)	tRNA
52	scaffold_1	223778	223861	84	-	MorM21481_1	tRNA-Leu(TAG)	tRNA
53	scaffold_1	225694	226161	468	+	MorM21481_1	hypothetical protein	Unknown
54	scaffold_1	228715	228788	74	-	MorM21481_1	tRNA-Arg(ACG)	tRNA
55	scaffold_1	228784	229254	471	+	MorM21481_1	hypothetical protein	Unknown
56	scaffold_1	228803	228875	73	-	MorM21481_1	tRNA-Phe(GAA)	tRNA
57	scaffold_1	229741	229812	72	-	MorM21481_1	tRNA-Ala(TGC)	tRNA
58	scaffold_1	230516	230968	453	+	MorM21481_1	hypothetical protein	Unknown
59	scaffold_1	232088	232627	540	-	MorM21481_1	hypothetical protein	Unknown
60	scaffold_1	232128	232210	83	-	MorM21481_1	tRNA-Leu(TAA)	tRNA
61	scaffold_1	232814	233266	453	+	MorM21481_1	hypothetical protein	Unknown
62	scaffold_1	234063	234135	73	-	MorM21481_1	tRNA-Met(CAT)	tRNA
63	scaffold_1	235410	235478	69	-	MorM21481_1	tRNA-Met(CAT)	tRNA
64	scaffold_1	236754	236827	74	-	MorM21481_1	tRNA-Glu(TTC)	tRNA
65	scaffold_1	237425	237495	71	-	MorM21481_1	tRNA-Thr(TGT)	tRNA
66	scaffold_1	238016	238771	756	-	MorM21481_1	hypothetical protein	Unknown
67	scaffold_1	239702	241459	1758	-	MorM21481_1	hypothetical protein	Unknown
68	scaffold_1	242836	243495	660	-	MorM21481_1	rnl	Gene
69	scaffold_1	243507	243974	468	-	MorM21481_1	rnl	Gene
70	scaffold_1	244454	245053	600	-	MorM21481_1	hypothetical protein	Unknown
71	scaffold_1	252358	252933	576	+	MorM21481_1	hypothetical protein	Unknown
72	scaffold_1	254095	254166	72	-	MorM21481_1	tRNA-Arg(TCT)	tRNA
1	contig_1	666	1136	471	+	Morpal1	hypothetical protein	Unknown
2	contig_1	2743	2827	85	-	Morpal1	tRNA-Tyr(GTA)	tRNA
3	contig_1	4051	4572	522	-	Morpal1	hypothetical protein	Unknown
4	contig_1	8741	10026	1286	-	Morpal1	rns	Gene
5	contig_1	11331	11400	70	-	Morpal1	tRNA-Cys(GCA)	tRNA
6	contig_1	12585	13130	546	+	Morpal1	hypothetical protein	Unknown
7	contig_1	13343	70262	56920	-	Morpal1	cox1	Gene
8	contig_1	71406	73346	1941	-	Morpal1	hypothetical protein	Unknown
9	contig_1	74537	74611	75	-	Morpal1	tRNA-Met(CAT)	tRNA
10	contig_1	76026	76098	73	-	Morpal1	tRNA-His(GTG)	tRNA
11	contig_1	77588	78049	462	+	Morpal1	hypothetical protein	Unknown
12	contig_1	78622	85606	6985	-	Morpal1	nad4	Gene
13	contig_1	88069	88824	756	+	Morpal1	hypothetical protein	Unknown
14	contig_1	89252	90505	1254	-	Morpal1	hypothetical protein	Unknown
15	contig_1	96304	96717	414	-	Morpal1	nad3	Gene
16	contig_1	98875	103562	4688	-	Morpal1	nad2	Gene
17	contig_1	106861	107082	222	-	Morpal1	atp9	Gene
18	contig_1	110210	110689	480	+	Morpal1	hypothetical protein	Unknown
19	contig_1	111409	111933	525	-	Morpal1	hypothetical protein	Unknown
20	contig_1	114605	151664	37060	-	Morpal1	cob	Gene
21	contig_1	153339	156155	2817	-	Morpal1	hypothetical protein	Unknown
22	contig_1	157168	157239	72	-	Morpal1	tRNA-Val(TAC)	tRNA
23	contig_1	158799	158945	147	-	Morpal1	atp8	Gene
24	contig_1	160005	160781	777	-	Morpal1	atp6	Gene
25	contig_1	173139	173210	72	-	Morpal1	tRNA-Sup(TCA)	tRNA
26	contig_1	182957	195940	12984	-	Morpal1	nad1	Gene
27	contig_1	204949	205022	74	-	Morpal1	tRNA-Cys(ACA)	tRNA
28	contig_1	205265	205338	74	-	Morpal1	tRNA-Pro(TGG)	tRNA
29	contig_1	205390	205478	89	-	Morpal1	tRNA-Ser(TGA)	tRNA
30	contig_1	205511	205582	72	-	Morpal1	tRNA-Arg(TCT)	tRNA
31	contig_1	211361	211433	73	-	Morpal1	tRNA-Gln(TTG)	tRNA
32	contig_1	213573	213644	72	-	Morpal1	tRNA-Ile(TAT)	tRNA
33	contig_1	215552	216706	1155	-	Morpal1	rps3	Gene
34	contig_1	217273	217345	73	-	Morpal1	tRNA-Arg(ACG)	tRNA
35	contig_1	219701	219784	84	-	Morpal1	tRNA-Leu(TAG)	tRNA
36	contig_1	225836	225907	72	-	Morpal1	tRNA-Arg(ACG)	tRNA
37	contig_1	225922	225994	73	-	Morpal1	tRNA-Phe(GAA)	tRNA
38	contig_1	227606	227677	72	-	Morpal1	tRNA-Ala(TGC)	tRNA
39	contig_1	231091	231173	83	-	Morpal1	tRNA-Leu(TAA)	tRNA
40	contig_1	232698	232770	73	-	Morpal1	tRNA-Met(CAT)	tRNA
41	contig_1	234036	234104	69	-	Morpal1	tRNA-Met(CAT)	tRNA
42	contig_1	235477	235550	74	-	Morpal1	tRNA-Glu(TTC)	tRNA
43	contig_1	236424	236494	71	-	Morpal1	tRNA-Thr(TGT)	tRNA
44	contig_1	240608	240681	74	-	Morpal1	tRNA-Arg(ACG)	tRNA
45	contig_1	249948	250671	724	-	Morpal1	rnl	Gene
46	contig_1	250683	251173	491	-	Morpal1	rnl	Gene
47	contig_1	264673	264761	89	-	Morpal1	tRNA-Ser(TGA)	tRNA
48	contig_1	268562	268634	73	-	Morpal1	tRNA-Ile(GAT)	tRNA
49	contig_1	268836	268903	68	-	Morpal1	tRNA-Sup(TCA)	tRNA
50	contig_1	272217	272298	82	-	Morpal1	tRNA-Ser(GCT)	tRNA
51	contig_1	275254	275328	75	-	Morpal1	tRNA-Asp(GTC)	tRNA
52	contig_1	276983	277053	71	-	Morpal1	tRNA-Gly(TCC)	tRNA
53	contig_1	278611	278683	73	-	Morpal1	tRNA-Lys(TTT)	tRNA
54	contig_1	285244	301192	15949	-	Morpal1	nad5	Gene
55	contig_1	306096	306374	279	-	Morpal1	nad4L	Gene
56	contig_1	307423	323291	15869	-	Morpal1	cox2	Gene
57	contig_1	324634	325116	483	+	Morpal1	hypothetical protein	Unknown
58	contig_1	326219	326701	483	-	Morpal1	hypothetical protein	Unknown
59	contig_1	327748	339636	11889	-	Morpal1	cox3	Gene
60	contig_1	339845	340309	465	+	Morpal1	hypothetical protein	Unknown
61	contig_1	341502	342044	543	-	Morpal1	hypothetical protein	Unknown
62	contig_1	342142	342810	669	-	Morpal1	hypothetical protein	Unknown
63	contig_1	342870	343472	603	-	Morpal1	hypothetical protein	Unknown
64	contig_1	343858	344520	663	-	Morpal1	nad6	Gene
65	contig_1	344896	345402	507	-	Morpal1	hypothetical protein	Unknown
66	contig_1	350434	350937	504	+	Morpal1	hypothetical protein	Unknown
67	contig_1	351084	351154	71	-	Morpal1	tRNA-Asn(GTT)	tRNA
1	scaffold_1	58	627	570	-	Morper1	hypothetical protein	Unknown
2	scaffold_1	946	1019	74	-	Morper1	tRNA-Cys(ACA)	tRNA
3	scaffold_1	1238	1311	74	-	Morper1	tRNA-Pro(TGG)	tRNA
4	scaffold_1	1363	1451	89	-	Morper1	tRNA-Ser(TGA)	tRNA
5	scaffold_1	1484	1555	72	-	Morper1	tRNA-Arg(TCT)	tRNA
6	scaffold_1	2671	3234	564	-	Morper1	hypothetical protein	Unknown
7	scaffold_1	3658	4308	651	+	Morper1	hypothetical protein	Unknown
8	scaffold_1	7418	7888	471	+	Morper1	hypothetical protein	Unknown
9	scaffold_1	7912	7984	73	-	Morper1	tRNA-Gln(TTG)	tRNA
10	scaffold_1	10746	11213	468	-	Morper1	hypothetical protein	Unknown
11	scaffold_1	11861	12451	591	+	Morper1	hypothetical protein	Unknown
12	scaffold_1	13193	13726	534	+	Morper1	hypothetical protein	Unknown
13	scaffold_1	15293	15364	72	-	Morper1	tRNA-Ile(TAT)	tRNA
14	scaffold_1	16707	17240	534	-	Morper1	hypothetical protein	Unknown
15	scaffold_1	17907	18761	855	-	Morper1	rps3	Gene
16	scaffold_1	19170	19242	73	-	Morper1	tRNA-Arg(ACG)	tRNA
17	scaffold_1	22245	22328	84	-	Morper1	tRNA-Leu(TAG)	tRNA
18	scaffold_1	24492	25061	570	-	Morper1	hypothetical protein	Unknown
19	scaffold_1	25212	25769	558	-	Morper1	hypothetical protein	Unknown
20	scaffold_1	25893	26435	543	-	Morper1	hypothetical protein	Unknown
21	scaffold_1	26701	27225	525	-	Morper1	hypothetical protein	Unknown
22	scaffold_1	27578	28072	495	+	Morper1	hypothetical protein	Unknown
23	scaffold_1	28920	29525	606	+	Morper1	hypothetical protein	Unknown
24	scaffold_1	31237	31309	73	-	Morper1	tRNA-Arg(ACG)	tRNA
25	scaffold_1	31324	31396	73	-	Morper1	tRNA-Phe(GAA)	tRNA
26	scaffold_1	32938	33654	717	-	Morper1	hypothetical protein	Unknown
27	scaffold_1	34160	34231	72	-	Morper1	tRNA-Ala(TGC)	tRNA
28	scaffold_1	37709	37791	83	-	Morper1	tRNA-Leu(TAA)	tRNA
29	scaffold_1	41966	42038	73	-	Morper1	tRNA-Met(CAT)	tRNA
30	scaffold_1	43302	43370	69	-	Morper1	tRNA-Met(CAT)	tRNA
31	scaffold_1	45599	45672	74	-	Morper1	tRNA-Glu(TTC)	tRNA
32	scaffold_1	46358	46428	71	-	Morper1	tRNA-Thr(TGT)	tRNA
33	scaffold_1	54939	55012	74	-	Morper1	tRNA-Arg(ACG)	tRNA
34	scaffold_1	92093	92370	278	-	Morper1	rnl	Gene
35	scaffold_1	101241	101329	89	-	Morper1	tRNA-Ser(TGA)	tRNA
36	scaffold_1	104497	104569	73	-	Morper1	tRNA-Ile(GAT)	tRNA
37	scaffold_1	104866	104937	72	-	Morper1	tRNA-Sup(TCA)	tRNA
38	scaffold_1	108207	108288	82	-	Morper1	tRNA-Ser(GCT)	tRNA
39	scaffold_1	113898	113972	75	-	Morper1	tRNA-Asp(GTC)	tRNA
40	scaffold_1	123271	123343	73	-	Morper1	tRNA-Arg(ACG)	tRNA
41	scaffold_1	123615	123685	71	-	Morper1	tRNA-Gly(TCC)	tRNA
42	scaffold_1	130925	130997	73	-	Morper1	tRNA-Lys(TTT)	tRNA
43	scaffold_1	142092	182591	40500	-	Morper1	nad5	Gene
44	scaffold_1	188647	188925	279	-	Morper1	nad4L	Gene
45	scaffold_1	193785	194285	501	-	Morper1	hypothetical protein	Unknown
46	scaffold_1	194366	217620	23255	-	Morper1	cox2	Gene
47	scaffold_1	219941	220429	489	-	Morper1	hypothetical protein	Unknown
48	scaffold_1	221117	221698	582	-	Morper1	hypothetical protein	Unknown
49	scaffold_1	223195	223671	477	-	Morper1	hypothetical protein	Unknown
50	scaffold_1	223864	224349	486	-	Morper1	hypothetical protein	Unknown
51	scaffold_1	224668	245736	21069	-	Morper1	cox3	Gene
52	scaffold_1	245794	246369	576	-	Morper1	hypothetical protein	Unknown
53	scaffold_1	246537	246998	462	+	Morper1	hypothetical protein	Unknown
54	scaffold_1	247242	247739	498	+	Morper1	hypothetical protein	Unknown
55	scaffold_1	247814	248410	597	+	Morper1	hypothetical protein	Unknown
56	scaffold_1	250069	250536	468	-	Morper1	hypothetical protein	Unknown
57	scaffold_1	250993	251547	555	-	Morper1	hypothetical protein	Unknown
58	scaffold_1	251916	252542	627	-	Morper1	nad6	Gene
59	scaffold_1	253052	253690	639	-	Morper1	hypothetical protein	Unknown
60	scaffold_1	254128	254580	453	+	Morper1	hypothetical protein	Unknown
61	scaffold_1	255464	255946	483	-	Morper1	hypothetical protein	Unknown
62	scaffold_1	257630	258130	501	-	Morper1	hypothetical protein	Unknown
63	scaffold_1	260291	260361	71	-	Morper1	tRNA-Asn(GTT)	tRNA
64	scaffold_1	260614	261237	624	+	Morper1	hypothetical protein	Unknown
65	scaffold_1	263100	263714	615	+	Morper1	hypothetical protein	Unknown
66	scaffold_1	265646	265730	85	-	Morper1	tRNA-Tyr(GTA)	tRNA
67	scaffold_1	265818	266351	534	+	Morper1	hypothetical protein	Unknown
68	scaffold_1	270809	271336	528	+	Morper1	hypothetical protein	Unknown
69	scaffold_1	277593	277772	180	-	Morper1	rns	Gene
70	scaffold_1	283115	283639	525	-	Morper1	hypothetical protein	Unknown
71	scaffold_1	287185	288018	834	-	Morper1	rns	Gene
72	scaffold_1	288423	288932	510	-	Morper1	hypothetical protein	Unknown
73	scaffold_1	291361	291430	70	-	Morper1	tRNA-Cys(GCA)	tRNA
74	scaffold_1	292478	293008	531	+	Morper1	hypothetical protein	Unknown
75	scaffold_1	294289	294918	630	+	Morper1	hypothetical protein	Unknown
76	scaffold_1	296278	411169	114892	-	Morper1	cox1	Gene
77	scaffold_1	413329	415203	1875	-	Morper1	hypothetical protein	Unknown
78	scaffold_1	416924	416998	75	-	Morper1	tRNA-Met(CAT)	tRNA
79	scaffold_1	418846	419424	579	+	Morper1	hypothetical protein	Unknown
80	scaffold_1	419822	419894	73	-	Morper1	tRNA-His(GTG)	tRNA
81	scaffold_1	422473	423858	1386	+	Morper1	hypothetical protein	Unknown
82	scaffold_1	428442	429653	1212	-	Morper1	hypothetical protein	Unknown
83	scaffold_1	429962	430432	471	-	Morper1	hypothetical protein	Unknown
84	scaffold_1	431372	440936	9565	-	Morper1	nad4	Gene
85	scaffold_1	441851	442402	552	-	Morper1	hypothetical protein	Unknown
86	scaffold_1	442664	443308	645	-	Morper1	hypothetical protein	Unknown
87	scaffold_1	443832	444377	546	-	Morper1	hypothetical protein	Unknown
88	scaffold_1	446101	446616	516	-	Morper1	hypothetical protein	Unknown
89	scaffold_1	450036	450671	636	+	Morper1	hypothetical protein	Unknown
90	scaffold_1	450826	451302	477	-	Morper1	hypothetical protein	Unknown
91	scaffold_1	451709	452107	399	-	Morper1	nad3	Gene
92	scaffold_1	452107	465541	13435	-	Morper1	nad2	Gene
93	scaffold_1	467042	467587	546	-	Morper1	hypothetical protein	Unknown
94	scaffold_1	467745	468317	573	-	Morper1	hypothetical protein	Unknown
95	scaffold_1	468528	469289	762	-	Morper1	hypothetical protein	Unknown
96	scaffold_1	471747	472334	588	-	Morper1	hypothetical protein	Unknown
97	scaffold_1	472525	473037	513	+	Morper1	hypothetical protein	Unknown
98	scaffold_1	473596	474162	567	+	Morper1	hypothetical protein	Unknown
99	scaffold_1	478752	478826	75	-	Morper1	tRNA-Met(CAT)	tRNA
100	scaffold_1	479842	480462	621	-	Morper1	hypothetical protein	Unknown
101	scaffold_1	481482	482075	594	-	Morper1	hypothetical protein	Unknown
102	scaffold_1	484743	486039	1297	-	Morper1	atp9	Gene
103	scaffold_1	488593	504805	16213	-	Morper1	cob	Gene
104	scaffold_1	505691	506188	498	+	Morper1	hypothetical protein	Unknown
105	scaffold_1	508493	508564	72	-	Morper1	tRNA-Val(TAC)	tRNA
106	scaffold_1	509044	509577	534	-	Morper1	hypothetical protein	Unknown
107	scaffold_1	509855	510370	516	+	Morper1	hypothetical protein	Unknown
108	scaffold_1	511887	512378	492	-	Morper1	hypothetical protein	Unknown
109	scaffold_1	512421	512900	480	+	Morper1	hypothetical protein	Unknown
110	scaffold_1	513969	514445	477	-	Morper1	hypothetical protein	Unknown
111	scaffold_1	515281	516057	777	-	Morper1	atp6	Gene
112	scaffold_1	516120	516266	147	-	Morper1	atp8	Gene
113	scaffold_1	523097	523603	507	+	Morper1	hypothetical protein	Unknown
114	scaffold_1	524242	544700	20459	-	Morper1	nad1	Gene
115	scaffold_1	545893	546510	618	-	Morper1	hypothetical protein	Unknown
116	scaffold_1	546562	547050	489	-	Morper1	hypothetical protein	Unknown
117	scaffold_1	547599	548123	525	-	Morper1	hypothetical protein	Unknown
118	scaffold_1	553676	554128	453	-	Morper1	hypothetical protein	Unknown
1	scaffold_1	621	1127	507	+	Morpop1	hypothetical protein	Unknown
2	scaffold_1	1842	2528	687	-	Morpop1	nad6	Gene
3	scaffold_1	7218	7287	70	-	Morpop1	tRNA-Leu(TAA)	tRNA
4	scaffold_1	9694	9778	85	-	Morpop1	tRNA-Tyr(GTA)	tRNA
5	scaffold_1	15300	15744	445	-	Morpop1	rns	Gene
6	scaffold_1	18399	18678	280	-	Morpop1	rns	Gene
7	scaffold_1	27274	28108	835	-	Morpop1	rns	Gene
8	scaffold_1	29502	29571	70	-	Morpop1	tRNA-Cys(GCA)	tRNA
9	scaffold_1	30513	113257	82745	-	Morpop1	cox1	Gene
10	scaffold_1	75156	75228	73	-	Morpop1	tRNA-Arg(ACG)	tRNA
11	scaffold_1	113944	114018	75	-	Morpop1	tRNA-Met(CAT)	tRNA
12	scaffold_1	119115	119187	73	-	Morpop1	tRNA-His(GTG)	tRNA
13	scaffold_1	127325	132806	5482	-	Morpop1	nad4	Gene
14	scaffold_1	136047	136436	390	-	Morpop1	nad3	Gene
15	scaffold_1	136437	140662	4226	-	Morpop1	nad2	Gene
16	scaffold_1	147101	147322	222	-	Morpop1	atp9	Gene
17	scaffold_1	151746	191036	39291	-	Morpop1	cob	Gene
18	scaffold_1	196902	196973	72	-	Morpop1	tRNA-Val(TAC)	tRNA
19	scaffold_1	198301	198447	147	-	Morpop1	atp8	Gene
20	scaffold_1	199097	199873	777	-	Morpop1	atp6	Gene
21	scaffold_1	205383	218702	13320	-	Morpop1	nad1	Gene
22	scaffold_1	232532	232602	71	-	Morpop1	tRNA-Asn(GTT)	tRNA
23	scaffold_1	235801	235874	74	-	Morpop1	tRNA-Arg(ACG)	tRNA
24	scaffold_1	236081	236154	74	-	Morpop1	tRNA-Pro(TGG)	tRNA
25	scaffold_1	236206	236294	89	-	Morpop1	tRNA-Ser(TGA)	tRNA
26	scaffold_1	238040	238111	72	-	Morpop1	tRNA-Arg(TCT)	tRNA
27	scaffold_1	241410	241482	73	-	Morpop1	tRNA-Gln(TTG)	tRNA
28	scaffold_1	243262	244392	1131	-	Morpop1	rps3	Gene
29	scaffold_1	245373	245445	73	-	Morpop1	tRNA-Arg(ACG)	tRNA
30	scaffold_1	246404	246487	84	-	Morpop1	tRNA-Leu(TAG)	tRNA
31	scaffold_1	251488	251569	82	-	Morpop1	tRNA-Arg(ACG)	tRNA
32	scaffold_1	251584	251656	73	-	Morpop1	tRNA-Phe(GAA)	tRNA
33	scaffold_1	252049	252120	72	-	Morpop1	tRNA-Ala(TGC)	tRNA
34	scaffold_1	254477	254559	83	-	Morpop1	tRNA-Leu(TAA)	tRNA
35	scaffold_1	255999	256071	73	-	Morpop1	tRNA-Met(CAT)	tRNA
36	scaffold_1	257475	257543	69	-	Morpop1	tRNA-Met(CAT)	tRNA
37	scaffold_1	259302	259375	74	-	Morpop1	tRNA-Glu(TTC)	tRNA
38	scaffold_1	259955	260025	71	-	Morpop1	tRNA-Thr(TGT)	tRNA
39	scaffold_1	271263	271592	330	-	Morpop1	rnl	Gene
40	scaffold_1	286295	286365	71	-	Morpop1	tRNA-Undet(NNN)	tRNA
41	scaffold_1	286792	286880	89	-	Morpop1	tRNA-Ser(TGA)	tRNA
42	scaffold_1	289814	289886	73	-	Morpop1	tRNA-Ile(GAT)	tRNA
43	scaffold_1	290560	290631	72	-	Morpop1	tRNA-Sup(TCA)	tRNA
44	scaffold_1	293497	293578	82	-	Morpop1	tRNA-Ser(GCT)	tRNA
45	scaffold_1	295924	295998	75	-	Morpop1	tRNA-Asp(GTC)	tRNA
46	scaffold_1	300091	300163	73	-	Morpop1	tRNA-Arg(ACG)	tRNA
47	scaffold_1	300426	300496	71	-	Morpop1	tRNA-Gly(TCC)	tRNA
48	scaffold_1	306077	306149	73	-	Morpop1	tRNA-Lys(TTT)	tRNA
49	scaffold_1	312621	337716	25096	-	Morpop1	nad5	Gene
50	scaffold_1	341897	342718	822	-	Morpop1	hypothetical protein	Unknown
51	scaffold_1	344605	344883	279	-	Morpop1	nad4L	Gene
52	scaffold_1	349236	349757	522	-	Morpop1	hypothetical protein	Unknown
53	scaffold_1	350892	351626	735	-	Morpop1	hypothetical protein	Unknown
54	scaffold_1	352111	357843	5733	-	Morpop1	cox2	Gene
55	scaffold_1	360235	360825	591	-	Morpop1	hypothetical protein	Unknown
56	scaffold_1	361007	369227	8221	-	Morpop1	cox3	Gene
1	scaffold_1	2192	2704	513	+	Morpra1	hypothetical protein	Unknown
2	scaffold_1	13216	13710	495	+	Morpra1	hypothetical protein	Unknown
3	scaffold_1	16063	16518	456	-	Morpra1	hypothetical protein	Unknown
4	scaffold_1	18157	18681	525	+	Morpra1	hypothetical protein	Unknown
5	scaffold_1	19170	19712	543	-	Morpra1	hypothetical protein	Unknown
6	scaffold_1	19812	20402	591	+	Morpra1	hypothetical protein	Unknown
7	scaffold_1	21495	21564	70	+	Morpra1	tRNA-Cys(GCA)	tRNA
8	scaffold_1	24270	25103	834	+	Morpra1	rns	Gene
9	scaffold_1	26003	26455	453	+	Morpra1	hypothetical protein	Unknown
10	scaffold_1	30714	31271	558	+	Morpra1	hypothetical protein	Unknown
11	scaffold_1	32535	32858	324	+	Morpra1	rns	Gene
12	scaffold_1	35778	36563	786	+	Morpra1	hypothetical protein	Unknown
13	scaffold_1	38611	39078	468	-	Morpra1	hypothetical protein	Unknown
14	scaffold_1	39194	39278	85	+	Morpra1	tRNA-Tyr(GTA)	tRNA
15	scaffold_1	43625	44314	690	-	Morpra1	hypothetical protein	Unknown
16	scaffold_1	44697	45155	459	-	Morpra1	hypothetical protein	Unknown
17	scaffold_1	45442	45897	456	+	Morpra1	hypothetical protein	Unknown
18	scaffold_1	48919	48992	74	+	Morpra1	tRNA-Asn(GTT)	tRNA
19	scaffold_1	50165	50767	603	+	Morpra1	hypothetical protein	Unknown
20	scaffold_1	51341	51838	498	+	Morpra1	hypothetical protein	Unknown
21	scaffold_1	52307	52822	516	-	Morpra1	hypothetical protein	Unknown
22	scaffold_1	53391	53909	519	+	Morpra1	hypothetical protein	Unknown
23	scaffold_1	55055	55510	456	+	Morpra1	hypothetical protein	Unknown
24	scaffold_1	55756	56457	702	+	Morpra1	hypothetical protein	Unknown
25	scaffold_1	56929	57555	627	+	Morpra1	nad6	Gene
26	scaffold_1	58324	58812	489	+	Morpra1	hypothetical protein	Unknown
27	scaffold_1	60786	61301	516	+	Morpra1	hypothetical protein	Unknown
28	scaffold_1	61520	62188	669	+	Morpra1	hypothetical protein	Unknown
29	scaffold_1	62615	63133	519	-	Morpra1	hypothetical protein	Unknown
30	scaffold_1	63529	82855	19327	+	Morpra1	cox3	Gene
31	scaffold_1	82894	83505	612	-	Morpra1	hypothetical protein	Unknown
32	scaffold_1	83967	84551	585	+	Morpra1	hypothetical protein	Unknown
33	scaffold_1	85937	86437	501	-	Morpra1	hypothetical protein	Unknown
34	scaffold_1	86609	87172	564	-	Morpra1	hypothetical protein	Unknown
35	scaffold_1	89806	109908	20103	+	Morpra1	cox2	Gene
36	scaffold_1	109989	110831	843	+	Morpra1	hypothetical protein	Unknown
37	scaffold_1	113261	113539	279	+	Morpra1	nad4L	Gene
38	scaffold_1	115448	115945	498	+	Morpra1	hypothetical protein	Unknown
39	scaffold_1	119660	158885	39226	+	Morpra1	nad5	Gene
40	scaffold_1	169497	169569	73	+	Morpra1	tRNA-Lys(TTT)	tRNA
41	scaffold_1	174866	174936	71	+	Morpra1	tRNA-Gly(TCC)	tRNA
42	scaffold_1	175207	175279	73	+	Morpra1	tRNA-Arg(ACG)	tRNA
43	scaffold_1	184072	184146	75	+	Morpra1	tRNA-Asp(GTC)	tRNA
44	scaffold_1	189092	189173	82	+	Morpra1	tRNA-Ser(GCT)	tRNA
45	scaffold_1	192383	192454	72	+	Morpra1	tRNA-Sup(TCA)	tRNA
46	scaffold_1	192659	192731	73	+	Morpra1	tRNA-Ile(GAT)	tRNA
47	scaffold_1	223357	223427	71	+	Morpra1	tRNA-Sup(TCA)	tRNA
48	scaffold_1	231343	231431	89	+	Morpra1	tRNA-Ser(TGA)	tRNA
49	scaffold_1	233912	234189	278	+	Morpra1	rnl	Gene
50	scaffold_1	250313	250648	336	+	Morpra1	rnl	Gene
51	scaffold_1	262460	262530	71	+	Morpra1	tRNA-Thr(TGT)	tRNA
52	scaffold_1	263231	263304	74	+	Morpra1	tRNA-Glu(TTC)	tRNA
53	scaffold_1	266436	266504	69	+	Morpra1	tRNA-Met(CAT)	tRNA
54	scaffold_1	267731	267803	73	+	Morpra1	tRNA-Met(CAT)	tRNA
55	scaffold_1	275266	275348	83	+	Morpra1	tRNA-Leu(TAA)	tRNA
56	scaffold_1	278798	278869	72	+	Morpra1	tRNA-Ala(TGC)	tRNA
57	scaffold_1	281595	281667	73	+	Morpra1	tRNA-Phe(GAA)	tRNA
58	scaffold_1	281682	281754	73	+	Morpra1	tRNA-Arg(ACG)	tRNA
59	scaffold_1	290998	291081	84	+	Morpra1	tRNA-Leu(TAG)	tRNA
60	scaffold_1	293821	293893	73	+	Morpra1	tRNA-Arg(ACG)	tRNA
61	scaffold_1	294307	295461	1155	+	Morpra1	rps3	Gene
62	scaffold_1	297533	297604	72	+	Morpra1	tRNA-Ile(TAT)	tRNA
63	scaffold_1	304298	304370	73	+	Morpra1	tRNA-Gln(TTG)	tRNA
64	scaffold_1	315542	315613	72	+	Morpra1	tRNA-Arg(TCT)	tRNA
65	scaffold_1	315646	315734	89	+	Morpra1	tRNA-Ser(TGA)	tRNA
66	scaffold_1	315786	315859	74	+	Morpra1	tRNA-Pro(TGG)	tRNA
67	scaffold_1	316076	316149	74	+	Morpra1	tRNA-Cys(ACA)	tRNA
68	scaffold_1	328602	347372	18771	+	Morpra1	nad1	Gene
69	scaffold_1	348174	348857	684	+	Morpra1	hypothetical protein	Unknown
70	scaffold_1	354254	354400	147	+	Morpra1	atp8	Gene
71	scaffold_1	354464	355240	777	+	Morpra1	atp6	Gene
72	scaffold_1	355511	355993	483	+	Morpra1	hypothetical protein	Unknown
73	scaffold_1	356904	357596	693	-	Morpra1	hypothetical protein	Unknown
74	scaffold_1	358335	358973	639	-	Morpra1	hypothetical protein	Unknown
75	scaffold_1	359567	360106	540	-	Morpra1	hypothetical protein	Unknown
76	scaffold_1	360512	360916	405	+	Morpra1	hypothetical protein	Unknown
77	scaffold_1	361369	361440	72	+	Morpra1	tRNA-Val(TAC)	tRNA
78	scaffold_1	363272	363970	699	+	Morpra1	hypothetical protein	Unknown
79	scaffold_1	365034	366230	1197	+	Morpra1	hypothetical protein	Unknown
80	scaffold_1	367122	367613	492	+	Morpra1	hypothetical protein	Unknown
81	scaffold_1	369685	387951	18267	+	Morpra1	cob	Gene
82	scaffold_1	388787	389275	489	+	Morpra1	hypothetical protein	Unknown
83	scaffold_1	396678	397493	816	+	Morpra1	hypothetical protein	Unknown
84	scaffold_1	400536	401054	519	+	Morpra1	hypothetical protein	Unknown
85	scaffold_1	402670	403278	609	+	Morpra1	hypothetical protein	Unknown
86	scaffold_1	404139	404489	351	+	Morpra1	hypothetical protein	Unknown
87	scaffold_1	407440	407913	474	+	Morpra1	hypothetical protein	Unknown
88	scaffold_1	407889	409186	1298	+	Morpra1	atp9	Gene
89	scaffold_1	409560	410255	696	+	Morpra1	hypothetical protein	Unknown
90	scaffold_1	412592	413185	594	+	Morpra1	hypothetical protein	Unknown
91	scaffold_1	414208	414282	75	+	Morpra1	tRNA-Met(CAT)	tRNA
92	scaffold_1	421416	433858	12443	+	Morpra1	nad2	Gene
93	scaffold_1	433858	434256	399	+	Morpra1	nad3	Gene
94	scaffold_1	435475	435984	510	-	Morpra1	hypothetical protein	Unknown
95	scaffold_1	439735	440283	549	+	Morpra1	hypothetical protein	Unknown
96	scaffold_1	440642	441205	564	+	Morpra1	hypothetical protein	Unknown
97	scaffold_1	441487	442020	534	-	Morpra1	hypothetical protein	Unknown
98	scaffold_1	443299	452854	9556	+	Morpra1	nad4	Gene
99	scaffold_1	455050	455859	810	+	Morpra1	hypothetical protein	Unknown
100	scaffold_1	457295	457990	696	+	Morpra1	hypothetical protein	Unknown
101	scaffold_1	458538	458610	73	+	Morpra1	tRNA-His(GTG)	tRNA
102	scaffold_1	461531	461605	75	+	Morpra1	tRNA-Met(CAT)	tRNA
103	scaffold_1	462839	465622	2784	+	Morpra1	hypothetical protein	Unknown
104	scaffold_1	465814	466290	477	-	Morpra1	hypothetical protein	Unknown
105	scaffold_1	467131	559394	92264	+	Morpra1	cox1	Gene
106	scaffold_1	561560	562321	762	+	Morpra1	hypothetical protein	Unknown
107	scaffold_1	563297	563863	567	-	Morpra1	hypothetical protein	Unknown
1	scaffold_1	709	65867	65159	+	Morpun1	cox1	Gene
2	scaffold_1	66848	66917	70	+	Morpun1	tRNA-Cys(GCA)	tRNA
3	scaffold_1	67643	68158	516	+	Morpun1	hypothetical protein	Unknown
4	scaffold_1	68363	69199	837	+	Morpun1	rns	Gene
5	scaffold_1	80212	80430	219	+	Morpun1	rns	Gene
6	scaffold_1	83047	83526	480	-	Morpun1	hypothetical protein	Unknown
7	scaffold_1	86161	86245	85	+	Morpun1	tRNA-Tyr(GTA)	tRNA
8	scaffold_1	86704	87273	570	+	Morpun1	hypothetical protein	Unknown
9	scaffold_1	88694	88768	75	+	Morpun1	tRNA-Asn(GTT)	tRNA
10	scaffold_1	90304	90774	471	+	Morpun1	hypothetical protein	Unknown
11	scaffold_1	91731	92195	465	+	Morpun1	hypothetical protein	Unknown
12	scaffold_1	92697	94319	1623	+	Morpun1	hypothetical protein	Unknown
13	scaffold_1	94313	94999	687	+	Morpun1	nad6	Gene
14	scaffold_1	98375	106695	8321	+	Morpun1	cox3	Gene
15	scaffold_1	108844	109353	510	-	Morpun1	hypothetical protein	Unknown
16	scaffold_1	110077	116204	6128	+	Morpun1	cox2	Gene
17	scaffold_1	118153	118725	573	+	Morpun1	hypothetical protein	Unknown
18	scaffold_1	123096	123374	279	+	Morpun1	nad4L	Gene
19	scaffold_1	123954	124574	621	+	Morpun1	hypothetical protein	Unknown
20	scaffold_1	124665	125378	714	+	Morpun1	hypothetical protein	Unknown
21	scaffold_1	125889	126428	540	+	Morpun1	hypothetical protein	Unknown
22	scaffold_1	129460	153483	24024	+	Morpun1	nad5	Gene
23	scaffold_1	159952	160024	73	+	Morpun1	tRNA-Lys(TTT)	tRNA
24	scaffold_1	165806	165876	71	+	Morpun1	tRNA-Gly(TCC)	tRNA
25	scaffold_1	166139	166212	74	+	Morpun1	tRNA-Arg(ACG)	tRNA
26	scaffold_1	170447	170521	75	+	Morpun1	tRNA-Asp(GTC)	tRNA
27	scaffold_1	173588	173669	82	+	Morpun1	tRNA-Ser(GCT)	tRNA
28	scaffold_1	176513	176584	72	+	Morpun1	tRNA-Sup(TCA)	tRNA
29	scaffold_1	177272	177344	73	+	Morpun1	tRNA-Ile(GAT)	tRNA
30	scaffold_1	180280	180368	89	+	Morpun1	tRNA-Ser(TGA)	tRNA
31	scaffold_1	180818	180888	71	+	Morpun1	tRNA-Undet(NNN)	tRNA
32	scaffold_1	182760	182830	71	+	Morpun1	tRNA-Asn(GTT)	tRNA
33	scaffold_1	194086	194363	278	+	Morpun1	rnl	Gene
34	scaffold_1	218153	218218	66	+	Morpun1	tRNA-His(ATG)	tRNA
35	scaffold_1	229539	229609	71	+	Morpun1	tRNA-Thr(TGT)	tRNA
36	scaffold_1	230186	230259	74	+	Morpun1	tRNA-Glu(TTC)	tRNA
37	scaffold_1	232006	232074	69	+	Morpun1	tRNA-Met(CAT)	tRNA
38	scaffold_1	233515	233587	73	+	Morpun1	tRNA-Met(CAT)	tRNA
39	scaffold_1	235069	235151	83	+	Morpun1	tRNA-Leu(TAA)	tRNA
40	scaffold_1	237548	237619	72	+	Morpun1	tRNA-Ala(TGC)	tRNA
41	scaffold_1	238011	238083	73	+	Morpun1	tRNA-Phe(GAA)	tRNA
42	scaffold_1	238098	238174	77	+	Morpun1	tRNA-Arg(ACG)	tRNA
43	scaffold_1	243165	243248	84	+	Morpun1	tRNA-Leu(TAG)	tRNA
44	scaffold_1	244209	244281	73	+	Morpun1	tRNA-Arg(ACG)	tRNA
45	scaffold_1	245336	246466	1131	+	Morpun1	rps3	Gene
46	scaffold_1	248257	248329	73	+	Morpun1	tRNA-Gln(TTG)	tRNA
47	scaffold_1	251647	251718	72	+	Morpun1	tRNA-Arg(TCT)	tRNA
48	scaffold_1	253405	253493	89	+	Morpun1	tRNA-Ser(TGA)	tRNA
49	scaffold_1	253545	253618	74	+	Morpun1	tRNA-Pro(TGG)	tRNA
50	scaffold_1	253829	253902	74	+	Morpun1	tRNA-Arg(ACG)	tRNA
51	scaffold_1	259752	272706	12955	+	Morpun1	nad1	Gene
52	scaffold_1	273039	273545	507	+	Morpun1	hypothetical protein	Unknown
53	scaffold_1	278283	279059	777	+	Morpun1	atp6	Gene
54	scaffold_1	279713	279859	147	+	Morpun1	atp8	Gene
55	scaffold_1	281199	281270	72	+	Morpun1	tRNA-Val(TAC)	tRNA
56	scaffold_1	284290	285171	882	+	Morpun1	hypothetical protein	Unknown
57	scaffold_1	285318	285638	321	+	Morpun1	hypothetical protein	Unknown
58	scaffold_1	285607	286500	894	+	Morpun1	hypothetical protein	Unknown
59	scaffold_1	287235	287687	453	+	Morpun1	hypothetical protein	Unknown
60	scaffold_1	288091	326787	38697	+	Morpun1	cob	Gene
61	scaffold_1	327389	327979	591	+	Morpun1	hypothetical protein	Unknown
62	scaffold_1	331287	331508	222	+	Morpun1	atp9	Gene
63	scaffold_1	332970	333938	969	+	Morpun1	hypothetical protein	Unknown
64	scaffold_1	337540	341765	4226	+	Morpun1	nad2	Gene
65	scaffold_1	341766	342155	390	+	Morpun1	nad3	Gene
66	scaffold_1	344350	344817	468	+	Morpun1	hypothetical protein	Unknown
67	scaffold_1	345488	351184	5697	+	Morpun1	nad4	Gene
1	scaffold_1	799	8275	7477	+	Morruf1	nad4	Gene
2	scaffold_1	11282	12226	945	+	Morruf1	hypothetical protein	Unknown
3	scaffold_1	13058	13567	510	+	Morruf1	hypothetical protein	Unknown
4	scaffold_1	14471	14571	101	+	Morruf1	tRNA-Sup(TTA)	tRNA
5	scaffold_1	14604	15167	564	-	Morruf1	hypothetical protein	Unknown
6	scaffold_1	15185	15257	73	+	Morruf1	tRNA-His(GTG)	tRNA
7	scaffold_1	17342	17860	519	+	Morruf1	hypothetical protein	Unknown
8	scaffold_1	20882	20956	75	+	Morruf1	tRNA-Met(CAT)	tRNA
9	scaffold_1	22327	23148	822	+	Morruf1	hypothetical protein	Unknown
10	scaffold_1	23558	24253	696	+	Morruf1	hypothetical protein	Unknown
11	scaffold_1	25159	101260	76102	+	Morruf1	cox1	Gene
12	scaffold_1	106325	106394	70	+	Morruf1	tRNA-Cys(GCA)	tRNA
13	scaffold_1	108611	109549	939	+	Morruf1	rns	Gene
14	scaffold_1	110372	110752	381	+	Morruf1	hypothetical protein	Unknown
15	scaffold_1	116726	117008	283	+	Morruf1	rns	Gene
16	scaffold_1	120003	120440	438	+	Morruf1	rns	Gene
17	scaffold_1	130103	130187	85	+	Morruf1	tRNA-Tyr(GTA)	tRNA
18	scaffold_1	133466	133539	74	+	Morruf1	tRNA-Asn(GTT)	tRNA
19	scaffold_1	136880	137389	510	+	Morruf1	hypothetical protein	Unknown
20	scaffold_1	137708	138208	501	-	Morruf1	hypothetical protein	Unknown
21	scaffold_1	141232	141792	561	+	Morruf1	nad6	Gene
22	scaffold_1	144514	145053	540	+	Morruf1	hypothetical protein	Unknown
23	scaffold_1	147307	164853	17547	+	Morruf1	cox3	Gene
24	scaffold_1	165117	165953	837	+	Morruf1	hypothetical protein	Unknown
25	scaffold_1	169307	169816	510	-	Morruf1	hypothetical protein	Unknown
26	scaffold_1	175061	184585	9525	+	Morruf1	cox2	Gene
27	scaffold_1	187883	188158	276	+	Morruf1	nad4L	Gene
28	scaffold_1	188162	227944	39783	+	Morruf1	nad5	Gene
29	scaffold_1	228378	228890	513	-	Morruf1	hypothetical protein	Unknown
30	scaffold_1	233270	233342	73	+	Morruf1	tRNA-Lys(TTT)	tRNA
31	scaffold_1	235742	236671	930	-	Morruf1	hypothetical protein	Unknown
32	scaffold_1	236909	237613	705	-	Morruf1	hypothetical protein	Unknown
33	scaffold_1	240695	241210	516	-	Morruf1	hypothetical protein	Unknown
34	scaffold_1	243855	243925	71	+	Morruf1	tRNA-Gly(TCC)	tRNA
35	scaffold_1	244199	244271	73	+	Morruf1	tRNA-Arg(ACG)	tRNA
36	scaffold_1	247030	247104	75	+	Morruf1	tRNA-Asp(GTC)	tRNA
37	scaffold_1	250181	250780	600	-	Morruf1	hypothetical protein	Unknown
38	scaffold_1	251797	252273	477	-	Morruf1	hypothetical protein	Unknown
39	scaffold_1	252723	252804	82	+	Morruf1	tRNA-Ser(GCT)	tRNA
40	scaffold_1	253972	254580	609	-	Morruf1	hypothetical protein	Unknown
41	scaffold_1	256085	256156	72	+	Morruf1	tRNA-Sup(TCA)	tRNA
42	scaffold_1	257325	257397	73	+	Morruf1	tRNA-Ile(GAT)	tRNA
43	scaffold_1	259398	259943	546	-	Morruf1	hypothetical protein	Unknown
44	scaffold_1	262490	262578	89	+	Morruf1	tRNA-Ser(TGA)	tRNA
45	scaffold_1	262860	263483	624	-	Morruf1	hypothetical protein	Unknown
46	scaffold_1	264977	265642	666	-	Morruf1	hypothetical protein	Unknown
47	scaffold_1	271402	271935	534	+	Morruf1	hypothetical protein	Unknown
48	scaffold_1	274985	275390	406	+	Morruf1	rnl	Gene
49	scaffold_1	275404	275865	462	+	Morruf1	rnl	Gene
50	scaffold_1	276690	277295	606	+	Morruf1	hypothetical protein	Unknown
51	scaffold_1	280252	280815	564	+	Morruf1	hypothetical protein	Unknown
52	scaffold_1	281156	281587	432	+	Morruf1	hypothetical protein	Unknown
53	scaffold_1	283653	284261	609	-	Morruf1	hypothetical protein	Unknown
54	scaffold_1	286525	286598	74	+	Morruf1	tRNA-Arg(ACG)	tRNA
55	scaffold_1	295942	296012	71	+	Morruf1	tRNA-Thr(TGT)	tRNA
56	scaffold_1	296013	296465	453	+	Morruf1	hypothetical protein	Unknown
57	scaffold_1	299477	299550	74	+	Morruf1	tRNA-Glu(TTC)	tRNA
58	scaffold_1	299975	300074	100	+	Morruf1	tRNA-Sup(TTA)	tRNA
59	scaffold_1	300443	300952	510	+	Morruf1	hypothetical protein	Unknown
60	scaffold_1	302155	302223	69	+	Morruf1	tRNA-Met(CAT)	tRNA
61	scaffold_1	302899	302971	73	+	Morruf1	tRNA-Met(CAT)	tRNA
62	scaffold_1	307746	307828	83	+	Morruf1	tRNA-Leu(TAA)	tRNA
63	scaffold_1	309718	309789	72	+	Morruf1	tRNA-Ala(TGC)	tRNA
64	scaffold_1	312853	312925	73	+	Morruf1	tRNA-Phe(GAA)	tRNA
65	scaffold_1	312940	313012	73	+	Morruf1	tRNA-Arg(ACG)	tRNA
66	scaffold_1	314077	314874	798	+	Morruf1	hypothetical protein	Unknown
67	scaffold_1	317110	317193	84	+	Morruf1	tRNA-Leu(TAG)	tRNA
68	scaffold_1	322992	323774	783	-	Morruf1	hypothetical protein	Unknown
69	scaffold_1	324127	324510	384	+	Morruf1	hypothetical protein	Unknown
70	scaffold_1	326709	327263	555	+	Morruf1	hypothetical protein	Unknown
71	scaffold_1	329091	329555	465	-	Morruf1	hypothetical protein	Unknown
72	scaffold_1	332848	333072	225	+	Morruf1	hypothetical protein	Unknown
73	scaffold_1	335310	336329	1020	-	Morruf1	hypothetical protein	Unknown
74	scaffold_1	337001	337073	73	+	Morruf1	tRNA-Arg(ACG)	tRNA
75	scaffold_1	337962	338546	585	-	Morruf1	hypothetical protein	Unknown
76	scaffold_1	339227	340414	1188	+	Morruf1	rps3	Gene
77	scaffold_1	347405	347869	465	+	Morruf1	hypothetical protein	Unknown
78	scaffold_1	349308	349889	582	-	Morruf1	hypothetical protein	Unknown
79	scaffold_1	351473	352249	777	-	Morruf1	hypothetical protein	Unknown
80	scaffold_1	354089	354556	468	-	Morruf1	hypothetical protein	Unknown
81	scaffold_1	354817	354889	73	+	Morruf1	tRNA-Gln(TTG)	tRNA
82	scaffold_1	356202	356654	453	+	Morruf1	hypothetical protein	Unknown
83	scaffold_1	361593	362243	651	+	Morruf1	hypothetical protein	Unknown
84	scaffold_1	363893	363964	72	+	Morruf1	tRNA-Arg(TCT)	tRNA
85	scaffold_1	365111	365199	89	+	Morruf1	tRNA-Sup(TTA)	tRNA
86	scaffold_1	365251	365324	74	+	Morruf1	tRNA-Pro(TGG)	tRNA
87	scaffold_1	370116	370574	459	-	Morruf1	hypothetical protein	Unknown
88	scaffold_1	374367	374960	594	-	Morruf1	hypothetical protein	Unknown
89	scaffold_1	376030	376626	597	+	Morruf1	hypothetical protein	Unknown
90	scaffold_1	378399	396769	18371	+	Morruf1	nad1	Gene
91	scaffold_1	398502	399029	528	+	Morruf1	hypothetical protein	Unknown
92	scaffold_1	402238	403014	777	+	Morruf1	atp6	Gene
93	scaffold_1	404306	404770	465	-	Morruf1	hypothetical protein	Unknown
94	scaffold_1	405298	405444	147	+	Morruf1	atp8	Gene
95	scaffold_1	407202	407720	519	+	Morruf1	hypothetical protein	Unknown
96	scaffold_1	408482	408553	72	+	Morruf1	tRNA-Val(TAC)	tRNA
97	scaffold_1	409129	424187	15059	+	Morruf1	cob	Gene
98	scaffold_1	425000	425527	528	+	Morruf1	hypothetical protein	Unknown
99	scaffold_1	427389	428550	1162	+	Morruf1	atp9	Gene
100	scaffold_1	428511	429221	711	+	Morruf1	hypothetical protein	Unknown
101	scaffold_1	433177	443527	10351	+	Morruf1	nad2	Gene
102	scaffold_1	443529	443927	399	+	Morruf1	nad3	Gene
1	scaffold_1	1	487	487	-	Morsem1	hypothetical protein	Unknown
2	scaffold_1	2915	2988	74	-	Morsem1	tRNA-Arg(ACG)	tRNA
3	scaffold_1	5927	6535	609	-	Morsem1	hypothetical protein	Unknown
4	scaffold_1	21036	21543	508	-	Morsem1	rnl	Gene
5	scaffold_1	37056	37144	89	-	Morsem1	tRNA-Ser(TGA)	tRNA
6	scaffold_1	40231	40303	73	-	Morsem1	tRNA-Ile(GAT)	tRNA
7	scaffold_1	40793	40868	76	-	Morsem1	tRNA-Undet(NNN)	tRNA
8	scaffold_1	43910	43991	82	-	Morsem1	tRNA-Ser(GCT)	tRNA
9	scaffold_1	47419	47493	75	-	Morsem1	tRNA-Asp(GTC)	tRNA
10	scaffold_1	50087	50168	82	-	Morsem1	tRNA-Arg(ACG)	tRNA
11	scaffold_1	50430	50500	71	-	Morsem1	tRNA-Gly(TCC)	tRNA
12	scaffold_1	54012	54084	73	-	Morsem1	tRNA-Lys(TTT)	tRNA
13	scaffold_1	59686	79105	19420	-	Morsem1	nad5	Gene
14	scaffold_1	85460	85954	495	-	Morsem1	hypothetical protein	Unknown
15	scaffold_1	86538	86816	279	-	Morsem1	nad4L	Gene
16	scaffold_1	87469	90965	3497	-	Morsem1	cox2	Gene
17	scaffold_1	92585	93193	609	-	Morsem1	hypothetical protein	Unknown
18	scaffold_1	93655	94155	501	+	Morsem1	hypothetical protein	Unknown
19	scaffold_1	94249	103096	8848	-	Morsem1	cox3	Gene
20	scaffold_1	104425	104946	522	-	Morsem1	hypothetical protein	Unknown
21	scaffold_1	106253	106879	627	-	Morsem1	nad6	Gene
22	scaffold_1	107048	108472	1425	-	Morsem1	hypothetical protein	Unknown
23	scaffold_1	110080	110589	510	-	Morsem1	hypothetical protein	Unknown
24	scaffold_1	110608	111060	453	+	Morsem1	hypothetical protein	Unknown
25	scaffold_1	112416	112883	468	-	Morsem1	hypothetical protein	Unknown
26	scaffold_1	113969	114039	71	-	Morsem1	tRNA-Asn(GTT)	tRNA
27	scaffold_1	114075	114527	453	-	Morsem1	hypothetical protein	Unknown
28	scaffold_1	116392	116476	85	-	Morsem1	tRNA-Tyr(GTA)	tRNA
29	scaffold_1	119787	120239	453	+	Morsem1	hypothetical protein	Unknown
30	scaffold_1	120396	120959	564	-	Morsem1	hypothetical protein	Unknown
31	scaffold_1	122812	123030	219	-	Morsem1	rns	Gene
32	scaffold_1	131638	132471	834	-	Morsem1	rns	Gene
33	scaffold_1	133629	133698	70	-	Morsem1	tRNA-Cys(GCA)	tRNA
34	scaffold_1	135551	201971	66421	-	Morsem1	cox1	Gene
35	scaffold_1	144822	144898	77	-	Morsem1	tRNA-Gln(TTG)	tRNA
36	scaffold_1	179776	179848	73	-	Morsem1	tRNA-Arg(ACG)	tRNA
37	scaffold_1	202693	202767	75	-	Morsem1	tRNA-Met(CAT)	tRNA
38	scaffold_1	206870	207625	756	-	Morsem1	hypothetical protein	Unknown
39	scaffold_1	208648	209466	819	-	Morsem1	hypothetical protein	Unknown
40	scaffold_1	210561	211013	453	+	Morsem1	hypothetical protein	Unknown
41	scaffold_1	212357	212872	516	+	Morsem1	hypothetical protein	Unknown
42	scaffold_1	212993	213065	73	-	Morsem1	tRNA-His(GTG)	tRNA
43	scaffold_1	216312	220552	4241	-	Morsem1	nad4	Gene
44	scaffold_1	221686	222729	1044	-	Morsem1	hypothetical protein	Unknown
45	scaffold_1	224942	225340	399	-	Morsem1	nad3	Gene
46	scaffold_1	225341	230008	4668	-	Morsem1	nad2	Gene
47	scaffold_1	232561	232737	177	-	Morsem1	hypothetical protein	Unknown
48	scaffold_1	232845	233573	729	-	Morsem1	hypothetical protein	Unknown
49	scaffold_1	234482	235123	642	-	Morsem1	hypothetical protein	Unknown
50	scaffold_1	236142	236369	228	-	Morsem1	atp9	Gene
51	scaffold_1	237150	237620	471	-	Morsem1	hypothetical protein	Unknown
52	scaffold_1	239272	239733	462	+	Morsem1	hypothetical protein	Unknown
53	scaffold_1	241935	275180	33246	-	Morsem1	cob	Gene
54	scaffold_1	276626	277483	858	-	Morsem1	hypothetical protein	Unknown
55	scaffold_1	277507	278259	753	-	Morsem1	hypothetical protein	Unknown
56	scaffold_1	278186	278641	456	-	Morsem1	hypothetical protein	Unknown
57	scaffold_1	278674	279495	822	-	Morsem1	hypothetical protein	Unknown
58	scaffold_1	279887	279958	72	-	Morsem1	tRNA-Val(TAC)	tRNA
59	scaffold_1	282676	283452	777	-	Morsem1	atp6	Gene
60	scaffold_1	283514	283660	147	-	Morsem1	atp8	Gene
61	scaffold_1	285133	285618	486	+	Morsem1	hypothetical protein	Unknown
62	scaffold_1	288662	304302	15641	-	Morsem1	nad1	Gene
63	scaffold_1	310548	310621	74	-	Morsem1	tRNA-Arg(ACG)	tRNA
64	scaffold_1	310835	310908	74	-	Morsem1	tRNA-Pro(TGG)	tRNA
65	scaffold_1	310960	311048	89	-	Morsem1	tRNA-Ser(TGA)	tRNA
66	scaffold_1	311081	311152	72	-	Morsem1	tRNA-Arg(TCT)	tRNA
67	scaffold_1	312878	313210	333	-	Morsem1	hypothetical protein	Unknown
68	scaffold_1	314886	314958	73	-	Morsem1	tRNA-Gln(TTG)	tRNA
69	scaffold_1	316804	316875	72	-	Morsem1	tRNA-Ile(TAT)	tRNA
70	scaffold_1	318428	319606	1179	-	Morsem1	rps3	Gene
71	scaffold_1	320038	320110	73	-	Morsem1	tRNA-Arg(ACG)	tRNA
72	scaffold_1	321579	321662	84	-	Morsem1	tRNA-Leu(TAG)	tRNA
73	scaffold_1	322651	322935	285	-	Morsem1	hypothetical protein	Unknown
74	scaffold_1	329183	329255	73	-	Morsem1	tRNA-Arg(ACG)	tRNA
75	scaffold_1	329270	329342	73	-	Morsem1	tRNA-Phe(GAA)	tRNA
76	scaffold_1	330353	330424	72	-	Morsem1	tRNA-Ala(TGC)	tRNA
77	scaffold_1	332946	333028	83	-	Morsem1	tRNA-Leu(TAA)	tRNA
78	scaffold_1	333584	334111	528	+	Morsem1	hypothetical protein	Unknown
79	scaffold_1	334962	335034	73	-	Morsem1	tRNA-Met(CAT)	tRNA
80	scaffold_1	335548	336039	492	+	Morsem1	hypothetical protein	Unknown
81	scaffold_1	336272	336340	69	-	Morsem1	tRNA-Met(CAT)	tRNA
82	scaffold_1	337576	337649	74	-	Morsem1	tRNA-Glu(TTC)	tRNA
83	scaffold_1	338319	338389	71	-	Morsem1	tRNA-Thr(TGT)	tRNA
84	scaffold_1	338740	339255	516	-	Morsem1	hypothetical protein	Unknown
1	scaffold_1	4614	9598	4985	+	Morsep1	cob	Gene
2	scaffold_1	14525	14746	222	+	Morsep1	atp9	Gene
3	scaffold_1	18245	22716	4472	+	Morsep1	nad2	Gene
4	scaffold_1	22717	23115	399	+	Morsep1	nad3	Gene
5	scaffold_1	23862	24437	576	+	Morsep1	hypothetical protein	Unknown
6	scaffold_1	25937	26953	1017	+	Morsep1	hypothetical protein	Unknown
7	scaffold_1	27101	27664	564	+	Morsep1	hypothetical protein	Unknown
8	scaffold_1	29081	32678	3598	+	Morsep1	nad4	Gene
9	scaffold_1	34109	34573	465	+	Morsep1	hypothetical protein	Unknown
10	scaffold_1	38901	38973	73	+	Morsep1	tRNA-His(GTG)	tRNA
11	scaffold_1	41425	41499	75	+	Morsep1	tRNA-Met(CAT)	tRNA
[truncated: 492 more rows]
