# Supplementary material for: ﻿Characterisation and comparative analysis of mitochondrial genomes of false, yellow, black and blushing morels provide insights on their structure and evolution
Source: IMA Fungus. 2025 Feb 21;16:e138363. doi: 10.3897/imafungus.16.138363 (PMC11881001; doi:10.3897/imafungus.16.138363)
Supplement: Supplementary material 4 — Genomic statistics used for PERMANOVA [file imafungus-16-e138363-s004.xlsx]

## Sheet: Table S4 - PERMANOVA Input
Table S4 - Genomic statistics used for PERMANOVA
JGI.Fungal.ID	PC1	PC2	PC3	PC4	PC5	PC6	SpeciesName	TrophicType	GenomeSize	Group	Evolutionary.order	atp6	atp8	atp9	cob	cox1	cox2	cox3	hypothetical.protein	nad1	nad2	nad3	nad4	nad4L	nad5	nad6	rnl	rns	rps3	nad1_GCcont	atp8_GCcont	atp6_GCcont	cob_GCcont	atp9_GCcont	nad2_GCcont	nad3_GCcont	nad4_GCcont	cox1_GCcont	nad6_GCcont	cox3_GCcont	cox2_GCcont	nad4L_GCcont	nad5_GCcont	rps3_GCcont	HEG.cox1	HEG.nad4	HEG.nad3	HEG.cob	HEG.nad1
MorM21481_1	0.899072	0.239095	0.183874	-5.79948e-16	-0.284321	0.00510401	Morchella Mel-23	NA	254381	Black Morels	1	777	147	222	24638	42192	4384	7609	615	13605	4473	399	3593	279	16666	645	564	712	1131	0.393679	0.251701	0.294723	0.349947	0.423423	0.384306	0.313283	0.35597	0.371042	0.35969	0.432514	0.369982	0.265233	0.364575	0.272325	11	0	0	8	0
Morcon1	0.899072	0.239095	0.183874	-5.92455e-16	-0.284321	0.00510401	Morchella conifericola	NA	263666	Black Morels	2	777	147	442	24649	42196	4387	7614	581.348	13545	4471	399	3593	279	16672	645	566.5	712	1131	0.394094	0.251701	0.294723	0.350278	0.386878	0.384254	0.313283	0.355692	0.37122	0.35969	0.432624	0.370185	0.265233	0.364563	0.272325	12	0	0	8	0
Morbru1	0.900947	0.239122	0.181825	-6.75915e-16	-0.279716	0.00488142	Morchella brunnea	NA	264219	Black Morels	3	777	147	222	28305	45042	4388	7615	683	13670	4483	399	3589	279	16663	645	565.5	1524	1131	0.395611	0.251701	0.294723	0.356085	0.423423	0.385679	0.313283	0.356088	0.37112	0.35969	0.432436	0.371012	0.275986	0.3647	0.271441	11	0	0	7	0
Morhis1	0.904159	0.238972	0.17743	-6.48394e-16	-0.269918	0.00441987	Morchella hispaniolensis	NA	272680	Black Morels	4	777	147	225	23489	41765	6491	9310	631.056	14850	4480	399	1860	279	18084	645	250	589.5	1131	0.384512	0.251701	0.294723	0.351824	0.426667	0.385045	0.313283	0.367742	0.365689	0.35969	0.400215	0.376059	0.265233	0.36159	0.27321	9	0	0	6	1
Morarb1	0.908288	0.23848	0.170391	-4.11828e-16	-0.254323	0.00369862	Morchella arbutiphila	NA	261722	Black Morels	5	777	147	442	24632	44133	4380	7625	549.818	13602	4474	399	3593	279	16696	645	565.5	712	1131	0.393766	0.251701	0.294723	0.349748	0.386878	0.384667	0.313283	0.356248	0.368296	0.35969	0.433574	0.369406	0.265233	0.365237	0.272325	11	0	0	8	0
Morsep1	0.912993	0.237508	0.160398	-4.84999e-16	-0.232302	0.00269275	Morchella septentrionalis	NA	264912	Black Morels	6	777	147	222	4985	44033	6495	7601	693.353	13546	4472	399	3598	279	16659	645	565.5	1524	1131	0.392367	0.251701	0.294723	0.345035	0.423423	0.384392	0.313283	0.357143	0.36727	0.35969	0.431654	0.376135	0.265233	0.364368	0.272325	12	0	0	1	0
Mordis1	0.899072	0.239095	0.183874	5.01354008700705e-16	0.284321	0.00510401	Morchella sp. DIS	BE	339404	Black Morels	7	777	147	228	33244	66413	3498	8845	579.281	15638	4670	399	4241	279	19417	627	508	526.5	1179	0.406062	0.251701	0.294723	0.383979	0.442982	0.39379	0.315789	0.388352	0.403189	0.352472	0.463652	0.404517	0.265233	0.392028	0.280746	12	0	1	7	1
Morsem1	0.899072	0.239095	0.183874	5.77695591453656e-16	0.284321	0.00510401	Morchella sp. SEM	NA	339433	Black Morels	8	777	147	228	33246	66421	3497	8848	580.212	15641	4668	399	4241	279	19420	627	508	526.5	1179	0.406112	0.251701	0.294723	0.383986	0.442982	0.39353	0.315789	0.388116	0.403261	0.352472	0.463721	0.404633	0.265233	0.392122	0.280746	12	0	1	0	1
Morkaki1	0.900947	0.239122	0.181825	4.61210550242822e-16	0.279716	0.00488142	Morchella kakiicolor PhC280	NA	339294	Black Morels	9	777	147	228	33241	66400	3496	8842	624.923	15629	4667	399	4240	279	19402	627	508	526.5	1179	0.406232	0.251701	0.294723	0.383954	0.442982	0.3934	0.315789	0.388208	0.403163	0.352472	0.46347	0.404748	0.265233	0.391867	0.280746	11	0	0	7	1
Mordun1	0.904159	0.238972	0.17743	4.97891799908319e-16	0.269918	0.00441987	Morchella dunalii	SBE	339982	Black Morels	10	777	147	228	33022	67098	5684	8888	574.133	15656	4667	399	4241	279	19429	627	323	526.5	1179	0.406681	0.251701	0.294723	0.38329	0.442982	0.3934	0.315789	0.388588	0.40338	0.352472	0.467034	0.398487	0.265233	0.392043	0.280746	12	0	1	7	1
Morgal1	0.908288	0.23848	0.170391	4.90138687591114e-16	0.254323	0.00369862	Morchella sp. GAL	NA	340119	Black Morels	11	777	147	228	33286	66516	3498	8905	544	15662	4670	399	4246	279	19424	627	508	526.5	1179	0.4071	0.251701	0.294723	0.384786	0.442982	0.39379	0.315789	0.389072	0.404128	0.352472	0.467378	0.405089	0.265233	0.392504	0.280746	12	0	1	7	1
Mordel1	0.912993	0.237508	0.160398	4.90530011111372e-16	0.232302	0.00269275	Morchella deliciosa	NA	304819	Black Morels	12	777	147	442	29024	48129	7033	7701	631.929	13704	4476	399	3597	279	16715	645	404.6	442	1131	0.398351	0.251701	0.294723	0.364009	0.386878	0.384718	0.313283	0.35752	0.375345	0.35969	0.438644	0.377648	0.275986	0.366796	0.272325	10	0	0	6	0
Morexi1	0.836557	0.139849	-0.346092	5.78379528403837e-17	-4.13493e-15	-0.37279	Morchella eximia NRRL	S	305324	Black Morels	13	777	147	228	21257	52607	3208	8835	551	14561	4504	390	3093	279	13725	663	520	516.333	1908	0.403818	0.251701	0.294723	0.355789	0.447368	0.382105	0.307692	0.332363	0.390899	0.351433	0.456706	0.387781	0.265233	0.389727	0.303983	12	1	1	8	1
Morexim1	0.836557	0.139849	-0.346092	9.55134781660446e-17	-4.13493e-15	-0.37279	Morchella eximia CBS	S	282169	Black Morels	14	777	147	228	19932	45243	3198	8746	607.818	13175	4506	390	1470	279	13716	663	1415	523	1908	0.41518	0.251701	0.294723	0.356562	0.447368	0.382379	0.307692	0.304762	0.392348	0.351433	0.456209	0.386179	0.275986	0.387868	0.303983	10	0	1	8	0
Morimp1	0.840628	0.141428	-0.341382	8.33564221610348e-17	-4.0997e-15	-0.366095	Morchella importuna	S	274206	Black Morels	15	292	147	222	23141	51719	6320	7463	2151	12993	7084	399	3811	276	10901	663	585	504	163	0.386835	0.251701	0.356164	0.350908	0.432432	0.398745	0.323308	0.374967	0.379952	0.351433	0.420974	0.36962	0.253623	0.385194	0.239264	10	0	0	5	0
Morpop1	0.784884	0.0863984	-0.391066	4.41644418828392e-17	5.47343636978937e-15	0.38698	Morchella populiphila	NA	370799	Black Morels	16	777	147	222	39291	82745	5733	8221	635.4	13320	4226	390	5482	279	25096	687	330	520	1131	0.404429	0.251701	0.292149	0.370492	0.432432	0.36796	0.310256	0.382525	0.38238	0.356623	0.402019	0.37258	0.265233	0.374203	0.272325	21	1	0	5	0
Morpun1	0.784884	0.0863984	-0.391066	2.21081457471688e-16	5.47343636978937e-15	0.38698	Morchella punctipes	NA	351597	Black Morels	17	777	147	222	38697	65159	6128	8321	640.421	12955	4226	390	5697	279	24024	687	278	528	1131	0.40494	0.251701	0.292149	0.37176	0.432432	0.36796	0.312821	0.391785	0.385334	0.356623	0.408364	0.379243	0.261649	0.373501	0.27321	17	1	0	5	0
Mortrid1	0.801019	0.106003	-0.239265	1.0463738038474e-16	1.76152172152982e-15	0.119286	Morchella tridentina	BE	303561	Black Morels	18	777	147	672	29447	48324	7514	6049	681.577	16332	4420	390	3423	279	20636	675	422.667	699	1035	0.397808	0.251701	0.293436	0.341563	0.421131	0.374434	0.325641	0.359334	0.386578	0.351111	0.439246	0.392201	0.265233	0.363055	0.269565	10	0	0	8	1
Morpal1	0.756502	0.0822617	-0.258729	2.78663858061786e-17	2.13070176990568e-15	0.146724	Morchella steppicola	NA	351320	Yellow Morels	19	777	147	222	37060	56920	15869	11889	779.5	12984	4688	414	6985	279	15949	663	607.5	1286	1155	0.407502	0.251701	0.292149	0.361252	0.427928	0.388012	0.326087	0.39456	0.399473	0.346908	0.44579	0.433235	0.27957	0.371497	0.277056	9	0	0	11	0
MorM1934m1_1	-0.882596	0.432967	-0.000667627	1.20288872388084e-15	-2.4668e-17	-0.00721188	Morchella fluvialis	NA	558743	Yellow Morels	20	777	147	520	18109	114471	18211	20271	643.532	18625	11227	399	9844	279	40938	627	330	650	1155	0.481611	0.251701	0.294723	0.407698	0.428846	0.471762	0.318296	0.453068	0.44848	0.349282	0.486212	0.497391	0.27957	0.453979	0.281385	7	0	0	2	0
MorvulMes17_1	-0.882596	0.432967	-0.000667627	-8.99564e-16	-2.4668e-17	-0.00721188	Morchella vulgaris Mes-17	NA	561093	Yellow Morels	21	777	147	204	18227	112664	12118	19470	647.556	18887	12536	399	8606	279	39685	627	307	579	1155	0.49272	0.251701	0.294723	0.413343	0.436275	0.48612	0.318296	0.465954	0.442448	0.349282	0.496662	0.458244	0.27957	0.470682	0.281385	7	0	0	2	0
Morame1	-0.883125	0.433246	-0.000731918	1.37523044885031e-16	-1.263e-16	-0.00717575	Morchella americana	BE	555871	Yellow Morels	22	777	147	1296	14976	95137	20235	20756	573.583	19688	11408	399	9066	279	40664	627	465	558	1155	0.496445	0.251701	0.294723	0.40004	0.419753	0.481329	0.318296	0.481138	0.458833	0.349282	0.501349	0.508327	0.27957	0.484015	0.281385	6	0	0	1	0
Morpra1	-0.882794	0.432847	-0.000796151	-1.52248e-16	-3.57756e-17	-0.00710969	Morchella prava	NA	565090	Yellow Morels	23	777	147	1298	18267	92264	20103	19327	619.929	18771	12443	399	9556	279	39226	627	307	579	1155	0.489851	0.251701	0.294723	0.413806	0.419877	0.483806	0.318296	0.46442	0.437787	0.349282	0.49392	0.486893	0.27957	0.469077	0.281385	7	0	0	2	0
Morulm1	-0.882794	0.432847	-0.000796151	-1.31108e-16	-8.67889e-17	-0.00710969	Morchella ulmaria	NA	558995	Yellow Morels	24	777	147	443	17322	114819	19772	20954	577.8	20057	11620	399	10662	279	38943	627	425	526.5	1155	0.482774	0.251701	0.294723	0.409826	0.38149	0.474785	0.318296	0.462484	0.451241	0.349282	0.492985	0.498331	0.27957	0.463678	0.281385	8	0	0	3	0
Morper1	-0.883548	0.432943	-0.00126751	-1.41234e-17	6.15106731516078e-17	-0.00678206	Morchella peruviana	NA	554401	Yellow Morels	25	777	147	1297	16213	114892	23255	21069	586.897	20459	13435	399	9565	279	40500	627	278	507	855	0.481157	0.251701	0.294723	0.390921	0.418658	0.473167	0.315789	0.454679	0.438934	0.349282	0.489677	0.47865	0.27957	0.448988	0.263158	8	0	0	3	0
Mordim1	-0.875008	0.424226	-0.00151223	4.81324172423619e-17	1.01380727896373e-16	-0.00605819	Morchella diminutiva	NA	471506	Yellow Morels	26	777	147	204	14969	89329	18262	20286	606.5	17691	10878	399	10053	279	47282	627	518.5	928	1158	0.4686	0.251701	0.294723	0.393012	0.436275	0.466078	0.320802	0.460957	0.455328	0.349282	0.484226	0.462819	0.27957	0.468868	0.282383	6	0	0	3	0
Morana1	-0.873994	0.42337	-0.00144164	-2.03906e-15	3.13835964901155e-17	-0.00606008	Morchella anatolica	NA	475320	Blushing Morels	27	777	147	686	15647	84504	12732	20263	547.905	14951	10865	399	8500	279	37959	561	NA	415	1188	0.425456	0.251701	0.29601	0.423084	0.397959	0.451818	0.308271	0.371765	0.410324	0.342246	0.426492	0.420672	0.275986	0.372217	0.28367	12	0	0	1	0
Morruf1	-0.873994	0.42337	-0.00144164	2.12781741067874e-15	3.13835964901155e-17	-0.00606008	Morchella rufobrunnea	SE	446548	Blushing Morels	28	777	147	1162	15059	76102	9525	17547	585.118	18371	10351	399	7477	276	39783	561	434	553.333	1188	0.402101	0.251701	0.294723	0.418222	0.403614	0.436286	0.308271	0.363649	0.395088	0.344029	0.396079	0.40084	0.253623	0.367745	0.284512	9	0	0	1	1
Disven1	-0.140327	-0.639475	0.189041	-0.713125	3.03729932126641e-17	-0.0611725	Disciotis venosa	S	265955	Discinaceae	29	777	147	204	14018	39950	6526	5894	666.083	3253	1692	399	1470	279	12518	654	369	859	1047	0.345835	0.258503	0.294723	0.319018	0.401961	0.29078	0.323308	0.291837	0.347034	0.333333	0.354768	0.396414	0.283154	0.301646	0.279847	7	0	0	7	0
Vercon1	-0.140327	-0.639475	0.189041	0.713125	-2.38023e-15	-0.0611725	Verpa conica	S	217659	Discinaceae	30	777	147	225	4186	25855	5646	10119	586.021	7899	1692	399	1470	267	4643	660	572	872.5	1596	0.396759	0.244898	0.293436	0.30172	0.377778	0.29078	0.35589	0.295918	0.344266	0.342424	0.347366	0.397981	0.258427	0.33642	0.282581	5	0	0	1	0
[truncated: 24 more columns]
