# Supplementary material for: ﻿Characterisation and comparative analysis of mitochondrial genomes of false, yellow, black and blushing morels provide insights on their structure and evolution
Source: IMA Fungus. 2025 Feb 21;16:e138363. doi: 10.3897/imafungus.16.138363 (PMC11881001; doi:10.3897/imafungus.16.138363)
Supplement: Supplementary material 5 — Statistically significant variables in PERMANOVA [file imafungus-16-e138363-s005.xlsx]

## Sheet: Table S5 - PERMANOVA results
Table S5 - Statistically significant variables in PERMANOVA
GenomicFeature	Variables	DegreeOfFreedom	SumOfSquares	R2	F.stats	P.value
atp8.GC	PC1	1	3.64153778865043e-09	9.96543336741022e-06	1.49723e+12	1e-04
atp8.GC	PC2	1	1.73708946812411e-07	0.000475372	7.14208e+13	1e-04
atp8.GC	PC3	1	8.63321351419887e-09	2.36256546040838e-05	3.54957e+12	1e-04
atp8.GC	PC4	1	0.00036523	0.999489	150165177215747808	1e-04
atp8.GC	Group	3	8.23386594583225e-10	2.25327999327968e-06	1.12846e+11	1e-04
atp9	PC1	1	0.704065	0.328251	13.3609	6e-04
cob.GC	PC1	1	0.0153636	0.323082	41.9539	1e-04
cob.GC	PC2	1	0.0228032	0.47953	62.2694	1e-04
cob	PC1	1	0.405456	0.274496	16.5097	1e-04
cob	PC2	1	0.214237	0.145039	8.72349	0.0088
cox1.GC	PC1	1	0.0198499	0.43438	67.9294	1e-04
cox1.GC	PC2	1	0.0139644	0.305586	47.7883	1e-04
cox1.GC	Group	3	0.00458112	0.10025	5.22577	0.0043
cox1	PC1	1	0.425514	0.448831	48.8373	1e-04
cox1	PC2	1	0.234981	0.247857	26.9693	1e-04
cox2.GC	PC1	1	0.0517631	0.678491	144.492	1e-04
cox2.GC	PC2	1	0.002908	0.0381169	8.11741	0.0122
cox2.GC	Group	3	0.0137307	0.179977	12.776	1e-04
cox2	PC1	1	1.45222	0.631277	91.3401	1e-04
cox2	PC2	1	0.0803527	0.0349292	5.05395	0.019
cox2	Group	3	0.371954	0.161688	7.79828	4e-04
cox3.GC	PC1	1	0.00431191	0.0706373	9.7755	0.0043
cox3.GC	PC2	1	0.0336705	0.551587	76.3342	1e-04
cox3.GC	Group	3	0.0132711	0.217406	10.0289	0.0011
cox3	PC1	1	0.952024	0.800181	496.94	1e-04
cox3	PC2	1	0.11666	0.0980537	60.8948	1e-04
cox3	PC4	1	0.0348079	0.0292562	18.1691	1e-04
cox3	Group	3	0.0420274	0.0353242	7.31252	6e-04
genome	PC1	1	0.378633	0.643443	138.408	1e-04
genome	PC2	1	0.106984	0.181806	39.1074	1e-04
genome	PC3	1	0.0145872	0.0247893	5.3323	0.0284
genome	Group	3	0.0230743	0.0392121	2.81157	0.0457
HEG.cox1	PC1	1	0.276363	0.437902	43.6027	1e-04
HEG.cox1	PC2	1	0.0595219	0.0943134	9.39097	0.0039
HEG.cox1	PC3	1	0.0326159	0.0516804	5.14591	0.0277
HEG.cox1	Group	3	0.109277	0.173151	5.747	0.004
HEG.NonCoding	PC2	1	0.122883	0.134815	4.11595	0.0376
HEG.Total	PC1	1	0.177409	0.464937	48.409	1e-04
HEG.Total	PC3	1	0.0263705	0.0691096	7.19565	0.0112
HEG.Total	Group	3	0.0917004	0.240321	8.34067	6e-04
nad1.GC	PC1	1	0.0321374	0.541606	275.889	1e-04
nad1.GC	PC2	1	0.0120031	0.202286	103.043	1e-04
nad1.GC	PC3	1	0.000702205	0.0118341	6.0282	0.0212
nad1.GC	PC4	1	0.00235137	0.0396271	20.1857	1e-04
nad1.GC	Group	3	0.00958048	0.161458	27.4151	1e-04
nad1	PC1	1	0.0708943	0.110019	52.4284	1e-04
nad1	PC2	1	0.436121	0.676805	322.524	1e-04
nad1	PC3	1	0.00850504	0.0131987	6.28972	0.0153
nad1	PC4	1	0.0867806	0.134673	64.1768	1e-04
nad2.GC	PC1	1	0.0430867	0.367352	774.089	1e-04
nad2.GC	PC2	1	0.0700642	0.597359	1258.76	1e-04
nad2.GC	PC3	1	0.000532106	0.00453667	9.55972	0.0059
nad2.GC	Group	3	0.0023824	0.020312	14.2673	2e-04
nad2	PC1	1	0.975822	0.570765	481.508	1e-04
nad2	PC2	1	0.64536	0.377476	318.445	1e-04
nad2	PC3	1	0.0292639	0.0171166	14.4399	2e-04
nad3.GC	PC2	1	0.00240936	0.460978	70.5317	2e-04
nad3.GC	PC4	1	0.00115058	0.220139	33.6822	0.0179
nad3.GC	Group	3	0.000711909	0.136208	6.9468	0.0386
nad3	PC1	1	2.4273113128939e-05	0.0257867	6.2303	0.0126
nad3	PC3	1	0.000182317	0.193686	46.7963	1e-04
nad3	Group	3	0.000648165	0.688583	55.4559	1e-04
nad4.GC	PC1	1	0.0379341	0.301754	62.4397	1e-04
nad4.GC	PC2	1	0.0466622	0.371183	76.8061	1e-04
nad4.GC	Group	3	0.0275851	0.21943	15.135	1e-04
nad4	PC1	1	0.860652	0.439002	59.7957	1e-04
nad4	PC2	1	0.546275	0.278644	37.9536	1e-04
nad4	Group	3	0.195303	0.0996203	4.52303	0.0036
nad4L.GC	PC1	1	0.00181206	0.252378	16.1207	0.001
nad4L.GC	PC4	1	0.0010423	0.145168	9.27264	3e-04
nad4L.GC	Group	3	0.00180998	0.252089	5.36741	0.003
nad4L	PC1	1	7.95907084598203e-06	0.0157407	5.07555	0.035
nad4L	PC2	1	0.000198566	0.392703	126.627	0.013
nad4L	PC4	1	0.000241517	0.477648	154.017	0.0063
nad5.GC	PC1	1	0.0309879	0.34873	135.817	1e-04
nad5.GC	PC2	1	0.029758	0.334889	130.426	1e-04
nad5.GC	PC3	1	0.00127152	0.0143093	5.57292	0.024
nad5.GC	PC4	1	0.00148514	0.0167134	6.50922	0.0161
nad5.GC	Group	3	0.0203373	0.22887	29.712	1e-04
nad5	PC1	1	0.809637	0.527121	364.713	1e-04
nad5	PC2	1	0.436328	0.284075	196.55	1e-04
nad5	PC4	1	0.10529	0.0685497	47.4293	1e-04
nad5	Group	3	0.130997	0.0852867	19.6699	1e-04
nad6.GC	PC1	1	0.000866962	0.373474	49.6793	1e-04
nad6.GC	PC2	1	0.000752479	0.324157	43.1191	1e-04
nad6.GC	PC4	1	9.0490458283898e-05	0.0389819	5.18535	0.0474
nad6.GC	Group	3	0.00020547	0.0885136	3.92467	0.0417
nad6	PC1	1	0.00460176	0.311141	164.942	1e-04
nad6	PC2	1	0.00183954	0.124378	65.935	1e-04
nad6	PC3	1	0.00259479	0.175443	93.0054	1e-04
nad6	Group	3	0.00512964	0.346833	61.2875	1e-04
