# Supplementary material for: ﻿Characterisation and comparative analysis of mitochondrial genomes of false, yellow, black and blushing morels provide insights on their structure and evolution
Source: IMA Fungus. 2025 Feb 21;16:e138363. doi: 10.3897/imafungus.16.138363 (PMC11881001; doi:10.3897/imafungus.16.138363)
Supplement: Supplementary material 6 — Amino acid sequences of LAGs and GIYs [file imafungus-16-e138363-s006.xlsx]

## Sheet: AA sequences of LAGs and GIYs
Table S6 - Amino acid seqeunces of LAGs and GIYs for 30 Morel species
ID	Description	AA_sequence
Morarb1-LAG1	LAGLIDADG endonuclease - 22533: 23504 MW: 37139.617]	MKTNYNFTEGWFSGFSQSDGCFTIAFEKRKSGLLVRPKPIFVLTQDISELDMFKKLHLHVGIGYITKSKINVSLYVTSLADIKNVLFPIFDKHPLRYGKRRSYLIFKHVVNMMLNKEHLKLEGLLSIIHLSF*MNKETSTRTEESKTKLIDFLRDKHGELPEYKETSITNDLPIAPMSLDFITGLIDGDGSFNVSFQLKPYRRVKINFTVVQETSCKEVLNELKAYFGCGKVYDLPSSASRYQVENQDLIMNNIAPILNNVKFNTEKSEYYKATIKAGEILKTEGIKSDESFKTIIDLVYDINKSGKRRRLTKQEFIEMMMKS
Morarb1-LAG2	LAGLIDADG endonuclease - 24964: 25956 MW: 36530.438]	MNNKFLGLEAAPVLRPAYISGFIDGEGSFGIYLQKNSKYQLGYQVKYEFAIVVHSKDRALLEKIKLSFNGMGGLDKHGKLSVKFRISSIKDISKLIDHLDKYPLKTQKRADYLLFKRAFELVQRKEHYTPTGFCEILSIRAAMNLGLSDSLKEAAPPLSFREREGGGDASTLRRRADAFSDVVSAERPKVEDHMISDPN*LAGFVEAEGCFYIGITKPSGKAGG*VQLNFKITQHSRDALLMESLVKYLDCGNVYTKSSVDVMDYEVKKLSDLTEKIIPFFKKYPLEGAKKENFEDFCRAVSLVESGARGRASRAPLQTPPPPGGVRSFN
Morarb1-LAG3	LAGLIDADG endonuclease- 28566: 29372 MW: 30200.559]	MFQLFFNYYILLLDVFIHNFSLVDSVLFVVPALGCEATAQKISTITKAQVIGLGPNSRLLKQYKESLVELSPIQREAAIGLILGDASLQTQNGGKTFRMKFE*GDKSKFYLDHVFNLFDEWVLSDPHQKIRLSPAGNKITN*GFQTMSHEAFNFLAQLFLNLRTKSISTDLIKNHLTPRGLAY*FMDDGGKLDYNKNSKNKGVVLNTQSFKDKEVEIMAQQLMEKFNLDCEVRSNKGKKVIVIKSSCYPRFLFLIDPYILAQMRYKLP
Morarb1-LAG4-cob-1	LAGLIDADG endonuclease 99478: 100824 MW: 50451.72]	MVAANSSNPTKTGHTTAFSPARSSPLRGRKLTAEMLKNEEKELE*LSGFSEAESSFYISKQGDLKFKIKLHCEDRQTLVYIQKLLSRLANRIIGVIVDSKNYHESYYSVDKLQDIIEIINPIFTKYHFTTSKYLDFIDFKAAANIKIISYLAKRKLNDQELQEILKLKSNMNTLRVCFNPENLPKRPLTPYRLLGFIEGDGSFCLPNMVPTLTIKQHTKNIHFFYEISEFLSNLPFNPNIGPVTDVLNSKPRPGIYDARNNPQASSMSSINVSNILQLYNYILPFFKSLEFKSRKAVDFCY*EAAVNLKALGYATLPLGREYLIEISKYINKRYSSNLEMAKAPNMEGIAKLLKTPPIFDLTSGLAYKNFSDLAKTEKGGHGGYGVNVYDGGELLKGSP…
Morarb1-LAG5-cob-2	LAGLIDADG endonuclease 101271: 102230 MW: 34814.27]	MINLIAMYGQMSL*GKELSLSCSALIPIKVGLKPNKKFMSMFVGLVDGDGYIEIGPQKQYNILTKLPAKSTIRAAPLPRRGRGGCNPSPYGRGVARLVIRLHSRDTALLTYLTKVLGVGSLSSLTSVNQTRLIFTKKDLVQVIIPLMKLYDLQFLTGNRARQYALLNYILDNEVLH*ENVEFTPSIPVYSLNDLINLDFFAD*VVGFTIAEGSFGLKATGAAFYQIKQKGLENYVLIKAICFTIAGREVKAIKADIADCYQLTLSSKIDVQKVVDFFSSPDNHPLCGYKLEQYSE*LVGLKKSSRYQSLNNLDKINIIG
Morarb1-LAG6-cob-3	LAGLIDADG endonuclease 102256: 103101 MW: 30552.293]	MIFRYCLKCWVISCPLSSREREGCISPLLRSGGRFLVILFIGYFGQFIVCFDSVPQSSIDASLLTTPVYSNFNLNKKGHKTISIDSRDIISIIMGSLLGSGQVEKIKNGSGTRITFFQEAIHVNYLL*LHNQLATAGYCSTIIPTIGKRLGKKGKLLKTIRFSTFAYTSFD*IHDI*HVKGVKVVPQSIGNYLTPLALAI*IMDSGVKASGGLRLNTNCSSYSDCLLLVQVLYKNFGIKASTHSTGVPSQYTVYI*KEYMTELRDIVSPHIIKEMKYKLLS
Morarb1-LAG7-cob-4	LAGLIDADG endonuclease 104953: 105855 MW: 33791.695]	MKLG*RIVVNFQIHLHKRDRERPSLSLSSRERERGLHNPFYEGVTLLTRIREALGGAGCIYDSGSERCLYRVDSLEGLTSSIIPHFDKYPLLTKKRADYELFKQVVQMMNNKEHLTEEGFKRVLSIKASMRNGLTDALAETFPNIIPVANPVVETPSPQSIDPN*IVGFTEGEGCFMIHVQKHSTSKLGKAVKLNFQITQHEKDKELLNIIILYLNCGTLKTNNFCKVLTVTKFEDVYSIIIPFFQKYPLQGVKRLNFIDFIKAAELIKVKAHLTTEGLDKILLLKSGMNSGRNYSSHSD
Morarb1-LAG8-cob-5	LAGLIDADG endonuclease 106114: 106611 MW: 19198.512]	MFLNRKTSELNKQDLYSDIIQLKDSMNDKRVFYDLPVGHRIRITGNYLVGLLEGDGSFYLNKHDMAVRVSFVTTTPNKVLLEKIREFLLSHLDEYSCILGSCTKLININDKKIRGNNKPISILEIYQIDYLCNILIPYFDSLQFRTKKYLDYLDFRTIAAPSLSS
Morarb1-LAG9-cob-6	LAGLIDADG endonuclease107159: 108136 MW: 36779.18]	MSAIPWVGQDIVESKNTTEYSTIVATALMLPTIGTVSVHALKKGNKNLRLDKKEYLSIPSSFIAFLAGVIDGDGYIQITRTTKGFITIKLVISIHLEDISTLEYIQSVLKLGKVSIYRDHKSPTCKLIINRTDLQEVLFPLLLHHGIFFLTDTRRAQFDLAMFILKDDKKVYDQIPASLSLRERDASPLRGDAMKEIPTLFELPKTASDYANLAFFKN*IVGFTISEGSFYVKKNNDGCFQLKQRVHVMLFEAFKLVFETNRKIDTEKGLYNQFAVSSKADIQTVINFFSFSGFHPLIGLKNIQYLKWLTVLRNSSRYGNLNFPE
Morarb1-LAG10-cob-7	LAGLIDADG endonuclease 108597: 110159 MW: 57330.285]	MIKFKNIINNNFVI*GGLNQLLIEEPDNRDVVQQILLNARIPPILVFGYVCVYTAVKKPKSWGQLAGVRGISTLEASQRLNAENLTKISRSFHLPLFTRSCLYSYSNLHLSTSLSGITKCFFSSKASTSAKGLTPLITIDKGGEACLPSGYVSGLSDGEGCFHIAFTKNSTFKAGFQVRAIFSIQLHIKDLMLLERIKSFFGVGTINIKKGKNAGCAIYSIQSYKELISVLVPHFDKYPLLTKKKADYLLFNSAALNILNNGEHLTNEGLSRLVSIKARGAPRALKGNRGAPLAAPPEGGAASMNLGLTEQLKTLFPDLHPVNRPIINNSSTLITRDPEWLASARAERALGCVSPAPQGDAGFLDAEGNFQCVVRKQETHKSGYQVLLSFTLTQHLRDL…
Morarb1-LAG11-cob-8	LAGLIDADG endonuclease110152: 111057 MW: 34168.3]	MSKELKKIIKSAFLVNNKGSNTK*NSNHLYYAYLVGLFEGDGFFTVTKKGKYFQCELGIELSIKDVQLIYKIKDLLGVGVVGFRERKGISMVYFRVRKKDHLINIVLPIFDKYPLFSNKQYDYLRFRNVILSNVVFYDDIPEYTRPNEPLNSIESILNAPYFSA*LVGFIEAEGCFSVYKLSKDGDYFVASGPSLSLRERGAASFSLCEREGRFDISQTDADILISAIRKYLSLTPKIYIDKTNSFKLKVTGVRSIENVIRFINKAPVKLLGNKKLQYLL*IKQLRTIPRYAEKINIPNIY
Morarb1-LAG12	LAGLIDADG endonuclease 123125: 123634 MW: 19487.37]	MVNFSLVILEYTDSENLISCEQKWIDFLKPEYNLNPTAGNSKGYKHTEESLEKIRTAALGREHSEQVKQAMRESRKGINNSFYGKTHTEENKDIIRGLRNARLIQPVPGIEVEITDLETNLTTTYESIRKAAKAINSDIKSIVRREKSQLEKGINTPYRDRYIIVIKRS
Morarb1-LAG13-cox1-1	LAGLIDADG endonuclease 155894: 157060 MW: 42503.156]	MPALIGGFGKIKGLNYNFKDSSFQPNEVLQFSTAPPLHSSFLFQKK*KSGGSLDSENAMSSPKPDVAKKSSSSLARGRGAPPCSPPNPQSYRTTQVVGMIGCLERGAAPYLAGLVEADGSIAVHDSKSKSQLYRPKIIIVFSLVDKPLADRLALITQVGKVYLKSDAGYVL*QIQKKEDVLVLINLINGYMRTPKIEALHRAIN*FNLFDNCTLECLPLDNSPIDSNS*LAGFSDGDANFSITLTDRKKNGKVTGKRLQTFFRIELRQNYHRGESSSSSYFAVLSLIAEYLSVNLLSRTRQQGDKLFFAFMVLAHSSISHKKVRAYFDRFPLYSSKYLAYKD*TYLQDLRLSGGVFTSEQIAEVQFIKSQFNSKRKVYDFSHLESLTI
Morarb1-LAG14-cox1-2	LAGLIDADG endonuclease 157509: 158423 MW: 33944.375]	MAKEQDLLEKNLKACCFETKRNTSNVSNDNKLGSYLAGLFEGDGHI*IQKQIGKKRHNPRFCITFGSKNEALAKKLLGVIESGFIRYRPKDNACVLVVSPVVGLKKIVKLINGELKTPKIYQLHNLID*LNKNHNTNISKLPLNKDNVENSS*LSGFVDADGSFSVQYTKTEDGAKKRKISCRLRIEQRILDPVTNEDYSSILNQICLFLNCKLLTRTQKSTNNTYYTLTASSKVSLEIIINYFNRYPLFSSKYLDYKD*EKVAHLIINNEHCTDKGINTVELARSRMNTKRTDFN*DHLNGLY
Morarb1-LAG15-cox1-3	LAGLIDADG endonuclease 158991: 160031 MW: 39680.42]	MLIVFLYFYIQSIKNISTRQYAWEQNILMLNSHQRLNVEHPNNIEIYDHSKSINKSKYYENKDNFHQ*LVGFTDGDGSFSIIRVAEGK*TLFFKLTQSTYNLRILYYIKKQLGVGSVHIDANCNKGDFRIRDRKNIGSIILPIFDKYPLLTSKIFSYQKFKKAYEILENPNLSTKDKDNLLLKLQSEQMPTDYISPA*KAINYEVNNTHEAKSIMSKY*LIGFTEAEGSFYLVSKDSPRITHAFEITQKLDPIVLKAIALILGISVSKKKTYYTVVTTNSRAISNIIDYYNNTMKGMKSVEFRI*ARSFVKHKGNYEKLSKIRENIRVLRKIRLNEKFQVNKKDNK
Morarb1-LAG16-cox1-4	LAGLIDADG endonuclease 160967: 161977 MW: 37156.43]	MNKTKYTTNTNNLNPNLVTGFCDAEGCFTVNISKNPKLTLG*SVKLVFSFHLHSKDLDSLYLIQRFFGVGSVTVHGDSAMFQVVRLSDLARVIEHFNYYPLKTQKYADFLLFKRAFDLVNNKEHLTEAGLRKLISIRASPPPSLSFREREGGVDASPVCLRQTGAASMNKGLPERLEAAFPNITPVPRPQVSKPTLESNTPEVKH*MAGFVSGEGCFFIKTSKSKTHKLGMSVALNFLVVQHIRDANLLESFVQVFGSGSFSIIEKSGIGRFAVSNFSCIVDNIIPLFEEYPIFGAKAKDFEDFKEASVLIKSKAHLTKEGLDKILLIKSRMNFKR
Morarb1-LAG17-cox1-5	LAGLIDADG endonuclease 162491: 163474 MW: 36784.723]	MSTKPSYYPVSFPSKDEDTVNKYFNKDSNTNKFSSYLTGLIEGDGSIIVPKIERSKKGFLNYPSIKLAFDLRDFPLAQLIQKELGHGSLCRMKGVNAYLLQVNNKEGILSLISLLNGNMRTSKINSLYELIDWCNSKYGLNIVKKPIDFSPIGSNSWFAGFIDADGSFSIFINKKSIRIRFSITQTGETKLGFSNQEIMNLLSEFLNVKVCKYELKRHPFSLELTVKTQSIKSNELLINYLNNFPL*SSKYLNYKD*SQALDIFKTVYGIKDKPKDIFLQLNNLKKGMNSDRTIYN*DHLKNFYSRPPSLYKERGGKASPPLRGGDA
Morarb1-LAG18-cox1-6	LAGLIDADG endonuclease 169537: 170496 MW: 35840.84]	MIIEYEIGFFGQMWPLNIIFMQQTISGEVINLLNTFVVSCTQYTSKVKTSRCVLNNPQVTKALSS*VGTSEAIRLLSYSNSNSEKKVVNE*LAGLIDGDGTFILSKKGYASLEITMEIRDEHCLNIIKNKYGGSIKLRSNANALRYRLHHKAGLLSLINDVNGLIRNPNRMIQLNKICDHYGLIFIFPSKLTYDNG*LAGFFDSDGTISINKTNTQLSISATQKTTQILEPLVELYGGSICIDRGKYESFKWYVTKRETILNIIEYFKKYPSRSGKKSRLHLIPKYYELKDLKANTAPENSLLYRSWKIFYDK*SKFEE
Morarb1-LAG19-cox1-7	LAGLIDADG endonuclease 176257: 177207 MW: 35174.008]	MKLNKNNRKIFDPVVCLTNDTDINSGCMQPTDTKINTIISINNNNNSSPKFTDGNNANRKAALSLSLLERERAASPLRRRGDAFNE*LAGLIDGDGCFQLSKKGYSSLEIVMELRDKHCLYQIKDKFGGSVKLRAGDNHLRYRLHHKTGMLNLINSINGLIRNPARILQLGKICDNYGIKLIDPKPLTYNNGWFAGFFDSDGSIYMNDKSGQLFITASQKNRFILDALVELYGGTIYPMVKVGAFK*TCFRKDEVLSLVNTYFKANACRSEKKVRLSMANKFYELRALHAHKATPDSVLGKV*KNFTVKWDKVVSK
Morarb1-LAG20-cox1-8	LAGLIDADG endonuclease 180327: 181496 MW: 43391.15]	MMSIGVLGFVV*SQVVAFLYREVEVINFAVCWKSLMCIDTLYSENSIYFAQSAGNLCLTSLVFVMAILFVSLSTPKSKIWWVIKRTLVRFHTSAKSDKKGDDKKTDKRTSETTRETSFNFREFRAFTGLTPEVVSDAWLT*FIGFSEGDGAILTGHTNDRPRFVLTQKEISILNHVHETLGFGRVRTYGSFSRFLVDDKKGILALAHLFNGNLVLDKRKIQLNK*LDLLNITSITSNVLPLLSNAWLSGLIDAEGCFNVTLFKRKAMTLGYQVKLRFMIDQKDSLNTLLFIKNQ*DMILSHRKLAGGDSSSMYRVETNSFVRVKPIIEYLNIFRLKTKKQISFDK*VSVHKLVCEESHLTEQGLNEIIKIKKEINLTNSITGKTGSKLA
Morarb1-LAG21-cox1-9	LAGLIDADG endonuclease- 183711: 184466 MW: 29129.637]	MPIVKALLKYGQDNFAVLIVEYVDVKKLTTRETYYITQLLPYYNVLKQGYSSIGYKYTEATKQMLSELAKNRTHSDQTKALISRALVGENNPFYNKTHSVDSKLRKIEANSAYSVYVYNSYRELLIIFPSIKTLAKLINSNHSNIVNYIQNEALFRGEWYFSNIPFNLTDTPLISD*TSIESNNLTLEIINNSQIKKAIFVYNINKEFIRKFEGVTHAQRELNINHDIIKKYALLNKPYEGYIFSYERLKD
Morarb1-LAG22-cox1-10	LAGLIDADG endonuclease 185003: 185683 MW: 25998.287]	MDGYGSIQVNH*RSQSLQYRLVIKLSNITSNYNMLIKIAKVIGGSVRITGKGKDVIWVVNRKETIQEIISIFDTYPPLTSKKICQLEFLKTCLLENSVDLYLSNRNSKYINQPAILNSDPFGLERNSFALPNYFKGWLSGFIEAEGCFSIRKSNNHSFSIGQNDDLYLMNAIKQFLGATNKVRNPYRNFYSLEIYKKETLKKIINHFNNYPLLGEKRESFQKFKQV
Morarb1-LAG23-cox1-11	LAGLIDADG endonuclease 188178: 189401 MW: 46016.227]	MTYYVVAHWGEIITCSLIPIATLPVGSTECFNVLESEGTIRTFFVKKRGVYL*TNKSNAKQYVGSAMDLSARLSDYFMNSYLKYQVSRGSSISAVVAPPPLSRTTFSLSFREREVFFFKKNEERGGPLKGITNPQHGKEGPEGAA*NHKHSPEQKALWSLARSTPIFVYDAFTLTFNSVIYGYERLASLLGVHVNTAKRVAKSSNVYAEKYIISLVELTKEKLVGPPRAALSLFEREVFFFIFFNQKIQKEKAIKANVKRKTTAKREVHVYNKDKSVLLKTFASVNTFVKLSKQSGFVVKLLCESDSLLWLDEYFISYDLIPSADNSLTNVGEFNPKIRDRKTSIPVYTYSPDGTTFIKRYSSLRECVKHFEGNRNSNTNTLNLRIEHKELYYGVRVSY…
Morarb1-LAG24	LAGLIDADG endonuclease- 198394: 199323 MW: 34336.336]	MKKYTDQKLNLTQFPLWFVTGFTDGEGSFGLSVSKDIKRTIGYIISPSFSIGVHPNDRHLLEGIKALFGVGEIYINSSENIVRLKVSSIKDLTEVIIPHFEKYPLIGQKRADFELFKRAVEILNRKEHLISEGLQEIINIRASLNTGLSDELKTAFPKTIPAPRSIVEFSGIPNPY*LSGFTSAEGCFYISTYKSPKSKLGVAVQLSLVITQHIRDKKLLEGLIEYLDCGILSQRKGKEAADYKVLTLAGISDKIIPFFLKYPIQGTKSLNFADFCLAAKIMKEKGHLTSEGLEEIQKTKKGMNTGRST
Morarb1-LAG25	LAGLIDADG endonuclease 213708: 214502 MW: 29926.512]	MKNNNNNFSPVAVYENAKRPLSLRERGCLLSLRERTLCNELIWLENQGKSGIYKWINIINGKTYIGSAVDLGVRLRSYSYESYLNRHTDMAICRALLKYGYENLRVENLKYCSSEKLMEWEQFFFDLYKPEYNILKTAGSSLGYKHSEESRVKISAAMTGAPPSLSLFFRPLKK*ERGRLIKGTPKSEQHKAAISAALTGNNNGNNQPNAQEIIVTDLELGTKNTYPTIRAAARALNLRQSSISNYLASNNQTSFKKRYIFTTI
Morarb1-LAG26-cox2-1	LAGLIDADG endonuclease 229058: 230572 MW: 57284.047]	MFQLLLNYIHEYCDAPRPWGLYFQDSAAPQMEGLVELHDNIMFYLIIILFGVGWILTSVIRNYASTRSPISHKYLNHGIYNVPIYNISNPISPLLSEAGRMMKVLSVKAKLRAHSYYYLKKIIKF*FKTVPVTSRRGLNLINLTGVALFIYIFFAPCFAGEAIVLVANLDALFIPDANFYLSISSFSPLNPGTPGWGSPAPVKSYENAGTMKNLIIKENENKSGIYRWTNKYTGDTYIGQSTNLSARFIHYFNTSYLTSKKQLIISRALIKYGYSGFSLEILLEFCEKSDLLEREQYYLDRPVFGLPSLNFY*ERFFFFIYKIKKRKLLKPEYNILKIAGSSLGFKHSEDTKAKISKCLKGIYVGKNSVAAPPLSSNYYSRSSWTEGRAFFGRVHSEET…
Morarb1-LAG27-cox2-2	LAGLIDADG endonuclease 231557: 232393 MW: 32128.78]	MDEVSDPAMSVLAEGNQFLLNDGLKFYILNKIKDTSYLALLFTGQVNNILSLQTKSKNTKNTIDNHMFHTKVKAAKRIGPHDQEIISVIIGSLLGKCVNRRSVEGSRFAYKQSIVHKDYLFWLFDFFHSRGYCSNLEPRMYTRRLKKGDQVIEYYGYEFNTFTFRSFNWIHKMFYTKGKKVVSLEIEKYLTPLALAVWLMDDGGFAKPGTRISTNSFKLEEVEFLAKVLKSKFDLDCTVQKIGTIDQYFIYIKGSSIPTLRQIVLPFVHPSMLYKLGL
Morarb1-LAG28-nad4L	LAGLIDADG endonuclease 234638: 235969 MW: 48809.99]	MKHMNLALLLFLIGILGFVLNRKNIILMLISIEIMLLAITFLILVSSLSFDDILGQT*AIYIIAIAGAESAIGLGILVAFYRFYSSNYIKLCRLFNVLTVPGNVTVRICHPLQKPTLAYKKIRANCRLYSTKIAPIQPKITQKLSGLDP*FVTGFTDAEGSFVCSVRKRVSSRVG*RTEAIFIITLHIKDVELLKLLQTYFGGIGNIRKHGKDSCAFVVSSLEQITKIIIPHFYKYPMITNKRADYLL*REIILKMGRREHLMQDGLQAIVNLRASMN*GLREELIAAFPRTIPVKRPVVVGQVIPHSL*LAGFSSGEGCFFVKIGKATTRIGFQVVLLFELTQHSRDEKLMESLIEYFGCGRLAKTGKDVVRFKVVKFSDITEKIIPFFCQHQIIGVK…
Morarb1-LAG29-nad5-1	LAGLIDADG endonuclease 239571: 241190 MW: 58819.43]	MYLAIITLPLLGSIASGLFGRKIGVTGAQLITSSLVILTTLLAIAAYFEVGLNSIPVSIKLFTWIDSESLNVFIGFHFDSLTVSMLIPVLIVSSLVHIYSIGYMSHDPRGRVKGKRVYGDKLSNSGDILKLKVPSCSRKAISG*SNYSGTVTSLKMSENEMDNRGSKSTILNSMVVKEQRVDGS*SIKPQLMDLRCTLWGFERNGGIKLGFNMQQG*NSYVKVPSKQFGLKKYSTYNSTIVNPGV*SGLIDGEGSFSIIVDRNKTRKLG*RVQLKFQIGLHTKDLNLLYLLQQYLGGIGSIHLARNREIVNYSIDSIEDLNKLIIHLEKYPLLTQKAADF*LFKQVVKLVNNKEYLTVEGLNQIVNIKASMNLGLSDMLKSEFAGYTPVERPVINSDNV…
Morarb1-LAG30-nad5-2	LAGLIDADG endonuclease 241329: 242279 MW: 35121.85]	MFVG*EGSLNICPKWLSMPDYSVFLSFTFFKHISNQKRSFFSNKLKSKERIGPHNIDVISLIVGSLLGNTYLEKRKTGLASLSLSPRERERVGRLLSATRVEAIRIIFVKCNNNVEFLMWFHLFLTKRGYCNSNKPKLSKIIAKGNKVLFSYCISSYSFSSLN*LFKMFYRDNIKIIPRNLSIYLTPLALAI*FLNEDLKLGKLATTFRVSREDLKYISLILKNKYNIDTVIKSKGKNLAPGRPEAG*RGCCAGGTLYIKNSSLSTFSKIVKPHILPSLHYKLNGHLVKLSLPGTSGLHFSSLSSSRPAPPLQLQM
Morarb1-LAG31-nad5-3	LAGLIDADG endonuclease 246612: 247664 MW: 39025.58]	MAKSSQIGFLKALKNW*FFSQFFRTLIYAGKISNALESVGSLFSTQNLCRATNENDPEKSQGQGINQQGINNLTIKKKNKINKNKANPYFID*FIGFSEGDGSFVITGGKSIFSIHLHKADLPLLHEIKIQLNIGNVYEGKASAYFIVKAKDEIHTLISIFNGNLFLRKKHIQFSR*VLNFNEKNKLNIEVENQIFKPSLSDN*LAGFIDAEGTFFVSITKSNITQRFHIDQKDADLEFAYIGELIKGKTSKYKKYNRVAVNYLSSNTIIEYLSTHKLISIKAKSFEK*MQIYEYRKTKPAAFSFLKKTEKVASPLLRRGDALEPVDFVMLKQKAALINVLRNISKSPAK
Morbru1-LAG1	LAGLIDADG endonuclease ? MW: 30218.602]	MFQLFFNYYILLLDVFIHNFSLVDSVLFVVPALGCEATAQKISTITKAQVIGLGPNSRLLKQYKESLVELSPIQREAAIGLMLGDASLQTQNGGKTFRMKFE*GDKSKFYLDHVFNLFDEWVLSDPHQKIRLSPAGNKITN*GFQTMSHEAFNFLAQLFLNLRTKSISTDLIKNHLTPRGLAY*FMDDGGKLDYNKNSKNKGVVLNTQSFKDKEVEIMAQQLMEKFNLDCEVRSNKGKKVIVIKSSCYPRFLFLIDPYILAQMRYKLP
Morbru1-LAG2	LAGLIDADG endonuclease ? MW: 34588.453]	MNNKFLGLEAAPVLRPAYISGFIDGEGSFGIYLQKNSKYQLGYQVKYEFAIVVHSKDRALLEKIKLSFNGMGGLDKHGKLSVKFRISSIKDISKLIDHLDKYPLKTQKRADYLLFKRAFELVQRKEHYTPTGFCEILSIRAAMNLGLSDSLKEAFSDVVSAERPKVEDHMISDPN*LAGFVEAEGCFYIGITKPSGKAGG*VQLNFKITQHSRDALLMESLVKYLDCGNVYTKSSVDVMDYEVKKLSDLTEKIIPFFKKYPLEGAKKENFEDFCRAVSLVESGAHLTKSGLEEIIRIKSGMNTQRKFEK
Morbru1-LAG3	LAGLIDADG endonuclease ? MW: 37139.617]	MKTNYNFTEGWFSGFSQSDGCFTIAFEKRKSGLLVRPKPIFVLTQDISELDMFKKLHLHVGIGYITKSKINVSLYVTSLADIKNVLFPIFDKHPLRYGKRRSYLIFKHVVNMMLNKEHLKLEGLLSIIHLSF*MNKETSTRTEESKTKLIDFLRDKHGELPEYKETSITNDLPIAPMSLDFITGLIDGDGSFNVSFQLKPYRRVKINFTVVQETSCKEVLNELKAYFGCGKVYDLPSSASRYQVENQDLIMNNIAPILNNVKFNTEKSEYYKATIKAGEILKTEGIKSDESFKTIIDLVYDINKSGKRRRLTKQEFIEMMMKS
Morbru1-LAG4	LAGLIDADG endonuclease ? MW: 32082.518]	MKTNNKNNNFISSCKLNSDDNRNINFIDMEPIVKYDDADVDKVKIFADNRNKSGVYR*INKKTGKTYVGSSMSLTRRFTTYYSIGYLLRETKKNSSYIYRALLKYGYSNFKLEILEYCEPEKCIEREQYYINLLKASGGARSAPPDAAPPEGGAAEYNLLQVAGSRLGQNHSEETKAKFSA*ERSEETRAKMSESKKGEKNPIKTHSEEVRAKISASRRANPCGSSQPTCQKIEVLDLETNITTIYNSIQEAARALNIHNYSICQYFIKSQKKPYKGRYIFTKS
Morbru1-LAG5-nad5-1	LAGLIDADG endonuclease ? MW: 39025.58]	MAKSSQIGFLKALKNW*FFSQFFRTLIYAGKISNALESVGSLFSTQNLCRATNENDPEKSQGQGINQQGINNLTIKKKNKINKNKANPYFID*FIGFSEGDGSFVITGGKSIFSIHLHKADLPLLHEIKIQLNIGNVYEGKASAYFIVKAKDEIHTLISIFNGNLFLRKKHIQFSR*VLNFNEKNKLNIEVENQIFKPSLSDN*LAGFIDAEGTFFVSITKSNITQRFHIDQKDADLEFAYIGELIKGKTSKYKKYNRVAVNYLSSNTIIEYLSTHKLISIKAKSFEK*MQIYEYRKTKPAAFSFLKKTEKVASPLLRRGDALEPVDFVMLKQKAALINVLRNISKSPAK
Morbru1-LAG6-nad5-2	LAGLIDADG endonuclease - 159483: 160433 MW: 35121.85	MFVG*EGSLNICPKWLSMPDYSVFLSFTFFKHISNQKRSFFSNKLKSKERIGPHNIDVISLIVGSLLGNTYLEKRKTGLASLSLSPRERERVGRLLSATRVEAIRIIFVKCNNNVEFLMWFHLFLTKRGYCNSNKPKLSKIIAKGNKVLFSYCISSYSFSSLN*LFKMFYRDNIKIIPRNLSIYLTPLALAI*FLNEDLKLGKLATTFRVSREDLKYISLILKNKYNIDTVIKSKGKNLAPGRPEAG*RGCCAGGTLYIKNSSLSTFSKIVKPHILPSLHYKLNGHLVKLSLPGTSGLHFSSLSSSRPAPPLQLQM
Morbru1-LAG7-nad5-3	LAGLIDADG endonuclease ? MW: 58849.46]	MYLAIITLPLLGSIASGLFGRKIGVTGAQLITSSLVILTTLLAIAAYFEVGLNSIPVSIKLFTWIDSESLNVFIGFHFDSLTVSMLIPVLIVSSLVHIYSIGYMSHDPRGRVKGKRVYGDKLSNSGDILKLKVPSCSRKAISG*SNYSGTVTSLKMSENEMDNRGSKSTILNSMVVKEQRVDGS*SIKPQLMDLRCTLWGFERNGGIKLGFNMQQG*NSYVKVPSKQFGLKKYSTYNSTIVNPGV*SGLIDGEGSFSIIVDRNKTRKLG*RVQLKFQIGLHTKDLNLLYLLQQYLGGIGSIHLARNREIVNYSIDSIEDLNKLIIHLEKYPLLTQKAADF*LFKQVVKLVNNKEYLTVEGLNQIVNIKASMNLGLSDMLKSEFAGYTPVERPVINSDNV…
Morbru1-LAG8-cox2-1	LAGLIDADG endonuclease? MW: 32142.807]	MDEVSDPAMSVLAEGNQFLLNDGLKFYILNKIKDTSYLALLFTGQVNNILSLQTKSKNTKNTIDNHMFHTKVKAAKRIGPHDQEIISVIIGSLLGKCVNRRSVEGTRFAYKQSIVHKDYLFWLFDFFHSRGYCSNLEPRMYTRRLKKGDQVIEYYGYEFNTFTFRSFNWIHKMFYTKGKKVVSLEIEKYLTPLALAVWLMDDGGFAKPGTRISTNSFKLEEVEFLAKVLKSKFDLDCTVQKIGTIDQYFIYIKGSSIPTLRQIVLPFVHPSMLYKLGL
Morbru1-LAG9-cox2-2	LAGLIDADG endonuclease ? MW: 57241.97]	MFQLLLNYIHEYCDAPRPWGLYFQDSAAPQMEGLVELHDNIMFYLIIILFGVGWILTSVIRNYASTRSPISHKYLNHGIYNVPIYNISNPISPLLSEAGRMMKVLSVKAKLRAHSYYYLKKIIKF*FKTVPVTSRRGLNLINLTGVALFIYIFFAPCFAGEAIVLVANLDALFIPDANFYLSISSFSPLNPGTPGWGSPAPVKSYENAGTMKNLIIKENENKSGIYRWTNKYTGDTYIGQSTNLSARFIHYFNTSYLTSKKQLIISRALIKYGYSGFSLEILLEFCEKSDLLEREQYYLDRPVFGLPSLNFY*ERFFFFIYKIKKRKLLKPEYNILKIAGSSLGFKHSEDTKAKISKCLKGIYVGKNSGAAPPLSSNYYSRSSWTEGRAFFGRVHSEET…
Morbru1-LAG10	LAGLIDADG endonuclease ? MW: 29926.512]	MKNNNNNFSPVAVYENAKRPLSLRERGCLLSLRERTLCNELIWLENQGKSGIYKWINIINGKTYIGSAVDLGVRLRSYSYESYLNRHTDMAICRALLKYGYENLRVENLKYCSSEKLMEWEQFFFDLYKPEYNILKTAGSSLGYKHSEESRVKISAAMTGAPPSLSLFFRPLKK*ERGRLIKGTPKSEQHKAAISAALTGNNNGNNQPNAQEIIVTDLELGTKNTYPTIRAAARALNLRQSSISNYLASNNQTSFKKRYIFTTI
Morbru1-LAG11-cox1-1	LAGLIDADG endonuclease ? MW: 46002.195]	MTYYVVAHWGEIITCSLIPIATLPVGSTECFNVLESEGTIRTFFVKKRGVYL*TNKSNAKQYVGSAMDLSARLSDYFMNSYLKYQVSRGSSISAVVAPPPLSRTTFSLSFREREVFFFKKNEERGGPLKGITNPQHGKEGPEGAA*NHKHSPEQKALWSLARSTPIFVYDAFTLTFNSVIYGYERLASLLGVHVNTAKRVAKSSNVYAEKYIISLVELTKEKLVGPPRAALSLFEREVFFFIFFNQKVQKEKAIKANVKRKTTAKREVHVYNKDKSVLLKTFASVNTFVKLSKQSGFVVKLLCESDSLLWLDEYFISYDLIPSADNSLTNVGEFNPKIRDRKTSIPVYTYSPDGTTFIKRYSSLRECVKHFEGNRNSNTNTLNLRIEHKELYYGVRVSY…
Morbru1-LAG12-cox1-2	LAGLIDADG endonuclease ? MW: 25998.287]	MDGYGSIQVNH*RSQSLQYRLVIKLSNITSNYNMLIKIAKVIGGSVRITGKGKDVIWVVNRKETIQEIISIFDTYPPLTSKKICQLEFLKTCLLENSVDLYLSNRNSKYINQPAILNSDPFGLERNSFALPNYFKGWLSGFIEAEGCFSIRKSNNHSFSIGQNDDLYLMNAIKQFLGATNKVRNPYRNFYSLEIYKKETLKKIINHFNNYPLLGEKRESFQKFKQV
Morbru1-LAG13-cox1-3	LAGLIDADG endonuclease ? MW: 29129.637]	MPIVKALLKYGQDNFAVLIVEYVDVKKLTTRETYYITQLLPYYNVLKQGYSSIGYKYTEATKQMLSELAKNRTHSDQTKALISRALVGENNPFYNKTHSVDSKLRKIEANSAYSVYVYNSYRELLIIFPSIKTLAKLINSNHSNIVNYIQNEALFRGEWYFSNIPFNLTDTPLISD*TSIESNNLTLEIINNSQIKKAIFVYNINKEFIRKFEGVTHAQRELNINHDIIKKYALLNKPYEGYIFSYERLKD
Morbru1-LAG14-cox1-4	LAGLIDADG endonuclease ? MW: 43391.15]	MMSIGVLGFVV*SQVVAFLYREVEVINFAVCWKSLMCIDTLYSENSIYFAQSAGNLCLTSLVFVMAILFVSLSTPKSKIWWVIKRTLVRFHTSAKSDKKGDDKKTDKRTSETTRETSFNFREFRAFTGLTPEVVSDAWLT*FIGFSEGDGAILTGHTNDRPRFVLTQKEISILNHVHETLGFGRVRTYGSFSRFLVDDKKGILALAHLFNGNLVLDKRKIQLNK*LDLLNITSITSNVLPLLSNAWLSGLIDAEGCFNVTLFKRKAMTLGYQVKLRFMIDQKDSLNTLLFIKNQ*DMILSHRKLAGGDSSSMYRVETNSFVRVKPIIEYLNIFRLKTKKQISFDK*VSVHKLVCEESHLTEQGLNEIIKIKKEINLTNSITGKTGSKLA
Morbru1-LAG15-cox1-5	LAGLIDADG endonuclease ? MW: 37673.12]	M*VEISEAIRMLSTCLLISLALRAMKLNKNNRKIFDPVVCLTNDTDINSGCMQPTDTKINTNISINNNNNSSPKFTDGNNANRKAALSLSLLERERAASPLRRRGDAFNE*LAGLIDGDGCFQLSKKGYSSLEIVMELRDKHCLYQIKDKFGGSVKLRAGDNHLRYRLHHKTGMLNLINSINGLIRNPARILQLGKICDNYGIKLIDPKPLTYNNGWFAGFFDSDGSIYMNDKSGQLFITASQKNRFILDALVELYGGTIYPMVKVGAFK*TCFRKDEVLSLVNTYFKANACRSEKKVRLSMANKFYELRALHAHKATPDSVLGKV*KNFTVKWDKVVSK
Morbru1-LAG16-cox1-6	LAGLIDADG endonuclease ? MW: 35840.84]	MIIEYEIGFFGQMWPLNIIFMQQTISGEVINLLNTFVVSCTQYTSKVKTSRCVLNNPQVTKALSS*VGTSEAIRLLSYSNSNSEKKVVNE*LAGLIDGDGTFILSKKGYASLEITMEIRDEHCLNIIKNKYGGSIKLRSNANALRYRLHHKAGLLSLINDVNGLIRNPNRMIQLNKICDHYGLIFIFPSKLTYDNG*LAGFFDSDGTISINKTNTQLSISATQKTTQILEPLVELYGGSICIDRGKYESFKWYVTKRETILNIIEYFKKYPSRSGKKSRLHLIPKYYELKDLKANTAPENSLLYRSWKIFYDK*SKFEE
Morbru1-LAG17-cox1-7	LAGLIDADG endonuclease ? MW: 35199.008]	MSTKPSYYPVSFPSKDEDTVNKYFNKDSNTNKFSSYLTGLIEGDGSIIVPKIERSKKGFLNYPSIKLAFDLRDFPLAQLIQKELGHGSLCRMKGVNAYLLQVNNKEGILSLISLLNGNMRTSKINSLYELIDWCNSKYGLNIVKKPIDFSPIGSNSWFAGFIDADGSFSIFINKKSIRIRFSITQTGETKLGFSNQEIMNLLSEFLNVKVCKYELKRHPFSLELTVKTQSIKSNELLINYLNNFPL*SSKYLNYKD*SQALDIFKTVYVIKDKPKDIFLQLNNLKKGMNSDRTIYN*DHLKNFYSRPPLSL
Morbru1-LAG18-cox1-8	LAGLIDADG endonuclease ? MW: 37176.48]	MNKTKYTTNTNNLNPNLVTGFCDAEGCFTVNISKNPKLTLG*SVKLVFSFHLHSKDLDSLYLIQRFFGVGSVTVHGDSAMFQVVRLSDLARVIEHFNNYPLKTQKYADFLLFKRAFDLVNNKEHLTEAGLRKLISIRASPPPSLSFREREGGVDASPVCLRQTGAASMNKGLPERLEAAFPNITPVPRPQVSKPTLESNTPEVKH*MAGFVSGEGCFFIKTRKSKTHKLGMSVALNFLVVQHIRDANLLESFVQVFGSGSFSIIEKSGIGRFAVSNFSCIVDNIIPLFEEYPIFGAKAKDFEDFKEASVLIKSKAHLTKEGLDKILLIKSRMNFKR
Morbru1-LAG19-cox1-9	LAGLIDADG endonuclease ? MW: 42307.72]	MREILVVFITCTISYSLLLEVVIMLIVFLYFYIQSIKNISTRQYAWEQNILMLNSHQRLNVEHPNNIEIYDHSKSINKSKYYENKDNFHQ*LVGFTDGDGSFSIIRVAEGK*TLFFKLTQSTYNLRILYYIKKQLGVGSVHIDANCNKGDFRIRDRKNIGSIILPIFDKYPLLTSKIFSYQKFKKAYEILENPNLSTKDKDNLLLKLQSEQMPTDYISPA*KAINYEVNNTHEAKSIMSKY*LIGFTEAEGSFYLVSKDSSRITHAFEITQKLDPIVLKAIALILGISVSKKKTYYTVVTTNSRAISNIIDYYNNTMKGMKSVEFRI*ARSFVKHKGNYEKLSKIRENIRVLRKIRLNEKFQVNKKDNK
Morbru1-LAG20-cox1-10	LAGLIDADG endonuclease ? MW: 33944.375]	MAKEQDLLEKNLKACCFETKRNTSNVSNDNKLGSYLAGLFEGDGHI*IQKQIGKKRHNPRFCITFGSKNEALAKKLLGVIESGFIRYRPKDNACVLVVSPVVGLKKIVKLINGELKTPKIYQLHNLID*LNKNHNTNISKLPLNKDNVENSS*LSGFVDADGSFSVQYTKTEDGAKKRKISCRLRIEQRILDPVTNEDYSSILNQICLFLNCKLLTRTQKSTNNTYYTLTASSKVSLEIIINYFNRYPLFSSKYLDYKD*EKVAHLIINNEHCTDKGINTVELARSRMNTKRTDFN*DHLNGLY
Morbru1-LAG21-cox1-11	LAGLIDADG endonuclease ? MW: 42517.188]	MPALIGGFGKIKGLNYNFKDSSFQPNEVLQFSTAPPLHSSFLFQKK*KSGGSLDSENAMSSPKPDVAKKSSSSLARGRGAPPCSPPNPQSYRTTQVVGMIGCLERGAAPYLAGLVEADGSIAVHDSKSKSQLYRPKIIIVFSLVDKPLADRLALITQVGKVYLKSDAGYVL*QIQKKEDVLVLINLINGYMRTPKIEALHRAIN*FNLFDNCTLECLPLDNSPIDSNS*LAGFSDGDANFSITLTDRKKNGKVTGKRLQTFFRIELRQNYHRGESSSSSYFAVLSLIAEYLSVNLLSRTRQQGDKLFFAFMVLAHSTISHKKVRAYFDRFPLYSSKYLAYKD*TYLQDLRLSGGVFTSEQIAEVQFIKSQFNSKRKVYDFSHLESLTI
Morbru1-LAG22	LAGLIDADG endonuclease ? MW: 19473.379]	MVNFSLVILEYTDSENLISCEQKWIDFLKPEYNLNPTAGNSKGYKHTEESLEKIRTAALGREHSEQVKQAMRESRKGINNSFYSKTHTEENKAIIRGLRNARLIQPVPGIEVEITDLETNLTTTYESIRKAAKAINSDIKSIVRREKSQLEKGINTPYRDRYIIVIKRS
Morbru1-LAG23-cob-1	LAGLIDADG endonuclease ? MW: 34168.3]	MSKELKKIIKSAFLVNNKGSNTK*NSNHLYYAYLVGLFEGDGFFTVTKKGKYFQCELGIELSIKDVQLIYKIKDLLGVGVVGFRERKGISMVYFRVRKKDHLINIVLPIFDKYPLFSNKQYDYLRFRNVILSNVVFYDDIPEYTRPNEPLNSIESILNAPYFSA*LVGFIEAEGCFSVYKLSKDGDYFVASGPSLSLRERGAASFSLCEREGRFDISQTDADILISAIRKYLSLTPKIYIDKTNSFKLKVTGVRSIENVIRFINKAPVKLLGNKKLQYLL*IKQLRTIPRYAEKINIPNIY
Morbru1-LAG24-cob-2	LAGLIDADG endonuclease ? MW: 57330.285]	MIKFKNIINNNFVI*GGLNQLLIEEPDNRDVVQQILLNARIPPILVFGYVCVYTAVKKPKSWGQLAGVRGISTLEASQRLNAENLTKISRSFHLPLFTRSCLYSYSNLHLSTSLSGITKCFFSSKASTSAKGLTPLITIDKGGEACLPSGYVSGLSDGEGCFHIAFTKNSTFKAGFQVRAIFSIQLHIKDLMLLERIKSFFGVGTINIKKGKNAGCAIYSIQSYKELISVLVPHFDKYPLLTKKKADYLLFNSAALNILNNGEHLTNEGLSRLVSIKARGAPRALKGNRGAPLAAPPEGGAASMNLGLTEQLKTLFPDLHPVNRPIINNSSTLITRDPEWLASARAERALGCVSPAPQGDAGFLDAEGNFQCVVRKQETHKSGYQVLLSFTLTQHLRDL…
Morbru1-LAG25-cob-3	LAGLIDADG endonuclease ? MW: 36765.152]	MSAIPWVGQDIVESKNTTEYSTIVATALMLPTIGTVSVHALKKGNKNLRLDKKEYLSIPSSFIAFLAGVIDGDGYIQITRTTKGFITIKLVISIHLEDISTLEYVQSVLKLGKVSIYRDHKSPTCKLIINRTDLQEVLFPLLLHHGIFFLTDTRRAQFDLAMFILKDDKKVYDQIPASLSLRERDASPLRGDAMKEIPTLFELPKTASDYANLAFFKN*IVGFTISEGSFYVKKNNDGCFQLKQRVHVMLFEAFKLVFETNRKIDTEKGLYNQFAVSSKADIQTVINFFSFSGFHPLIGLKNIQYLKWLTVLRNSSRYGNLNFPE
Morbru1-LAG26-cob-4	LAGLIDADG endonuclease ? MW: 33762.664]	MKLG*RIVVNFQIHLHKRDRERPSLSLSSRERERGLHNPFYEGVTLLTRIREALGGAGCIYDSSERCLYRVDSLEGLTSSIIPHFDKYPLLTKKRADYELFKQVVQMMNNKEHLTEEGFKRVLSIKASMRNGLTDALAETFPNIIPVANPVVETPSPQSIDPN*IVGFTEGEGCFMIHVQKHSTSKLGKAVKLNFQITQHEKDKELLNIIILYLNCGTLKTNNFCKVLTVTKFEDVYSIIIPFFQRYPLQGVKRLNFIDFIKAAELIKVKAHLTTEGLDKILLLKSGMNSGRNYSSHSD
Morbru1-LAG27-cob-5	LAGLIDADG endonuclease ? MW: 30552.293]	MIFRYCLKCWVISCPLSSREREGCISPLLRSGGRFLVILFIGYFGQFIVCFDSVPQSSIDASLLTTPVYSNFNLNKKGHKTISIDSRDIISIIMGSLLGSGQVEKIKNGSGTRITFFQEAIHVNYLL*LHNQLATAGYCSTIIPTIGKRLGKKGKLLKTIRFSTFAYTSFD*IHDI*HVKGVKVVPQSIGNYLTPLALAI*IMDSGVKASGGLRLNTNCSSYSDCLLLVQVLYKNFGIKASTHSTGVPSQYTVYI*KEYMTELRDIVSPHIIKEMKYKLLS
Morbru1-LAG28-cob-6	LAGLIDADG endonuclease ? MW: 34786.25]	MINLIAMYGQMSL*GKELSLSCSALIPIKVGLKPNKKFMSMFVGLVDGDGYIEIGPQKQYNKLTKLPAKSTIRAAPLPLRGRGGCNPSPYGRGVARLVIRLHSRDTALLTYLTKVLGVGSLSSLTSVNQTRLIFTKKDLVQVIIPLMKLYDLQFLTGNRARQYALLNYILDNEVLH*ENVEFTPSIPVYSLNDLINLDFFAD*VVGFTIAEGSFGLKATGAAFYQIKQKGLENYVLIKAICFTIAGREVKAIKADIADCYQLTLSSKIDVQKVVDFFSSPDNHPLCGYKLEQYSE*LVGLKKSSRYQSLNNLDKINIIG
Morbru1-LAG29-cob-7	LAGLIDADG endonuclease ?MW: 54339.266]	MNYSLFSPFIITRNVTSMVAANSSNPTKTGHTTAFSPARSEGGALRAPPLQSPPCGGGLRSPLRGRKLTAEMLKNEEKELE*LSGFSEAESSFYISKQGDLKFKIKLHCEDRQTLVYIQKLLSRLANRIIGVIVDSKNYHESYYSVDKLQDIIEIINPIFTKYHFTTSKYLDFIDFKAAANIKIISYLAKRKLNDQELQEILKLKSNMNTLRVCFNPENLPKRPLTPYRLLGFIEGDGSFCLPNMVPTLTIKQHTKNIHFFYEISEFLSNLPFNPNIGPVTDVLNSKPRPGIYDARNNPQASSMSSINVSNILQLYNYILPFFKSLEFKSRKAVDFCY*EAAVNLKALGYATLPLGREYLIEISKYINKRYSSNLEMAKAPNMEGIAKLLKTPPIFDLT…
Morcon1-LAG1	LAGLIDADG endonuclease? MW: 17463.377]	MISDPN*LAGFVEAEGCFYIGITKPSGKAGG*VQLNFKITQHSRDALLMESLVKYLDCGNVYTKSSVDVMDYEVKKLSDLTEKIIPFFKKYPLEGAKKENFEDFCRAVSLVESGARGRASRAPLQTPPLRGGGFAHLTKSGLEEIIRIKSGMNTQRKFEK
Morcon1-LAG2	LAGLIDADG endonuclease ? MW: 37139.617]	MKTNYNFTEGWFSGFSQSDGCFTIAFEKRKSGLLVRPKPIFVLTQDISELDMFKKLHLHVGIGYITKSKINVSLYVTSLADIKNVLFPIFDKHPLRYGKRRSYLIFKHVVNMMLNKEHLKLEGLLSIIHLSF*MNKETSTRTEESKTKLIDFLRDKHGELPEYKETSITNDLPIAPMSLDFITGLIDGDGSFNVSFQLKPYRRVKINFTVVQETSCKEVLNELKAYFGCGKVYDLPSSASRYQVENQDLIMNNIAPILNNVKFNTEKSEYYKATIKAGEILKTEGIKSDESFKTIIDLVYDINKSGKRRRLTKQEFIEMMMKS
Morcon1-LAG3-nad5-1	LAGLIDADG endonuclease ? MW: 39025.58]	MAKSSQIGFLKALKNW*FFSQFFRTLIYAGKISNALESVGSLFSTQNLCRATNENDPEKSQGQGINQQGINNLTIKKKNKINKNKANPYFID*FIGFSEGDGSFVITGGKSIFSIHLHKADLPLLHEIKIQLNIGNVYEGKASAYFIVKAKDEIHTLISIFNGNLFLRKKHIQFSR*VLNFNEKNKLNIEVENQIFKPSLSDN*LAGFIDAEGTFFVSITKSNITQRFHIDQKDADLEFAYIGELIKGKTSKYKKYNRVAVNYLSSNTIIEYLSTHKLISIKAKSFEK*MQIYEYRKTKPAAFSFLKKTEKVASPLLRRGDALEPVDFVMLKQKAALINVLRNISKSPAK
Morcon1-LAG4-nad5-2	LAGLIDADG endonuclease ? MW: 35121.85]	MFVG*EGSLNICPKWLSMPDYSVFLSFTFFKHISNQKRSFFSNKLKSKERIGPHNIDVISLIVGSLLGNTYLEKRKTGLASLSLSPRERERVGRLLSATRVEAIRIIFVKCNNNVEFLMWFHLFLTKRGYCNSNKPKLSKIIAKGNKVLFSYCISSYSFSSLN*LFKMFYRDNIKIIPRNLSIYLTPLALAI*FLNEDLKLGKLATTFRVSREDLKYISLILKNKYNIDTVIKSKGKNLAPGRPEAG*RGCCAGGTLYIKNSSLSTFSKIVKPHILPSLHYKLNGHLVKLSLPGTSGLHFSSLSSSRPAPPLQLQM
Morcon1-LAG5-nad5-3	LAGLIDADG endonuclease ? MW: 58820.414]	MYLAIITLPLLGSIASGLFGRKIGVTGAQLITSSLVILTTLLAIAAYFEVGLNSIPVSIKLFTWIDSESLNVFIGFHFDSLTVSMLIPVLIVSSLVHIYSIGYMSHDPRGRVKGKRVYGDKLSNSGDILKLKVPSCSRKAISG*SNYSGTVTSLKMSENEMDNRGSKSTILNSMVVKEQRVDGS*SIKPQLMDLRCTLWGFERNGGIKLGFNMQQG*NSYVKVPSKQFGLKKYSTYNSTIVNPGV*SGLIDGEGSFSIIVDRNKTRKLG*RVQLKFQIGLHTKDLNLLYLLQQYLGGIGSIHLARNREIVNYSIDSIEDLNKLIIHLEKYPLLTQKAADF*LFKQVVKLVNNKEYLTVEGLNQIVNIKASMNLGLSDMLKSEFAGYTPVERPVINSDNV…
Morcon1-LAG6	LAGLIDADG endonuclease ? MW: 48809.99]	MKHMNLALLLFLIGILGFVLNRKNIILMLISIEIMLLAITFLILVSSLSFDDILGQT*AIYIIAIAGAESAIGLGILVAFYRFYSSNYIKLCRLFNVLTVPGNVTVRICHPLQKPTLAYKKIRANCRLYSTKIAPIQPKITQKLSGLDP*FVTGFTDAEGSFVCSVRKRVSSRVG*RTEAIFIITLHIKDVELLKLLQTYFGGIGNIRKHGKDSCAFVVSSLEQITKIIIPHFYKYPMITNKRADYLL*REIILKMGRREHLMQDGLQAIVNLRASMN*GLREELIAAFPRTIPVKRPVVVGQVIPHSL*LAGFSSGEGCFFVKIGKATTRIGFQVVLLFELTQHSRDEKLMESLIEYFGCGRLAKTGKDVVRFKVVKFSDITEKIIPFFCQHQIIGVK…
Morcon1-LAG7-cob-1	LAGLIDADG endonuclease ? MW: 32128.78]	MDEVSDPAMSVLAEGNQFLLNDGLKFYILNKIKDTSYLALLFTGQVNNILSLQTKSKNTKNTIDNHMFHTKVKAAKRIGPHDQEIISVIIGSLLGKCVNRRSVEGSRFAYKQSIVHKDYLFWLFDFFHSRGYCSNLEPRMYTRRLKKGDQVIEYYGYEFNTFTFRSFNWIHKMFYTKGKKVVSLEIEKYLTPLALAVWLMDDGGFAKPGTRISTNSFKLEEVEFLAKVLKSKFDLDCTVQKIGTIDQYFIYIKGSSIPTLRQIVLPFVHPSMLYKLGL
Morcon1-LAG8-cob-2	LAGLIDADG endonuclease ? MW: 57284.047]	MFQLLLNYIHEYCDAPRPWGLYFQDSAAPQMEGLVELHDNIMFYLIIILFGVGWILTSVIRNYASTRSPISHKYLNHGIYNVPIYNISNPISPLLSEAGRMMKVLSVKAKLRAHSYYYLKKIIKF*FKTVPVTSRRGLNLINLTGVALFIYIFFAPCFAGEAIVLVANLDALFIPDANFYLSISSFSPLNPGTPGWGSPAPVKSYENAGTMKNLIIKENENKSGIYRWTNKYTGDTYIGQSTNLSARFIHYFNTSYLTSKKQLIISRALIKYGYSGFSLEILLEFCEKSDLLEREQYYLDRPVFGLPSLNFY*ERFFFFIYKIKKRKLLKPEYNILKIAGSSLGFKHSEDTKAKISKCLKGIYVGKNSVAAPPLSSNYYSRSSWTEGRAFFGRVHSEET…
Morcon1-LAG9	LAGLIDADG endonuclease ? MW: 29926.512]	MKNNNNNFSPVAVYENAKRPLSLRERGCLLSLRERTLCNELIWLENQGKSGIYKWINIINGKTYIGSAVDLGVRLRSYSYESYLNRHTDMAICRALLKYGYENLRVENLKYCSSEKLMEWEQFFFDLYKPEYNILKTAGSSLGYKHSEESRVKISAAMTGAPPSLSLFFRPLKK*ERGRLIKGTPKSEQHKAAISAALTGNNNGNNQPNAQEIIVTDLELGTKNTYPTIRAAARALNLRQSSISNYLASNNQTSFKKRYIFTTI
Morcon1-LAG10	LAGLIDADG endonuclease ? MW: 34348.395]	MKKYTDQKLNLTQFPLWFVTGFTDGEGSFGLSVSKDIKRTIGYIISPSFSIGVHPNDRHLLEGIKALFGVGEIYINSSENIVRLKVSSIKDLTEVIIPHFEKYPLIGQKRADFELFKRAVEILNRKEHLISEGLQEIINIRASLNTGLSDELKTAFPKTIPAPRSIVEFSGIPNPY*LSGFTSAEGCFYISTYKSPKSKLGVAVQLSLVITQHIRDKKLLEGLIEYLDCGILSQRKGKEAADYKVLTLAGISDKIIPFFLKYPIQGTKSLNFADFCLAAKIMKEKGHLTSEGLEEIQKIKKGMNTGRST
Morcon1-LAG11-cox1-1	LAGLIDADG endonuclease ? MW: 46016.227]	MTYYVVAHWGEIITCSLIPIATLPVGSTECFNVLESEGTIRTFFVKKRGVYL*TNKSNAKQYVGSAMDLSARLSDYFMNSYLKYQVSRGSSISAVVAPPPLSRTTFSLSFREREVFFFKKNEERGGPLKGITNPQHGKEGPEGAA*NHKHSPEQKALWSLARSTPIFVYDAFTLTFNSVIYGYERLASLLGVHVNTAKRVAKSSNVYAEKYIISLVELTKEKLVGPPRAALSLFEREVFFFIFFNQKIQKEKAIKANVKRKTTAKREVHVYNKDKSVLLKTFASVNTFVKLSKQSGFVVKLLCESDSLLWLDEYFISYDLIPSADNSLTNVGEFNPKIRDRKTSIPVYTYSPDGTTFIKRYSSLRECVKHFEGNRNSNTNTLNLRIEHKELYYGVRVSY…
Morcon1-LAG12-cox1-2	LAGLIDADG endonuclease ? MW: 25998.287]	MDGYGSIQVNH*RSQSLQYRLVIKLSNITSNYNMLIKIAKVIGGSVRITGKGKDVIWVVNRKETIQEIISIFDTYPPLTSKKICQLEFLKTCLLENSVDLYLSNRNSKYINQPAILNSDPFGLERNSFALPNYFKGWLSGFIEAEGCFSIRKSNNHSFSIGQNDDLYLMNAIKQFLGATNKVRNPYRNFYSLEIYKKETLKKIINHFNNYPLLGEKRESFQKFKQV
Morcon1-LAG13-cox1-3	LAGLIDADG endonuclease ? MW: 29129.637]	MPIVKALLKYGQDNFAVLIVEYVDVKKLTTRETYYITQLLPYYNVLKQGYSSIGYKYTEATKQMLSELAKNRTHSDQTKALISRALVGENNPFYNKTHSVDSKLRKIEANSAYSVYVYNSYRELLIIFPSIKTLAKLINSNHSNIVNYIQNEALFRGEWYFSNIPFNLTDTPLISD*TSIESNNLTLEIINNSQIKKAIFVYNINKEFIRKFEGVTHAQRELNINHDIIKKYALLNKPYEGYIFSYERLKD
Morcon1-LAG14-cox1-4	LAGLIDADG endonuclease ? MW: 43391.15]	MMSIGVLGFVV*SQVVAFLYREVEVINFAVCWKSLMCIDTLYSENSIYFAQSAGNLCLTSLVFVMAILFVSLSTPKSKIWWVIKRTLVRFHTSAKSDKKGDDKKTDKRTSETTRETSFNFREFRAFTGLTPEVVSDAWLT*FIGFSEGDGAILTGHTNDRPRFVLTQKEISILNHVHETLGFGRVRTYGSFSRFLVDDKKGILALAHLFNGNLVLDKRKIQLNK*LDLLNITSITSNVLPLLSNAWLSGLIDAEGCFNVTLFKRKAMTLGYQVKLRFMIDQKDSLNTLLFIKNQ*DMILSHRKLAGGDSSSMYRVETNSFVRVKPIIEYLNIFRLKTKKQISFDK*VSVHKLVCEESHLTEQGLNEIIKIKKEINLTNSITGKTGSKLA
Morcon1-LAG15-cox1-5	LAGLIDADG endonuclease ? MW: 37672.18]	M*VEISEAIRMLSTCLLISLALRAMKLNKNNRKIFDPVVCLTNDTDINSGCMQPTDTKINTIISINNNNNSSPKFTDGNNANRKAALSLSLLERERAASPLRRRGDAFNE*LAGLIDGDGCFQLSKKGYSSLEIVMELRDKHCLYQIKDKFGGSVKLRAGDNHLRYRLHHKTGMLNLINSINGLIRNPARILQLGKICDNYGIKLIDPKPLTYNNGWFAGFFDSDGSIYMNDKSGQLFITASQKNRFILDALVELYGGTIYPMVKVGAFK*TCFRKDEVLSLVNTYFKANACRSEKKVRLSMANKFYELRALHAHKATPDSVLGKV*KNFTVKWDKVVSK
Morcon1-LAG16-cox1-6	LAGLIDADG endonuclease ?MW: 35840.84]	MIIEYEIGFFGQMWPLNIIFMQQTISGEVINLLNTFVVSCTQYTSKVKTSRCVLNNPQVTKALSS*VGTSEAIRLLSYSNSNSEKKVVNE*LAGLIDGDGTFILSKKGYASLEITMEIRDEHCLNIIKNKYGGSIKLRSNANALRYRLHHKAGLLSLINDVNGLIRNPNRMIQLNKICDHYGLIFIFPSKLTYDNG*LAGFFDSDGTISINKTNTQLSISATQKTTQILEPLVELYGGSICIDRGKYESFKWYVTKRETILNIIEYFKKYPSRSGKKSRLHLIPKYYELKDLKANTAPENSLLYRSWKIFYDK*SKFEE
Morcon1-LAG17-cox1-7	LAGLIDADG endonuclease? MW: 25909.02]	MRTNKNFTLHKLID*LNTKNKERRPSPLIYFHTEINGGEGLNIEKKGLNTNSLISDA*LSGFIEADAHFSVRATESGKYPKIECKFELTQRQIDHNNNDNLFFLEEIAAGGRGAPPPLQEGGAPSGRPPAKLFLCTVKPIRLEKANPQYRIRTTNIKGNLSVIDYLTKYPLFGTKFLDFQD*VKVVNLFKEGRMDHKLNIAKVKLIKSQMNDNRTEFIWDHLQNFYNLNK
Morcon1-LAG18-cox1-8	LAGLIDADG endonuclease ? MW: 35156.93]	MSTKPSYYPVSFPSKDEDTVNKYFNKDSNTNKFSSYLTGLIEGDGSIIVPKIERSKKGFLNYPSIKLAFDLRDFPLAQLIQKELGHGSLCRMKGVNAYLLQVNNKEGILSLISLLNGNMRTSKINSLYELIDWCNSKYGLNIVKKPIDFSPIGSNSWFAGFIDADGSFSIFINKKSIRIRFSITQTGETKLGFSNQEIMNLLSEFLNVKVCKYELKRHPFSLELTVKTQSIKSNELLINYLNNFPL*SSKYLNYKD*SQALDIFKTVYGIKDKPKDIFLQLNNLKKGMNSDRTIYN*DHLKNFYSRPPLSL
Morcon1-LAG19-cox1-9	LAGLIDADG endonuclease ? MW: 34289.215]	MNKTKYTTNTNNLNPNLVTGFCDAEGCFTVNISKNPKLTLG*SVKLVFSFHLHSKDLDSLYLIQRFFGVGSVTVHGDSAMFQVVRLSDLARVIEHFNYYPLKTQKYADFLLFKRAFDLVNNKEHLTEAGLRKLISIRASMNKGLPERLEAAFPNITPVPRPQVSKPTLESNTPEVKH*MAGFVSGEGCFFIKTSKSKTHKLGMSVALNFLVVQHIRDANLLESFVQVFGSGSFSIIEKSGIGRFAVSNFSCIVDNIIPLFEEYPIFGAKAKDFEDFKEASVLIKSKAHLTKEGLDKILLIKSRMNFKR
Morcon1-LAG20-cox1-10	LAGLIDADG endonuclease ? MW: 39680.42]	MLIVFLYFYIQSIKNISTRQYAWEQNILMLNSHQRLNVEHPNNIEIYDHSKSINKSKYYENKDNFHQ*LVGFTDGDGSFSIIRVAEGK*TLFFKLTQSTYNLRILYYIKKQLGVGSVHIDANCNKGDFRIRDRKNIGSIILPIFDKYPLLTSKIFSYQKFKKAYEILENPNLSTKDKDNLLLKLQSEQMPTDYISPA*KAINYEVNNTHEAKSIMSKY*LIGFTEAEGSFYLVSKDSPRITHAFEITQKLDPIVLKAIALILGISVSKKKTYYTVVTTNSRAISNIIDYYNNTMKGMKSVEFRI*ARSFVKHKGNYEKLSKIRENIRVLRKIRLNEKFQVNKKDNK
Morcon1-LAG21-cox1-11	LAGLIDADG endonuclease ? MW: 33944.375]	MAKEQDLLEKNLKACCFETKRNTSNVSNDNKLGSYLAGLFEGDGHI*IQKQIGKKRHNPRFCITFGSKNEALAKKLLGVIESGFIRYRPKDNACVLVVSPVVGLKKIVKLINGELKTPKIYQLHNLID*LNKNHNTNISKLPLNKDNVENSS*LSGFVDADGSFSVQYTKTEDGAKKRKISCRLRIEQRILDPVTNEDYSSILNQICLFLNCKLLTRTQKSTNNTYYTLTASSKVSLEIIINYFNRYPLFSSKYLDYKD*EKVAHLIINNEHCTDKGINTVELARSRMNTKRTDFN*DHLNGLY
Morcon1-LAG22-cox1-12	LAGLIDADG endonuclease ? MW: 42503.156]	MPALIGGFGKIKGLNYNFKDSSFQPNEVLQFSTAPPLHSSFLFQKK*KSGGSLDSENAMSSPKPDVAKKSSSSLARGRGAPPCSPPNPQSYRTTQVVGMIGCLERGAAPYLAGLVEADGSIAVHDSKSKSQLYRPKIIIVFSLVDKPLADRLALITQVGKVYLKSDAGYVL*QIQKKEDVLVLINLINGYMRTPKIEALHRAIN*FNLFDNCTLECLPLDNSPIDSNS*LAGFSDGDANFSITLTDRKKNGKVTGKRLQTFFRIELRQNYHRGESSSSSYFAVLSLIAEYLSVNLLSRTRQQGDKLFFAFMVLAHSSISHKKVRAYFDRFPLYSSKYLAYKD*TYLQDLRLSGGVFTSEQIAEVQFIKSQFNSKRKVYDFSHLESLTI
Morcon1-LAG23	LAGLIDADG endonuclease ? MW: 19487.37]	MVNFSLVILEYTDSENLISCEQKWIDFLKPEYNLNPTAGNSKGYKHTEESLEKIRTAALGREHSEQVKQAMRESRKGINNSFYGKTHTEENKDIIRGLRNARLIQPVPGIEVEITDLETNLTTTYESIRKAAKAINSDIKSIVRREKSQLEKGINTPYRDRYIIVIKRS
Morcon1-LAG24-cob-1	LAGLIDADG endonuclease ? MW: 34168.3]	MSKELKKIIKSAFLVNNKGSNTK*NSNHLYYAYLVGLFEGDGFFTVTKKGKYFQCELGIELSIKDVQLIYKIKDLLGVGVVGFRERKGISMVYFRVRKKDHLINIVLPIFDKYPLFSNKQYDYLRFRNVILSNVVFYDDIPEYTRPNEPLNSIESILNAPYFSA*LVGFIEAEGCFSVYKLSKDGDYFVASGPSLSLRERGAASFSLCEREGRFDISQTDADILISAIRKYLSLTPKIYIDKTNSFKLKVTGVRSIENVIRFINKAPVKLLGNKKLQYLL*IKQLRTIPRYAEKINIPNIY
Morcon1-LAG25-cob-2	LAGLIDADG endonuclease? MW: 57329.348]	MIKFKNIINNNFVI*GGLNQLLIEEPDNRDVVQQILLNARIPPILVFGYVCVYTAVKKPKSWGQLAGVRGISTLEASQRLNAENLTKISRSFHLPLFTRSCLYSYSNLHLSTSLSGITKCFFSSKASTSAKGLTPLITIDKGGEACLPSGYVSGLSDGEGCFHIAFTKNSTFKAGFQVRAIFSIQLHIKDLMLLERIKSFFGVGTINIKKGKNAGCAIYSIQSYKELISVLVPHFDKYPLLTKKKADYLLFNSAALNILNNGEHLTNEGLSRLVSIKARGAPRALKGNRGAPLAAPPKGGAASMNLGLTEQLKTLFPDLHPVNRPIINNSSTLITRDPEWLASARAERALGCVSPAPQGDAGFLDAEGNFQCVVRKQETHKSGYQVLLSFTLTQHLRDL…
Morcon1-LAG26-cob-3	LAGLIDADG endonuclease ? MW: 36749.15]	MSAIPWVGQDIVESKNTTEYSTIVATALMLPTIGTVSVHALKKGNKNLRLDKKEYLSIPSSFIAFLAGVIDGDGYIQITRTTKGFITIKLVISIHLEDISTLEYIQSVLKLGKVSIYRDHKSPTCKLIINRTDLQEVLFPLLLHHGIFFLTDTRRAQFDLAMFILKDDKKVYDQIPASLSLRERDASPLRGDAMKEIPTLFELPKTASDYANLAFFKN*IVGFTISEGSFYVKKNNDGCFQLKQRVHVMLFEAFKLVFETNRKIDTEKGLYNQFAVSSKADIQAVINFFSFSGFHPLIGLKNIQYLKWLTVLRNSSRYGNLNFPE
Morcon1-LAG27-cob-4	LAGLIDADG endonuclease ? MW: 19198.512]	MFLNRKTSELNKQDLYSDIIQLKDSMNDKRVFYDLPVGHRIRITGNYLVGLLEGDGSFYLNKHDMAVRVSFVTTTPNKVLLEKIREFLLSHLDEYSCILGSCTKLININDKKIRGNNKPISILEIYQIDYLCNILIPYFDSLQFRTKKYLDYLDFRTIAAPSLSS
Morcon1-LAG28-cob-5	LAGLIDADG endonuclease ? MW: 33791.695]	MKLG*RIVVNFQIHLHKRDRERPSLSLSSRERERGLHNPFYEGVTLLTRIREALGGAGCIYDSGSERCLYRVDSLEGLTSSIIPHFDKYPLLTKKRADYELFKQVVQMMNNKEHLTEEGFKRVLSIKASMRNGLTDALAETFPNIIPVANPVVETPSPQSIDPN*IVGFTEGEGCFMIHVQKHSTSKLGKAVKLNFQITQHEKDKELLNIIILYLNCGTLKTNNFCKVLTVTKFEDVYSIIIPFFQKYPLQGVKRLNFIDFIKAAELIKVKAHLTTEGLDKILLLKSGMNSGRNYSSHSD
Morcon1-LAG29-cob-6	LAGLIDADG endonuclease ? MW: 30552.293]	MIFRYCLKCWVISCPLSSREREGCISPLLRSGGRFLVILFIGYFGQFIVCFDSVPQSSIDASLLTTPVYSNFNLNKKGHKTISIDSRDIISIIMGSLLGSGQVEKIKNGSGTRITFFQEAIHVNYLL*LHNQLATAGYCSTIIPTIGKRLGKKGKLLKTIRFSTFAYTSFD*IHDI*HVKGVKVVPQSIGNYLTPLALAI*IMDSGVKASGGLRLNTNCSSYSDCLLLVQVLYKNFGIKASTHSTGVPSQYTVYI*KEYMTELRDIVSPHIIKEMKYKLLS
Morcon1-LAG30-cob-7	LAGLIDADG endonuclease ? MW: 34814.27]	MINLIAMYGQMSL*GKELSLSCSALIPIKVGLKPNKKFMSMFVGLVDGDGYIEIGPQKQYNILTKLPAKSTIRAAPLPRRGRGGCNPSPYGRGVARLVIRLHSRDTALLTYLTKVLGVGSLSSLTSVNQTRLIFTKKDLVQVIIPLMKLYDLQFLTGNRARQYALLNYILDNEVLH*ENVEFTPSIPVYSLNDLINLDFFAD*VVGFTIAEGSFGLKATGAAFYQIKQKGLENYVLIKAICFTIAGREVKAIKADIADCYQLTLSSKIDVQKVVDFFSSPDNHPLCGYKLEQYSE*LVGLKKSSRYQSLNNLDKINIIG
Morcon1-LAG31-cob-8	LAGLIDADG endonuclease ? MW: 50451.72]	MVAANSSNPTKTGHTTAFSPARSSPLRGRKLTAEMLKNEEKELE*LSGFSEAESSFYISKQGDLKFKIKLHCEDRQTLVYIQKLLSRLANRIIGVIVDSKNYHESYYSVDKLQDIIEIINPIFTKYHFTTSKYLDFIDFKAAANIKIISYLAKRKLNDQELQEILKLKSNMNTLRVCFNPENLPKRPLTPYRLLGFIEGDGSFCLPNMVPTLTIKQHTKNIHFFYEISEFLSNLPFNPNIGPVTDVLNSKPRPGIYDARNNPQASSMSSINVSNILQLYNYILPFFKSLEFKSRKAVDFCY*EAAVNLKALGYATLPLGREYLIEISKYINKRYSSNLEMAKAPNMEGIAKLLKTPPIFDLTSGLAYKNFSDLAKTEKGGHGGYGVNVYDGGELLKGSP…
Mordel1-LAG1	LAGLIDADG endonuclease - 9675: 10469 MW: 29960.523]	MKNNNNNFSPVAVYENAKRPLSLRERGCLLSLRERTLCNELIWLENQGKSGIYKWINIINGKTYIGSAVDLGVRLRSYSYESYLNRHTDMAICRALLKYGYENFRVENLKYCSSEKLMEWEQFFFDLYKPEYNILKTAGSSLGYKHSEESRVKISAAMTGAPPSLSLFFRPLKK*ERGRLIKGTPKSEQHKAAISAALTGNNNGNNQPNAQEIIVTDLELGTKNTYPTIRAAARALNLRQSSISNYLASNNQTSFKKRYIFTTI
Mordel1-LAG2-cox2-1	LAGLIDADG endonuclease - 25160: 26674 MW: 57226.906]	MFQLLLNYIHEYCDAPRPWGLYFQDSAAPQMEGLVELHDNIMFYLIIILFGVGWILTSVIRNYASTRSPISHKYLNHGIYNVPIYNISNPISPLLSEAGRMMKVLSVKAKLRAHSYYYLKKIIKF*FKTVPVTSRRGLNLINLTGVALFIYIFFAPCFAGEAIVLVANLDALFIPDANFYLSISSFSPLNPGTPGWGSPAPVKSYENAGTMKNLIIKENENKSGIYRWTNKYTGDTYIGQSTNLSARFIHYFNTSYLTSKKQLIISRALIKNGYSGFSLEILLEFCEKSDLLEREQYYLDRPVFGLPSLNFY*ERFFFFIYKIKKRKLLKPEYNILKIAGSSLGFKHSEDTKAKISKCLKGIYVGKNSGAAPPLSSNYYSRSSWTEGRAFFGRVHSEET…
Mordel1-LAG3-cox2-2	LAGLIDADG endonuclease- 27550: 28386 MW: 32142.807]	MDEVSDPAMSVLAEGNQFLLNDGLKFYILNKIKDTSYLALLFTGQVNNILSLQTKSKNTKNTIDNHMFHTKVKAAKRIGPHDQEIISVIIGSLLGKCVNRRSVEGTRFAYKQSIVHKDYLFWLFDFFHSRGYCSNLEPRMYTRRLKKGDQVIEYYGYEFNTFTFRSFNWIHKMFYTKGKKVVSLEIEKYLTPLALAVWLMDDGGFAKPGTRISTNSFKLEEVEFLAKVLKSKFDLDCTVQKIGTIDQYFIYIKGSSIPTLRQIVLPFVHPSMLYKLGL
Mordel1-LAG4-cox2-3	LAGLIDADG endonuclease - 30112: 30771 MW: 24197.637]	MVKIIHHFDKYPLITQKHADYLL*REIIMMMQRKEHITQEGLLTILSLRASLNLGLSEALKTAFPNNIPVIRPKVENIAVPHGE*LAGFTSGEGCFFVFVSKSLTHALGFRVQLVFQITQHSRDKILIESLISYLGCGRLVTSSDDKVQFRVEKFSDNSEKILEFFGSHKIRGVKFEDFKD*SAVAKLMRGGEHLTPEGLDEIVKIKAGMNKGRAGARA
Mordel1-LAG5-cox2-4	LAGLIDADG endonuclease - 32108: 33481 MW: 50990.887]	MWNITFLNAYCYPICVN*KVFDMTGESIISQSFVLISPLGSSSRFYSCLQKGFTNVVNLTPGLSKIKPKRGVRPFSTSPFVSNSYSPACNNKFLMDMDRKCKDKYQNLPSKSILKHPDSFISNRIILSDLEVLALYNLNPKCKDIQELFTVQEKLDIPGIYCFMSKDRENLAHYIGSSTNIKKRFNRHQSNLNSKEARNSQASPKFYNYIRKYGLESLEFGCLLETKDYVVIFSGFDLSPEEISLLKSLTQLDLLITEQYFLDSYGLSLNVSPYVGTRESSLLSAETRNKMSDSHLGKYSTISEEK*AIVRAKAKEA*ANEPSNSKRREAVSAHHGIAAEILDTDKKVIGEFASQVKAAEYLGVDRRIVKKHKDSGDLLNSKIGLVYIQDKAADKKSRA…
Mordel1-LAG6	LAGLIDADG endonuclease - 36391: 37311 MW: 34348.348]	MVIQKVI*KILILFTLQVYVDGEGTFVVSIYKSEDRKTG*RLQPSFSIEFHKKDLTLLNSIQSFFFSVGTIRIRGRDGQGIYSVYDLEELTNIIIPHFDKYPLLTQKRADYLLFKQVVAIMKNKEHLTSEGLTKIISIRASMNKGLSETLYTNFPGIIPAVRPLVESMKIPDSN*LAGFTEAEGCFYVSINKSKTTTGFAVQLKFQLTQHYRDKQLMECLETYLGCGRYEARSQNIQAGNFVVSKLSDITEKIIPFFDKYPILGCKSKDYADFKRASELIQNKAHLTAEGLDQIKKIKGGMNTGRE
Mordel1-LAG7-nad5-1	LAGLIDADG endonuclease- 40396: 42015 MW: 58793.4]	MYLAIITLPLLGSIASGLFGRKIGVTGAQLITSSLVILTTLLAIAAYFEVGLNSIPVSIKLFTWIDSESLNVFIGFHFDSLTVSMLIPVLIVSSLVHIYSIGYMSHDPRGRVKGKRVYGDKLSNSGDILKLKVPSCSRKAISG*SNYSGTVTSLKMSENEMDNRGSKSTILNSMVVKEQRVDGS*SIKPQLMDLRCTLWGFERNGGIKLGFNMQQG*NSYVKVPSKQFGLKKYSTYNSTIVNPGV*SGLIDGEGSFSIIVDRNKTRKLG*RVQLKFQIGLHTKDLNLLYLLQQYLGGIGSIHLARNREIVNYSIDSIEDLNKLIIHLEKYPLLTQKAADF*LFKQVVKLVNNKEHLTVEGLNQIVNIKASMNLGLSDMLKSEFAGYTPVERPVINSDNV…
Mordel1-LAG8-nad5-2	LAGLIDADG endonuclease- 42154: 43104 MW: 35121.85]	MFVG*EGSLNICPKWLSMPDYSVFLSFTFFKHISNQKRSFFSNKLKSKERIGPHNIDVISLIVGSLLGNTYLEKRKTGLASLSLSPRERERVGRLLSATRVEAIRIIFVKCNNNVEFLMWFHLFLTKRGYCNSNKPKLSKIIAKGNKVLFSYCISSYSFSSLN*LFKMFYRDNIKIIPRNLSIYLTPLALAI*FLNEDLKLGKLATTFRVSREDLKYISLILKNKYNLDTVIKSKGKNLAPGRPEAG*RGCCAGGTLYIKNSSLSTFSKIVKPHILPSLHYKLNGHLVKLSLPGTSGLHFSSLSSSRPAPPLQLQM
Mordel1-LAG9-nad5-3	LAGLIDADG endonuclease - 43213: 43899 MW: 25983.271]	MSLVQKEGRREGLKTLCTPITRVDNKVFYSSLPTAANAEGNYKPEKLYPNADVAKTQILSDNKNQSGIYL*RNLINGKKYVGSSKDLRVRLRKYFDINYLERHNNMQISRALLKYGYSNFSIEIIEYCDPSERPSFFYLLKKKRAASPLLRRGGGTLLTKEKYYFSLLNPEYNISREPGSPMLGRNHSKETRETLAALRLGRAHSQETRKKLSDGNIGQKGMPIKVRV
Mordel1-LAG10-nad5-4	LAGLIDADG endonuclease - 44195: 44746 MW: 20607.334]	MVLLINLPGGGPPLFLFFKKEREGDFRTLAMPCLNYYYDLFYKDKVKTIPRNLGELLTASSEEDAF*IMDDGGKSVYNQTILHTRAFIKEDIIYLQSGPAPPLSFISYGNKR*GGAPPLPSHPTTTRVVVGRRGGFFMENFGLRTRLEEKKEGQWVLYIPVKQKTKLKDIVGPYMHESMLYKI
Mordel1-LAG11-nad5-5	LAGLIDADG endonuclease - 47455: 48507 MW: 39052.65]	MAKSSQIGFLKALKNW*FFSQFFRTLIYAGKISNALESVGSLFSTQNLCRATNENDPEKSQGQGINQQGINNLTIKKKNKINKNKANPYFID*FIGFSEGDGSFVITGGKSIFSIHLHKADLPLLHEIKIQLNIGNVYEGKASAYFIVKAKDEIHTLISIFNGNLFLRKKHIQFSR*VLNFNEKNKLNIEVENQIFKPSLSDN*LAGFIDAEGTFFVSITKSNITQRFHIDQKDADLEFAYIGELIKGKTSKYKKYNRVAVNYLSSNTIIEYLSTHKLISIKAKSFEK*MQIYEYRKTKPAAFSFLKKKEKVASPLLRRGDALEPVDFVMLKQKAALINVLRNISKSPAK
Mordel1-LAG12	LAGLIDADG endonuclease - 86317: 86847 MW: 19820.574]	MKTNNKNNNFISSCKLNSEDNRNINFIDMEPIVKYDDADVDKVKIFADNRNKSGVYR*INKKNGKTYVGSSINLSVRLYTYYSLASLAKSNRPIDRALLKYGFSNFSLEILEFCDTDNLLKREQYYMGYLNPNYNIVETAGSTLGYRHTPGGGGGGRRSPSLLLVISSSSRFYLSF
Mordel1-LAG13	LAGLIDADG endonuclease- 87238: 88449 MW: 45257.68]	MKNKSLSRIGMVFALSQLEFLGIRNISLASASPFLAFSVAAYNGYRKLRPFNNQRSYSTKPQGSAPKNEF*TKVNSSNLLDNDNPYVLVNNFLKEYPKLAKDPILAKDLINQEFISSILRKGNNDFYLTEEEFYILSNIEPNIIELPVKDRNDLVKLVGRYGDHGIAGAYIFINKLNGFYYVGSSVSLAKRLATGYFGLKLGNRQIDLAIREAGLDSFSLYLYILPNKLVENLDKTVDKSKIQNLTLALEQILILLFNPEYNVLKVAGSRIGYKHSAEALLKISEAHVGKTVTSETKKKISEAQKGDNNSMHGKSHSAETLLRISEAQKGKTHSEETKKKISEKKISEAKGTLVEVLNIETNESKVYISIRQAAKDLNTYPMALLRCINNKKNFLDRYQ…
Mordel1-LAG14	LAGLIDADG endonuclease- 92910: 93731 MW: 30331.182]	MKTLNIILDLQLLLFSQETFIFLGTFILPNGGNIYPAVTYDNVELDKDQILKENKDKSGVYRLTNLVNQKTYIGSSVDLRKRFHVYYSTVRLSTSNMAIYKALLKYGHSNFSLEILEYCEPDKAVSKEQEYIDRLKPRYNLNPIAGSSLGYKHSEEALSKMRS*TRTVSDETRENLSAAATGRVLTPEDRAKISAARTGIKFTDEHRAKLSQAIAALNGVAVIVTNTKTGITEEFATMTEAGAALGVSRTTIKKTIQSGKIFRGSYIIKLKAK
Mordel1-LAG15	LAGLIDADG endonuclease - 95038: 96039 MW: 37096.246]	MNNNFLGLEAAPVLRPAYISGFIDGEGSFGIYLQKNSKYQLGYQVKYEFAIVVHSKDRALLEKIKLSFNGMGGLDKHGKLSVKFRISSIKDISKLIDHLDKYPLKTQKRADYLLFKRAFELVQRKEHYTPTGFCEILSIRAAMNLGLSDSLKEATPPPSLFQREGGGVASTLRRRADAFSDVVSAERPKVEDHMISDPN*LAGFVEAEGCFYIGITKPSGKAGG*VQLNFKITQHSRDALLMESLVKYLDCGNVYTKSSVDVMDYEVKKLSDLTEKIIPFFKKYPLEGAKKENFEDFCRAVSLVESGAHLTKSGLEEIIRIKSGMNTQRKFEK
Mordel1-LAG16	LAGLIDADG endonuclease - 97077: 97874 MW: 30156.941]	MIIAHILIKNFKVTMNNNNNNNLISPVKSYGDAELLKETVLKDNSGQSGIYRWVNNLNKKTYVGSGVNLEKRLGSYYNENELNRNSRPIKDALIKYGHKNFTLEILEYCPIAELLEREQFYLDLLVPEYNILKYAYSLLGYKHSPENIEKFKSKIISPEHKKLLSSIHKDKLVSSETKNKLAIATANYKKNNPLTPEALANIREKTLAREGVSVSVLNTETNEVIEFTSQTEAGEFLGVTRQAIYNAIKRGTPIKGIYLISKIDQ
Mordel1-LAG17	LAGLIDADG endonuclease- 99502: 100923 MW: 54092.414]	MKLLLLLLISLGLFILSSHSGFFITLLMWILFDFSQNQFQFVQEYHQVSIWEHSSYLLLLVSNKDLAEGKTYSTNLDTFYQWFVGFSDAESCFSIVPKKDTKGIINRFTFMFSIGLHIDDTDVLNTIQKLLDVGIVSKSNKECKFTVNDIEGIKKLIAIFDKYNLNTTKYLDYSDFKEAFNVYQDRGGVVTEELKKNILDLKNRMNTNRVSFDFPSHHEIKITSYWLLGLIEGEGSFNLFRNELKPTFGICLSELQLPVISKIKEFLVQNLGFDSNSM*KLEQTAAIGINTQKARGNSKSSVLLLIKNTQILHNHLIPFFDKLVFLSKKGKDFIDFKIICQAIYKGAQRDDKLKSLIIKLSYTMNNFRLSSSKEEIKNMTKEELSLLKDSSALVEHLPD…
Mordel1-LAG18-cob-1	LAGLIDADG endonuclease- 186266: 187612 MW: 50451.758]	MVAANSSNPTKTGHTTAFSPARSSPLRGRKLTAEMLKNEEKELE*LSGFSEAESSFYISKQGDLKFKIKLHCEDRQTLVYIQKLLSRLANRIIGVIVDSKNYHESYYSVDKLQDIIEIINPIFTKYHFTTSKYLDFIDFKAAANIKIISYLAKRKLNDQELQEILKLKSNMNTLRVCFNPENLPKRPLTPYRLLGFIEGDGSFCLPNMVPTLTIKKHTKNIHFFYEISEFLSNLPFNPNIGPVTDVLNSKPRPGIYDARNNPQASSMSSINVSNILQLYNYILPFFKSLEFKSRKAVDFCY*EAAVNLKALGYATLPLGREYLIEISKYINKRYSSNLEMAKAPNMEGIAKLLKTPPIFDLTSGLAYKNFSDLAKTEKGGHGGYGVNVYDGGELLKGSP…
Mordel1-LAG19-cob-2	LAGLIDADG endonuclease - 188059: 189018 MW: 34829.277]	MINLIAMYGQMSL*GKELSLSCSALIPIKVGLKPNKKFMSMFVGLVDGDGYIEIGPQKQYNKLTKLPAKSTIRAAPLPRRGRGGCNPSPYGRGVARLVIRLHSRDTALLTYLTKVLGVGSLSSLTSVNQTRLIFTKKDLVQVIIPLMKLYDLQFLTGNRARQYALLNYILDNEVLH*ENVEFTPSIPVYSLNDLINLDFFAD*VVGFTIAEGSFGLKATGAAFYQIKQKGLENYVLIKAICFTIAGREVKAIKADIADCYQLTLSSKIDVQKVVDFFSSPDNHPLCGYKLEQYSE*LVGLKKSSRYQSLNNLDKINIIG
Mordel1-LAG20-cob-3	LAGLIDADG endonuclease 189044: 189889 MW: 30552.293]	MIFRYCLKCWVISCPLSSREREGCISPLLRSGGRFLVILFIGYFGQFIVCFDSVPQSSIDASLLTTPVYSNFNLNKKGHKTISIDSRDIISIIMGSLLGSGQVEKIKNGSGTRITFFQEAIHVNYLL*LHNQLATAGYCSTIIPTIGKRLGKKGKLLKTIRFSTFAYTSFD*IHDI*HVKGVKVVPQSIGNYLTPLALAI*IMDSGVKASGGLRLNTNCSSYSDCLLLVQVLYKNFGIKASTHSTGVPSQYTVYI*KEYMTELRDIVSPHIIKEMKYKLLS
Mordel1-LAG21-cob-4	LAGLIDADG endonuclease 192509: 193066 MW: 20654.41]	MNNKEHLTEEGFKRVLSIKASMRNGLTDALAETFPNIKPVANPVVETPSPQSIDPN*IVGFTEGEGCFMIHVQKHSTSKLGKAVKLNFQITQHEKDKELLNIIILYLNCGTLKTNNLCKVLTVTKFEDVYSIIIPFFQRFPFQGVKRLNFIDFINAAELIKVKAHLTTEGLDKILAPPLPSHLFP
Mordel1-LAG22-cob-5	LAGLIDADG endonuclease 194895: 195872 MW: 36779.18]	MSAIPWVGQDIVESKNTTEYSTIVATALMLPTIGTVSVHALKKGNKNLRLDKKEYLSIPSSFIAFLAGVIDGDGYIQITRTTKGFITIKLVISIHLEDISTLEYIQSVLKLGKVSIYRDHKSPTCKLIINRTDLQEVLFPLLLHHGIFFLTDTRRAQFDLAMFILKDDKKVYDQIPASLSLRERDASPLRGDAMKEIPTLFELPKTASDYANLAFFKN*IVGFTISEGSFYVKKNNDGCFQLKQRVHVMLFEAFKLVFETNRKIDTEKGLYNQFAVSSKADIQTVINFFSFSGFHPLIGLKNIQYLKWLTVLRNSSRYGNLNFPE
Mordel1-LAG23-cob-6	LAGLIDADG endonuclease 197895: 198800 MW: 34168.3]	MSKELKKIIKSAFLVNNKGSNTK*NSNHLYYAYLVGLFEGDGFFTVTKKGKYFQCELGIELSIKDVQLIYKIKDLLGVGVVGFRERKGISMVYFRVRKKDHLINIVLPIFDKYPLFSNKQYDYLRFRNVILSNVVFYDDIPEYTRPNEPLNSIESILNAPYFSA*LVGFIEAEGCFSVYKLSKDGDYFVASGPSLSLRERGAASFSLCEREGRFDISQTDADILISAIRKYLSLTPKIYIDKTNSFKLKVTGVRSIENVIRFINKAPVKLLGNKKLQYLL*IKQLRTIPRYAEKINIPNIY
Mordel1-LAG24	LAGLIDADG endonuclease 210530: 211435 MW: 34551.75]	MPLNLNLDLLDTFNFFFASLHGFNDFNHGIYLLYFFPAINLYSKEGSDSKNLPLSVFQLAVKIYNDPKNQRSLIREDNNGLVGVYAWVNRVNHKIYVGSGDPLNVRLSDYFQS*YFLARPSLYIVRAFSKYGMVNFSLVILEYTDSENLISCEQKWIDFLKPEYNLNPTAGNSKGYKHTEESLEKIRTAALGREHSEQVKQAMRESRKGINNSFYGKTHTEENKAIIRGLRNARLIQPVPGIEVEITDLETNLTTTYESIRKAAKAINSDIKSIVRREKSQLEKGINTPYRDRYIIVIKRS
Mordel1-LAG25-cox1-1	LAGLIDADG endonuclease 247683: 248570 MW: 33706.883]	MPLNPFFITGFTDAEGCFHLGISKHNRFKQGYSVEAVFKIHLDQKDLALLTMIQSYFGVGNIYKLSKGSIQYQVSSVKELGVILDHFDKYLLITKKRGDYLLFKQAFNLIQNKEHLTPEGLRKLVAIKSSMNKGLSPQLKAAFPDIEPVPRLLIPDQIIPDPYWLAGFVNGEGCFLVKIQNSSTHQLGCKVELRFQITQHSRDVLLMESLVKYLDCGKVYRSREAVDFVVTKLPDLSEGIIPFFEKHPILGVKSHEFLDFKIVAKLMKNKEHLTQEGLEQIRQIKSGMNTQRKHN
Mordel1-LAG26-cox1-2	LAGLIDADG endonuclease 248875: 250041 MW: 42503.156]	MPALIGGFGKIKGLNYNFKDSSFQPNEVLQFSTAPPLHSSFLFQKK*KSGGSLDSENAMSSPKPDVAKKSSSSLARGRGAPPCSPPNPQSYRTTQVVGMIGCLERGAAPYLAGLVEADGSIAVHDSKSKSQLYRPKIIIVFSLVDKPLADRLALITQVGKVYLKSDAGYVL*QIQKKEDVLVLINLINGYMRTPKIEALHRAIN*FNLFDNCTLECLPLDNSPIDSNS*LAGFSDGDANFSITLTDRKKNGKVTGKRLQTFFRIELRQNYHRGESSSSSYFAVLSLIAEYLSVNLLSRTRQQGDKLFFAFMVLAHSSISHKKVRAYFDRFPLYSSKYLAYKD*TYLQDLRLSGGVFTSEQIAEVQFIKSQFNSKRKVYDFSHLESLTI
Mordel1-LAG27-cox1-3	LAGLIDADG endonuclease 250486: 251682 MW: 43840.77]	MAFPRLNNISF*LLPPSLLLFAFASGIENGAGTG*TLKMDGELLCGDSEAIKLFSMRESRKFNKNK*NNLNDNEKFKI*LVGFTDGDGCFSVVKSGGTYRLQYSLSQSAYNLRILYYIKSSLGYGSVSKSEGARSAPLQPPEPPILPYYTSSRYDWVSAEGGHSKQNWGNFRITDRKVLNQVVFPIFDKYPLLSSKQFNYLRFKKAYDILENKNLTTVIKNKMIEELLSEKLPADYVSPAISHLSETSSYEEIADAISIY*LAGFIEAEGNFGVYPDRGRFNIEFTLVQKLDKILLQLIKRFLHISSNVKYSNTRNIYVLNTKNSRSIGNIIDTFRGKFKGMKSLEFKL*SKAAGARSAPAAAPSNEGAANYYKNTNIVKVSKIHKIIQKVRGKNSVN
Mordel1-LAG28-cox1-4	LAGLIDADG endonuclease 254301: 255512 MW: 45114.945]	MRSPGIRLHKLALFG*AVVITAVLLLLSLPVLAGGLKIAPALNLAICWDTQYFFVEIGQSAGNLLSLNFSGILRDYTPEFYFCKSRNTTIKHMSTKPSYYPVSFPSKDEDTVNKYFNKDSNTNKFSSYLTGLIEGDGSIIVPKIERSKKGFLNYPSIKLAFDLRDFPLAQLIQKELGHGSLCRMKGVNAYLLQVNNKEGILSLISLLNGNMRTSKINSLYELIDWCNSKYGLNIVKKPIDFSPIGSNSWFAGFIDADGSFSIFINKKSIRIRFSITQTGETKLGFSNQEIMNLLAEFLNVKVCKYELKRHPFSLELTVKTQSIKSNELLINYLNNFPL*SSKYLNYKD*SQALDIFKTVYGIKDKPKDIFLQLNNLKKGMNSDRTIYN*DHLKNFYSRP…
Mordel1-LAG29-cox1-5	LAGLIDADG endonuclease 255982: 256608 MW: 23929.82]	MRTNKNFTLHKLID*LNTKNKERRPSPLIYFHTEINGGEGLNIEKKGLNTNSLISDA*LSGFIEADAHFSVRATESGKYPKIECKFELTQRQIDHNNNDNLFFLEEIAKLFLCTVKPIRLEKANPQYRIRTTNIKGNLSVIDYLTKYPLFGTKFLDFQD*VKVVNLFKEGRMDHKLNIAKVKLIKSQMNDNRTEFIWDHLQNFYNLNK
Mordel1-LAG30-cox1-6	LAGLIDADG endonuclease 261548: 262507 MW: 35856.84]	MIIEYEIGFFGQMWPLNIIFMQQTISGEVINLLNTFVVSCTQYTSKVKTSRCVLNNPQVTKALSS*VGTSEAIRLLSYSNSNSEKKVVNE*LAGLIDGDGTFILSKKGYASLEITMEIRDEHCLNIIKNKYGGSIKLRSNANALRYRLHHKAGLLSLINDVNGLIRNPNRMIQLNKICDHYGLIFIFPSKLTYDNG*LAGFFDSDGTISINKTNTQLSISATQKTTQILEPLVELYGGSICIDRGKYESFKWYVTKRETILNIIEYFKKYPSRSGKKSRLHLIPKYYELKDLKANTAPENSLLYRSWKIYYDK*SKFEE
Mordel1-LAG31-cox1-7	LAGLIDADG endonuclease268276: 269226 MW: 35174.953]	MKLNKNNRKIFDPVVCLTNDTDINSGCMQPTDTKINTNISINNNNNSSPKFTDGNNANRKAALSLSLLERERAASPLRRRGDAFNE*LAGLIDGDGCFQLSKKGYSSLEIVMELRDKHCLYQIKDKFGGSVKLRAGDNHLRYRLHHKTGMLNLINSINGLIRNPARILQLGKICDNYGIKLIDPKPLTYNNGWFAGFFDSDGSIYMNDKSGQLFITASQKNRFILDALVELYGGTIYPMVKVGAFK*TCFRKDEVLSLVNTYFKANACRSEKKVRLSMANKFYELRALHAHKATPDSVLGKV*KNFTVKWDKVVSK
Mordel1-LAG32-cox1-8	LAGLIDADG endonuclease 272354: 273523 MW: 43391.15]	MMSIGVLGFVV*SQVVAFLYREVEVINFAVCWKSLMCIDTLYSENSIYFAQSAGNLCLTSLVFVMAILFVSLSTPKSKIWWVIKRTLVRFHTSAKSDKKGDDKKTDKRTSETTRETSFNFREFRAFTGLTPEVVSDAWLT*FIGFSEGDGAILTGHTNDRPRFVLTQKEISILNHVHETLGFGRVRTYGSFSRFLVDDKKGILALAHLFNGNLVLDKRKIQLNK*LDLLNITSITSNVLPLLSNAWLSGLIDAEGCFNVTLFKRKAMTLGYQVKLRFMIDQKDSLNTLLFIKNQ*DMILSHRKLAGGDSSSMYRVETNSFVRVKPIIEYLNIFRLKTKKQISFDK*VSVHKLVCEESHLTEQGLNEIIKIKKEINLTNSITGKTGSKLA
Mordel1-LAG33-cox1-9	LAGLIDADG endonuclease 277089: 277769 MW: 25998.287]	MDGYGSIQVNH*RSQSLQYRLVIKLSNITSNYNMLIKIAKVIGGSVRITGKGKDVIWVVNRKETIQEIISIFDTYPPLTSKKICQLEFLKTCLLENSVDLYLSNRNSKYINQPAILNSDPFGLERNSFALPNYFKGWLSGFIEAEGCFSIRKSNNHSFSIGQNDDLYLMNAIKQFLGATNKVRNPYRNFYSLEIYKKETLKKIINHFNNYPLLGEKRESFQKFKQV
Mordel1-LAG34-cox1-10	LAGLIDADG endonuclease- 280276: 281499 MW: 45956.125]	MTYYVVAHWGEIITCSLIPIATLPVGSTECFNVLESEGTIRTSFVKKRGVYL*TNKSNAKQYVGSAMDLSARLSDYFMNSYLKYQVSRGSSISAVVAPPPLSRTTFSLSFREREVFFFKKNEERGGPLKGITNPQHGKEGPEGAA*NHKHSPEQKALWSLARSTPIFVYDAFTLTFNSVIYGYERLASLLGVHVNTAKRVAKSSNVYAEKYIISLVELTKEKLVGPPRAALSLFEREVFFFIFFNQKIQKEKAIKANVKRKTTAKREVHVYNKDKSVLLKTFASVNTFVKLSKQSGFVVKLLCESDSLLWLDEYFISYDLIPSADNSLTNVGEFNPKIRDRKTSIPVYTYSPDGTTFIKRYSSLRECVKHFEGNRNSNTNTLNLRIEHKELYYGVRVSY…
Mordel1-LAG35	LAGLIDADG endonuclease 292716: 293732 MW: 38123.547]	MELSSYLHMWTFSSDFIIIYKTATTMNLTQYTWRSMEDQAIVSSIHP*FVTGFTDAEGSFSLSISASSKYSTGFLVKLLFDIGLDKRDQALLEKIQSYFGVGKIYARGKSVIDYRVQSVEELEVIINHFDSYPLITQK*ADYHLFKMAFEIIKRKEHLTTEGINKLLSIRASMNRGLSEGQKAAFSSCVPVERPELIDQIILDPH*LVGFVDGEGCFFVRIQKSKVSLGESVLLKFVITQHVRDLRLIRSLENTFGCGRVEISNKG*AYYIVTVFSDILNNIKPFFDQYPLQGVKQKNFDDFSKVVSLMENKEHLTKEGLEKIKQIKLGMNKERKYGH
Mordel1-LAG36	LAGLIDADG endonuclease 294738: 295538 MW: 30301.94]	MKKNELDTRWLQWFIGFNDAEGNFQIYPKKNVLKSGVISNYRLGFAYHLSLHSRDMALIENIREILNNVGVVYNYPNKNDSRLAVNGRQGLLYLIDNVFEIYPLLTTNQRNRYNLLKTTLMNGTTHFKTLEGYEEYKSTFMLSNSVV*DLVELYESGNLQVDN*IIGFINGEGCFYLNKGKCSFMIEHTDKNALDLIKHRLNLGPSVLERSARSRDEGKARKTTYQLNISSKKDINTLIAFLDNKENIPLQGNKFEQYIAWKGN*A
Mordel1-LAG37	LAGLIDADG endonuclease- 296929: 297858 MW: 34372.45]	MKKYTDQKLNLTQFPLWFVTGFTDGEGSFGLSVSKDIKRTIGYIISPSFSIGVHPNDRYLLEGIKALFGVGEIYINSSENIVRLKVSSIKDLIEVIIPHFEKYPLIGQKRADFELFKRAVEILNRKEHLISDGLQEIINIRASLNTGLSDELKTAFPKTIPAPRSIVEFSGIPNPY*LSGFTSAEGCFYISTYKSPKSKLGVAVQLSLVITQHIRDKKLLEGLIEYLDCGILSQRKGKEAADYKVLTLAGISDKIIPFFLKYPIQGTKSLNFADFCLAAKIMKEKGHLTSEGLEEIQKIKKGMNTGRST
Mordel1-LAG38	LAGLIDADG endonuclease 298859: 299884 MW: 38250.54]	MGFERNYQIKILSNQINKKRTYSSITTHEPLLHQSSINP*FLTGFTDAEGSFSILIQPNVNYKTN*RIKAIFAIGLHKKDTDLLEKIQSS*GVGKIHKHGKDSVQYRVESIKELQVIVDHFYKYPLVSAKVGDFIQFKKAFDIIKSQEHLTQEGLLKLIGIKASLNLGLTSSLKEAFPN*EKVQFNKPEFIFSGIPDPN*IAGFSSGDGSFNIKTSSSTTNKLGSRVQLRFSIGLNIREKELIQYLVTYFNLGYSRMPKEPESLNYVYSGKNSVSLQVVKHSHIMDIIIPFFEKYPIQGKKSLDFFDFKKVAEMLNNKEHLTSEGFNKILDIRTRMNEERI
Mordis1-LAG1	LAGLIDADG endonuclease ? MW: 32726.465]	MISTNFNSVIVSCPTKFFLGPYEWIVAKRAFSTNVVDLSATCDPVKVYENADSQKLEILAENNGKSGIYM*KNLSSGKIYVGSAQDIKRRLSSYYNVNYLLNESSMHINSALLLYGYASFSLSILEYCSEENLIQREQYYIDILQPGYNICKTAGSTLGKLHSDAAKERISNAKKGTNEGENNSFYSKTHSVESRKKMSDIKRGTTLAEAVKAKVSASMLGKKFTEEHKVNLSSAQPNCKKLSVLDLETGIETIYNSISDAERKMELPASSIRANLRSKSKNAYRGRYVFKIEN
Mordis1-LAG2	LAGLIDADG endonuclease Ôºü MW: 24220.69]	MQQYLDMIIKSTMPQLHKDLIVGTMLGDSSIKIGKTGASLYFGQGSVNKEYLYYLFSIMSVYCTQSEPTERVYIDPRFNKEYLSYSFSTKYNSMFYPFAELFLDKSIKAGKVLKIVPLCIADLLTPQALAF*LCDDGQYVKRGGITLCTDNFSMSEILLLKSILEGKYNLQCTIHNKNPEKGYYRIYISGKSLPILRELVGELIHPSMAYKLGK
Mordis1-LAG3	LAGLIDADG endonuclease ? MW: 50442.4]	MGESLDFSIDFFALVIIPAVVSNPYTIGSVDSYINNEKKEIFNQWFVGFSEGEGCFKIKPKYRASRARSARDASLLLRRRDAEKSKVHSFSFEFEIHLHLDDQNLLNHICKTFGFGKVYLSEKSSSCRFVVGNEKGIRLLLEIFDKYKLNGIKFLDYVDFKKAFFLYFDREGVLTDEMRTGFQILLTASQLPLLVKIKEYLENNLGFDPYSL*QIKNSSVISVSPKKASPPNLPPLTLGEGGGAEGGGGEAALSLERERAAVGKSKPTVTFDIRDIRILHNYFIPYLNKLDFLSKKSLDFSDFKII*KAVYNGVHKNSDLKDLLVKLSHSMNDFRLSNYKAEKIPKQIITKNDIDMIESALPLSKHLPDGRVRDTETGNIDHNNESSVYHIIKPNKEEL…
Mordis1-LAG4	LAGLIDADG endonuclease ? MW: 38916.938]	MEILYDLQRYFNCGNIHIDNRKEDAYKFNVNKLDDILNIIIPHFEKYPLLTSKRLDYLDLKRVAFMMKDGLHLKTEYQEIILAIKDNMNSKRSFEERWNFFDTIEPVKLTSE*VQAFIDGEGSFQFFIADAISRGKPYVALTPTLSVRQSSHDVRLLNAFISFFGCGYLKPKYDITSLDAAKARKRAPRASLQPPPPSILPPLTLGEGGRGGAASRSVNSYVVNQHAVITEFVDKYPMLTRKQLDYLDWKKLIQLKASPPNLPPHTW*GGRRGGGRQPSLSRREREGR*KSDPPNLPPLTLGEGGAGGGGDASPPPSSGGGRSGYS*REIENGKNKS*PPLSFFFLNFHLKF
Mordis1-LAG5	LAGLIDADG endonuclease ? MW: 36093.816]	M*GIQFGIDFSVSQSYFDRIVLEAINEYFNCSLFIFLSLYFISVADTYSLFLLLNIIPVAVYRNCDLLKDTIYKENANKTGIYLLRCSINHKTYVGSAKDLRKRFYSYFNINYLRSHDNMLINRALLKHGYSNFSLEILEYCDVIDILTRESYYIKLLKPEYNILEEGGSSLGYNHTDEAKENILISSPRRIEVTVLDLETNVKTTYGSVRQAAKALNTDSSSLHDNIKSKSQNPYKGRYEIKKVVEETTNILIQKPPREVITVLDLETKITTIHSSIRQAAKAIDGDPSSLARNLKSKKQNPYRGRYVINKKVV
Mordis1-LAG6	LAGLIDADG endonuclease ? MW: 34725.797]	MNNNNLNPIFVSGFVDAEGCFHASIVDRAELKAGKSVRAVFQISLHKKDKALLDLIRNYFGVGEVIDRKDGAFYYKVSQVQDLMLVLAHFEKYPLLTQKGADLELFKQIVEKMNRKEHLTTEGVQEIVNLKASMNFGRLSDNLLSAFPNTVAVSRPIVKDPVIYDPEWVSGFVEGEGCFFVNIYKRKDSILGEGVKLVFKITQDNRNSDLLARFVEIFGCGAIFSQSKSTGNVQDFMVTGLSHITDKVIPFFLAHPLQGAKKKEFADFVKVAELMKLKAHLTKQGLEEIRTIKLGMNFGRIALIVPSSSK
Mordis1-LAG7	LAGLIDADG endonuclease ? MW: 30068.926]	MIIARILIKNLKVTMNNNNNNNLISPVKSYGDAELLKETVLKDNSGQSGIYRWVNNLNKKTYVGSGVNLAKRLGSYYNDNELNRNSRPIKDALIKYGHKNFTLEILEYCPITELLEREQFYLDLLVPEYNILKYAYSLLGYKHSPENIEKFKSKIISPEHKKLLSSIHKDKLVSSETKNKLAIATANYKKNNPLTPEALANIRAKTLAREGVSVSVLNTETNEVIEFTNQTEAGEFLGVTRQAIYNAIKRGTPIKGIYLISKIDQ
Mordis1-LAG8	LAGLIDADG endonuclease ? MW: 37167.676]	MKTNYNFTEGWFSGFTQSDGCFTIAFEKRKSGLLVRPKPIFVLTQDISELDMFKKLHLHLGIGYITKSKINVSLYVTSLADIKNVLFPIFDKHPLRYGKRRSYLIFKHVVNMMLNKEHLKLEGLLSIIHLSF*MNKETSTRTEESKTKLIDFLRDKHGELPEYKETSITNDLPIAPMSLDFITGLIDGDGSFNVSFQLKPYRRVKINFTVVQETSCKEVLNELKAYFGCGKVYDLPSSASRYQVENQDLIMNNIAPILNNVKFNTEKSEYYKATIKAGEILKTEGIKSDESFKTIIDLVYDINKSGKRRRLTKQEFIEMMMKS
Mordis1-LAG9	LAGLIDADG endonuclease ? MW: 23498.285]	MYTLFKEFCNSSPLVLSRFDDRPNKNKEYTALKFQTASEGLRSYPLQPPYSTPLTLGEGGRGGGGGGRLPCFNIYRELFYNSEGRKILPLNLGELLTERGLAYWLMDDGYKSGKGLYICVESFTLDEINFLINILKSKFGLECSYHKVTNGYRIYIFSTSKDKLISLVQPYFLPHFYYKVALPLPSVGGRAMQPPAGPLDLDKDASPIS
Mordis1-LAG10-nad5	LAGLIDADG endonuclease ? MW: 38798.79]	MLIASLSLVAFPYMTGFYSKDFILESAFGQFYFSSIVVYFIATIGAIFTTLYSVKVLYLTFLANPRGPKINYKQAHEGDIFMSLPAW*RGMSSVVGNKLSNSGDALKLLIPNYIRKIIRG*INYLGMVISQKIPEKVMGYRGSKSDFKSNLKTNLKLKSVKEQRVDGSWRKGNSLTFKVYSNGFRKKLSSQNPFLANIFKSFNINFVRNVSTLPVRQLKLHPYFVTGFSDGESYFSIGISKSSKMKTG*KVNLQFGISLHKKDLYILELIQTFFGGVGTITSHGNTKVQYRVSSVKELQVIIQHFDNFPLITQK*SDFQLFKSAAPPGLHPSLYERGTLLNWLNIKNI
Mordis1-LAG11	LAGLIDADG endonuclease ? MW: 29665.25]	MKTINNNNPIVPIVPAVIYTNPDTQKKRILEENKGKSGVYR*TNLENGYFYVGSAVDLAKRFNLYYNSYQLTKVNMVIYKALKKHKHSNFSLEILEYSEPSDVISREQYYLDLLKPNYNILKTAGSTLGYKHSEEALAKMRRHCSSEEIKAKMSAARKGQNNPFCGKTHSEETKAKMREAKKGQKSLFFGKTPSEETKAKISAANGQAVKVLDKETNETTSYSSGIQVAKALGCDEKTIRRYIKSQKYYKGRYLIEKKSAVQ
Mordis1-LAG12-cox2	LAGLIDADG endonuclease ? MW: 55850.28]	MFQLLLNYIHEYCDAPRPWGLYFQDSAAPQMEGLVELHDNIMFYLIIILFGVGWILTSVIRNYASTRSPISHKYLNHGIYNVPIYNISNPISPLLSEAGRMMKVLSVKAKLRAHSYYYLKKIIKF*FKTVPVTSRRGLNLINLTGVALFIYIFFAPCFAGEAIVLVANLDALFIPDANFYLSISSFSPLNPGTPGWGSPAPVKSYENAGTTQKKLIIKENENKSGIYRWTNKYTGDTYIGQSTNLSARFIHYFNTSYLTSKKQLIISRARRPSPLIYFHKEINAGEGLIKYGNSGFSLEILEFCCEKSDLLEREQYYLDLLKPEYNILKIAGSSLGFKHSEDTKAKISKAAPPLAPPFLSHLFPYGNKRKGRIERGGCIPFGRADGDALKGIYVGKNSA…
Mordis1-LAG13	LAGLIDADG endonuclease ? MW: 41570.72]	MGFERNYQIKILSNQINKSRAYSSITTHEPLLHQSSINP*FLTGFTDAEGSFSILIQPNVNYKTN*RIKAIFSIGLHKKDTDLLEKIQSS*GVGKIHKHGKDSVQAVRRYTKGLLNNLVEDSSSVLLPVILDPWFITGFADGESCFTVSVSKKSKLKSGWELSASFQIGLDAKDKVLLDRIQAYFGVGKIYKAEKNVYRYMVRTPKELRVIIDHFDKYPLITQKQANFKLFKQVVEMLSRKEHLTIEGIHKLIAIKASMNLGLSEELKAAFPGTIPVMRPIVEDQEIKDPNWLSGFTSAEGCFLIIIKKKLTSGYHV*LKFQITQHSKDEQLMKSLVSYLGCGRYETSQGDWGKYVCTKFSDINEKIIPFF
Mordis1-LAG14-cox1-1	LAGLIDADG endonuclease ? MW: 22267.824]	MINNLKPVATYENPDVQRDQIYFENKGKAGIYL*TNKLNGKIYIGSSVDLSTRFRFYYSEQSMENYLKNSKSAIYSSILKNGILNFKLEILEYCEPEECIELEQDWIDLLKADYNILTIAGSCLGAIRREETRAKISASKKGQNNPMFGKTPSEVTCANISASLLGIPKSEETRARMSASKKGKNNPMFGKKIPLTLTV
Mordis1-LAG15-cox1-2	LAGLIDADG endonuclease ? MW: 25995.27]	MDGDGSIQVNH*RNQSLQYRLVIKLSNITSNYNMLIKIAKVIGGSVRITGKGKDVIWVVNRKETIQEIISIFDTYPPLTSKKICQLEFLKTCLLENSVDLYLSNRNSKYINQPAILNSDPFGLERNSFALPNYFKGWLSGFIEAEGCFSIRKSNNHSFSIGQNDDLYLMNAIKQFLGATNKVRNPYRNFYSLEIYKKETLKKIINHFNNYPMLGEKRESFQKFKQV
Mordis1-LAG16-cox1-3	LAGLIDADG endonuclease ? MW: 33777.02]	MRTLSVPSIYISNTRDVTTTIMNQNFKKLTLLGYLFAQHNSRFTTSSVDTSSVPVLDPGWVTGFCDAEAYFIIGLSKIQRLSTG*QVRPVFGIELHKKDVILLKKVQDFFGVGKVGVRNTRAIAYYTVTSVKDLKQIINHFDKYPLITQKKGDYLLFKRIVELMENKEHITLDGLQKIVNLRASMNLGLSAVLKAAFPNTIPAPRPKVDKHVIKDPQ*ISGFTDPPLHHLLSKIG*VGGGPGEGCFFVLISESKTKTGFQVKLIFTVTQHTRDSLLLKNCGGSRSYPCRGPLRGPPLNFLVWIWKV
Mordis1-LAG17-cox1-4	LAGLIDADG endonuclease ? MW: 43646.555]	MMSIGVLGFVV*SQVVAFLYREVEVINFAVCWKSLMCIDTLYSENSIYFAQSAGNLCLTSLVFVMAILFVSLSTPKSKIWWVIKRTLVRFHTSAKSDKKGDDKKTDKRTSETTRETSFNFREFRAFTGLTPEVVSDAWLT*FIGFSEGDGAILTGHTNDRPRFVLTQKEISILNHIHETLGFGRVRTYGSFSRFLVDDKKGILALAHLFNGNLVLDKRKIQLNK*LDLLNITSGITRCNVLPLLSNAWLSGLIDAEGCFNVTLFKRKAMALGYQVKLRFMIDQKDSLNTLLFIKNQ*DMILSHRKLAGGDSSSMYRVETNSFVRVKPIIEYLNIFRLKTKKQISFDK*VSVHKLVCEKSHLTEQGLNEIRKIKKEINLTNSITGKTGSKLA
Mordis1-LAG18-cox1-5	LAGLIDADG endonuclease ? MW: 35887.883]	MIIEYEIGFFGQMWPLNIIFMQQTISGEVINLLNTFVVSCTQYTSKVKTSRCVLNNPQVTKALSS*VGTSEAIRLLSYSNSNSEKKVVNE*LAGLIDGDGTFILSKKGYASLEITMEIRDEHCLTIIKNKYGGSIKLRSNANALRYRLHHKAGLLSLINDVNGLIRNPNRMIQLNKICDHYGLIFIFPSKLTYDNG*LAGFFDSDGTISINKTNTQLSISATQKTTQILEPLVELYGGSIYIDRGKYESFKWYVTKRETILNIIEYFKKYPSRSGKKSRLHLIPKYYELKDLKANTAPENSLLYRSWKIFYDK*SKFEE
Mordis1-LAG19-cox1-6	LAGLIDADG endonuclease ? MW: 22716.025]	MVKLPSYVRGVIVGLLLSDGWITFSCSKSKNARLGLKQSIANFEYFWSVFNILSHYCFSYPTFLKGSRGGTQVFALQIFTRSMPCITELHSLFYAKTTKGFLSLRDDIIYELLTPVALAH*VQGDGTYKSQGLLLCTDSYSIEDNIKLMSVLTIRYGLKCTIHTRREGQYRIYISRKSMESLRRVILPYMTPSMLYKIGL
Mordis1-LAG20-cox1-7	LAGLIDADG endonuclease ? MW: 22547.855]	MIIIDKYPKLTIGYRVQLLFCICLHKKDLAAGRSGPLRLALRADALLKLIQQFFNGAGSILKLGNNAFQYRVSSPKDLIVIFEHFNKYSLITQKLAPPPPPRGARGLHAPRAEGCCAADYYLFKQAFDLVSRKEHLTQEGLNKILAIKASINKGFSSQEGLKAAFPNIIPVQRPLVLDKEIPGTAPPLIYFHTEINGGGGGGILIG
Mordis1-LAG21-cox1-8	LAGLIDADG endonuclease ? MW: 23971.9]	MRTNKNFTLHKLID*LNTKNKERRPSPLIYFHTEINVGEGLNIEKKGLNTNSLISDA*LSGFIEADAHFSVRATESGKYPKIECKFELTQRQIDHNNNDNLFFLEEIAKLFLCTVKPIRLEKANPQYRIRTTNIKGNLSVIDYLTKYPLFGTKFLDFQD*VKVVNLFKEGRMDHKLNIAKVKLIKSQMNDNRTEFIWDHLQNFYNLNK
Mordis1-LAG22-cox1-9	LAGLIDADG endonuclease? MW: 25258.656]	MQLGVGSVTKDNTKGQLPRPSFLIYFLTEINGKEGFIRDRKKLETVIFPIFDKYPLLTSKQFNYLKFKQAFYILENASAHSR*DEKDQKLFALKNQSIPENYISPS*NNTNLPLKTINDVTNVMTKP*LVGFIEAEGSFYLVSKDPTRIVHGFGLTQKLDSVVLEGIKFILHIPTAVKFRPKHNHYILDTTNSRAPLLFFCKKKDGCILPPTEEGRY*KYHKILS
Mordis1-LAG23-cox1-10	LAGLIDADG endonuclease ? MW: 36414.234]	MDGELLCGDSEAIKLFSLRESRKFNKNK*NNLNDNEKFKI*LVGFTDGDGCFSVVKSGDTYRLQYSLSQSAYNLRILYYIKSSLGYGSVSKSEKQNWGNFRITDRKVLNQVVFPIFDKYPLLTSKQFNYLRFKKAYDILENKNLTTVIKNKMIEELLSEKLPTDYVSPAISHLSETSSYEEIADAISIY*LAGFIEAEGNFGVYPDRGRFNIEFTLVQKLDKILLQLIKRFLHISSNVNYSNTRNIYVLNTKNSRSIGNIIDTFRGKFKGMKSLEFKL*SKAAGARSAPAAAPKGAANYYKNTNIVKVSKIHKIIQKVRGKNSVN
Mordis1-LAG24-cox1-11	LAGLIDADG endonuclease ? MW: 33944.375]	MAKEQDLLEKNLKACCFETKRNTSNVSNDNKLGSYLAGLFEGDGHI*IQKQIGKKRHNPRFCITFGSKNEALAKKLLGVIESGFIRYRPKDNACVLVVSPVVGLKKIVKLINGELKTPKIYQLHNLID*LNKNHNTNISKLPLNKDNVENSS*LSGFVDADGSFSVQYTKTEDGAKKRKISCRLRIEQRILDPVTNEDYSSILNQICLFLNCKLLTRTQKSTNNTYYTLTASSKVSLEIIINYFNRYPLFSSKYLDYKD*EKVAHLIINNEHCTDKGINTVELARSRMNTKRTDFN*DHLNGLY
Mordis1-LAG25-cox1-12	LAGLIDADG endonuclease ? MW: 40815.207]	MPALIGGFGKIKGLNYNFKDSSFQPNEVLQFSTAPPLHSSFFFQKK*KSGGSLDSENAMSSPKPDVAKKSSSSLARGRGAPPCSPPLERGAAPYLAGLVEADGSIAVHDSKSKSQLYRPKIIIVFSLVDKPLADRLALITQVGKVYLKSDAGYVL*QIKKKEEVLVLINLINGYMRTPKIEALHRAIN*FNLFDNCTLECLPLDNSPIDSNS*LAGFSDGDANFSITLTDRKKNGKVTGKRLQTFFRIELRQNYHRGESSSSSYFAVLSLIAEYLSVNLLSRTRQQGDKLFFAFMVIAHSSISHKKVRAYFDRFPLYSSKYLAYKD*TYLQDLRLSGGVFTSEQIAEVQFIKSQFNSKRKVYDFSHLESLTI
Mordis1-LAG26	LAGLIDADG endonuclease ? MW: 51313.344]	MSSIILFFIFILFLAFALLALNLLLAPHNPYAEKVNVFECGFSSFLNQNRSEFSVSFFVFGLLFLLFDLEIILIYPYVVSAYNNSIYGLVIVLIFLAVLTAGFVFEIGKGALKINSRQSNNLNNIYTTSPTSIQNGFNKKLNLNQQRFYSTLKEGIRQKNLDPN*ISGFSDGEATFTVSIYKRNNKLGWGILIAYSIELHAKDLVLLKQIESFFGVGSTTLRENRNCILYRVLSLKDIIEVIIPHFDKYPLITQKRADFELFKSVVDLMKHKKHLTPEGLQQIVSIRASMNNGLSEELINSFPDFTPLERPIVKLPENINPHWLAGFTSAEGNFFVDISKCSSHKSGVQVCLCYSISQHSRDTLLFKTIQNSLGAGRLSIRSNLVEFIVKKFSDLDLKI…
Mordis1-LAG27-cob-1	LAGLIDADG endonuclease ?MW: 39648.492]	MKCIVLFAFKSRNTRKGQLRTFFLLYTRLYRLRIIKITTMKTTNKNNNPIVPIVPAVIYPNADIHKKRILEENKGKPGVYR*TNLANGYFYVGSAVDLAKRLKIFYNSNHLTTINMVIYRAAPLSLSFREREETHRIPPTGGGKDAISKHKHSNFTLEILEYCEPSDVISREQYYLDLFAESPKYNILPIAGSSLGFKHSEEVKTKMSEARMGKFLGKTHSEETKIQMSEAKKGKNNP*FGKTGKNHPMFGKGKPLSEETKAKMSEAKKGKNHPFFGKTRSEETKAKISAAHGASIEVLDLETNISTNYTSLKVAARALNINNHKIISQYISRKQQTPYKGRFIFTKILAGV
Mordis1-LAG28-cob-2	LAGLIDADG endonuclease ? MW: 29112.908]	MHPPLRGGGDAGNKGKSGVYR*THKVTGESYVGSSINIPKRFRQYLSLVFLQKYNGSSHIYRALLLYGYSSGRPLSL*ERGGCIPSPLFSPFPPPSGPTLIIVGCEGVTKLPLCLLRWDGGRGGGGHTCMHVCG*GGGGRERGRLFLRNT*VL*TGNVIEREQYYLDLLKPEYNILKVAGSSLGCIQTEETKAKIIKAALNRSEETLTKLREHLINLNSSLEQLKQHPLRGWLQLLPPPPHPHSACTMPPSLHPSNYYHSWTGWRGGGGEG*E
Mordis1-LAG29-cob-3	LAGLIDADG endonuclease? MW: 36926.426]	MSAIPWVGQDIVESKNTTEYFTIVATALMLPTIGTVSVHALKKGNKNLRLDKKEYLSIPSSFIAFLAGVIDGDGYIQITRTTKGFITIKLVISIHLEDISTLEYIQSVLKLGKVSIYRDHKSPTCKLVINRTDLQEVLFPLLLHHGIFFLTDTRRAQFDLAMFILKNDKKVYDQIPASLGPLWGPWDASPLRGDAMKEIPTLFELPKTASDYANLAFFKN*IVGFTISEGSFFVKKNNDGCFQLKQRVHVMLFEALKLVFETNRKIDTEKGLYNQFAVSSKADIQTVINFFSFSGFHPLIGLKNIQYLKWLTVLRNSSRYGNLNFPE
Mordis1-LAG30-cob-4	LAGLIDADG endonuclease ? MW: 26715.824]	MSLYSTFSNKIKGYKRIGPHSRDIISIIFGSLLGEGDVERKKDGTRITFFQEAMHVKYLL*LHNQLATAGYCNPTVPTIGKKLGKKGKVRKIIRFAT*TYTSFD*IYNL*HVKDVKVVPQSIGDYLTPLALAI*IMDSGVKASGGLILKTNCFSYSDCLLLVQVLYNNFGIKASTHSTGIPSKYTVYILKESMHELRNIVGTHIIKEMKYKLLPAPPPSGPTMIIVGCEGGDEVTPLPAPLGWRGGGIK
Mordis1-LAG31-cob-5	LAGLIDADG endonuclease ? MW: 24334.066]	MSGGREQVRVIFSKKDLVTVILPLIKEYNLLFLTSQRVKQFALVNYILENSIIH*DNINFKEPEFIAIPTHDLVNLDFFAD*LVGFTIAEGSFGLKANGSAFYQIRQTGDDNLNLLKAAYLIIASPPPTEGGMPPSARYARAEAGKEANPMKADSVGSYQLTLSSKFDIQKVISFFSSPPNDHLLYGYKLSQYTLWLTALKNSSRYSQIKGTFIEKNSNE
Mordis1-LAG32-cob-6	LAGLIDADG endonuclease ? MW: 49693.33]	MPIFTLCIPPISEIKPDKKFMAMFSSKTSLVAPSRIDP*FVTGFSDAESSFQINIRKRLENRVG*RVSAAPLPRRGDASLRLRRRDAPFEIYLDNSQDSALLYLIKSYFGDVGSILMDPKRNKASFSVNKLDDFFNIIVPHFDKFPLQSAKQVEYSL*LKCIRLIRDNEHLTEAGLNKILSIKTALNRGLPENLAKEFPHISPIIKPVISKAFADLPLNPQ*ISGFSDGDSSFFIRVNKKTDGVQAVFKINLHEKELPLLLRIKEFFMGLGQINSYAPGKAKDFVITKRSDLTGLVIPHFNKYPLMGHKLSNFNI*SEIVALMVSGAHLDSQGLDKIRALNRLLNKDNTRKRYFNIDNNKIIGFMVGDGYFDIGEQKQYNKATKAASSGGFCSPLSQRE…
Mordis1-LAG33-cob-7	LAGLIDADG endonuclease ? MW: 25953.35]	MFVSVNKV*QKQNTVINQPEET*LKKREFELE*FSGFSEAESMFYISTTGALSFKIKLH*DDRQTLEYIQNLLSGLVNRDIGIIVDSKNLHESYYMIAKFQDILEILVPIFSKYYFTTSKFLDFQDFRAAAEIRKTSYMEKRKLNKEELNKILKIKSGMNSQRLQFNINDLPKRSLTPSRLLGFVEGDGTFCISNMVPTFAIKQHSKNIHFFYEIAEFLNKLPIAQK
Mordis1-LAG34-nad1	LAGLIDADG endonuclease ? MW: 20579.709]	MLLKEHLTLEGLQKIVNIRATLNFGLSEELQFMFPETIPVSRPFRETCVIPHSQ*LVGFTSGEGHFSVSLDKGIFKSLLFKITQHKKDEELLIAIKEYLNCGYCYLRKKENIIDFKVTKLTEINEIIIPFFIDNPILGIKSLDFKD*CLVSEMVKKREHKLEGIIKIREIQKGMNRGRSM
Mordun1-LAG1-nad5	LAGLIDADG endonuclease ? MW: 38798.79]	MLIASLSLVAFPYMTGFYSKDFILESAFGQFYFSSIVVYFIATIGAIFTTLYSVKVLYLTFLANPRGPKINYKQAHEGDIFMSLPAW*RGMSSVVGNKLSNSGDALKLLIPNYIRKIIRG*INYLGMVISQKIPEKVMGYRGSKSDFKSNLKTNLKLKSVKEQRVDGSWRKGNSLTFKVYSNGFRKKLSSQNPFLANIFKSFNINFVRNVSTLPVRQLKLHPYFVTGFSDGESYFSIGISKSSKMKTG*KVNLQFGISLHKKDLYILELIQTFFGGVGTITSHGNTKVQYRVSSVKELQVIIQHFDNFPLITQK*SDFQLFKSAAPPGLHPSLYERGTLLNWLNIKNI
Mordun1-LAG2-cox2-1	LAGLIDADG endonuclease ? MW: 24138.666]	MVKIIHHFDKYPLITQKHADYLL*REIIMMMQRKEHITQEGLLTILSLRASLNLGLSEALKTAFPNIIPVIRPKVENIAVPHGE*LAGFTSGEGCFFVFVSKSLTHALGFRVQLVFQITQHSRDKILIESLISYLGCGRLVTSSDGKVQFRVEKFSDNSEKILEFFGSHKIRGVKFEDFKD*SAVAKLMRGGEHLTPEGLDEIVKIKAGMNKGRAGARA
Mordun1-LAG3-cox2-2	LAGLIDADG endonuclease ? MW: 55802.28]	MFQLLITKLHEYCDAPRPWGLYFQDSAAPQMEGLVELHDNIMFYLIIILFGVGWILTSVIRNYASTRSPISHKYLNHGIYNVPIYNISNPISPLLSEAGRMMKVLSVKAKLRAHSYYYLKKIIKF*FKTVPVTSRRGLNLINLTGVALFIYIFFAPCFAGEAIVLVANLDALFIPDANFYLSISSFSPLNPGTPGWGSPAPVKSYENAGTTQKKLIIKENENKSGIYRWTNKYTGDTYIGQSTNLSARFIHYFNTSYLTSKKQLIISRARRPSPLIYFHKEINAGEGLIKYGNSGFSLEILEFCCEKSDLLEREQYYLDLLKPEYNILKIAGSSLGFKHSEDTKAKISKAAPPLAPPFLSHLFPYGNKRKGRIERGGCIPFGRADGDALKGIYVGKNSA…
Mordun1-LAG4-cox1-1	LAGLIDADG endonuclease ? MW: 22267.824]	MINNLKPVATYENPDVQRDQIYFENKGKAGIYL*TNKLNGKIYIGSSVDLSTRFRFYYSEQSMENYLKNSKSAIYSSILKNGILNFKLEILEYCEPEECIELEQDWIDLLKADYNILTIAGSCLGAIRREETRAKISASKKGQNNPMFGKTPSEVTCANISASLLGIPKSEETRARMSASKKGKNNPMFGKKIPLTLTV
Mordun1-LAG5-cox1-2	LAGLIDADG endonuclease ? MW: 25995.27]	MDGDGSIQVNH*RNQSLQYRLVIKLSNITSNYNMLIKIAKVIGGSVRITGKGKDVIWVVNRKETIQEIISIFDTYPPLTSKKICQLEFLKTCLLENSVDLYLSNRNSKYINQPAILNSDPFGLERNSFALPNYFKGWLSGFIEAEGCFSIRKSNNHSFSIGQNDDLYLMNAIKQFLGATNKVRNPYRNFYSLEIYKKETLKKIINHFNNYPMLGEKRESFQKFKQV
Mordun1-LAG6-cox1-3	LAGLIDADG endonuclease ? MW: 43646.555]	MMSIGVLGFVV*SQVVAFLYREVEVINFAVCWKSLMCIDTLYSENSIYFAQSAGNLCLTSLVFVMAILFVSLSTPKSKIWWVIKRTLVRFHTSAKSDKKGDDKKTDKRTSETTRETSFNFREFRAFTGLTPEVVSDAWLT*FIGFSEGDGAILTGHTNDRPRFVLTQKEISILNHIHETLGFGRVRTYGSFSRFLVDDKKGILALAHLFNGNLVLDKRKIQLNK*LDLLNITSGITRCNVLPLLSNAWLSGLIDAEGCFNVTLFKRKAMALGYQVKLRFMIDQKDSLNTLLFIKNQ*DMILSHRKLAGGDSSSMYRVETNSFVRVKPIIEYLNIFRLKTKKQISFDK*VSVHKLVCEKSHLTEQGLNEIRKIKKEINLTNSITGKTGSKLA
Mordun1-LAG7-cox1-4	LAGLIDADG endonuclease ? MW: 35887.883]	MIIEYEIGFFGQMWPLNIIFMQQTISGEVINLLNTFVVSCTQYTSKVKTSRCVLNNPQVTKALSS*VGTSEAIRLLSYSNSNSEKKVVNE*LAGLIDGDGTFILSKKGYASLEITMEIRDEHCLTIIKNKYGGSIKLRSNANALRYRLHHKAGLLSLINDVNGLIRNPNRMIQLNKICDHYGLIFIFPSKLTYDNG*LAGFFDSDGTISINKTNTQLSISATQKTTQILEPLVELYGGSIYIDRGKYESFKWYVTKRETILNIIEYFKKYPSRSGKKSRLHLIPKYYELKDLKANTAPENSLLYRSWKIFYDK*SKFEE
Mordun1-LAG8-cox1-5	LAGLIDADG endonuclease ? MW: 30661.674]	MPSPPLIYPPSHLVRGGAGGGGTALGKLFHRAPSSHRTTQVVGGRRGSVKTSRYVTQSKREIEIIITRRPSPLIYFLKEINGGEGLFNGNTVLPTRQKVLEKFIAGFNV*VSKGTIRLEPIKNSPNFILPRLDNY*LAGAGSNDGEGCFTSSITSRGYTFNYNIAAPSLKRGGCIPSLSERGDAQKGKENLVIFETFCELFNGGKVSPHFVKNVYEYRISGIKACQNIFPYFDKYTLYSKKHLSYTL*KELHSALVRKDHLDPDKRLVMMEKARLINNSS
Mordun1-LAG9-cox1-6	LAGLIDADG endonuclease? MW: 22716.025]	MVKLPSYVRGVIVGLLLSDGWITFSCSKSKNARLGLKQSIANFEYFWSVFNILSHYCFSYPTFLKGSRGGTQVFALQIFTRSMPCITELHSLFYAKTTKGFLSLRDDIIYELLTPVALAH*VQGDGTYKSQGLLLCTDSYSIEDNIKLMSVLTIRYGLKCTIHTRREGQYRIYISRKSMESLRRVILPYMTPSMLYKIGL
Mordun1-LAG10-cox1-7	LAGLIDADG endonuclease ? MW: 23971.9]	MRTNKNFTLHKLID*LNTKNKERRPSPLIYFHTEINVGEGLNIEKKGLNTNSLISDA*LSGFIEADAHFSVRATESGKYPKIECKFELTQRQIDHNNNDNLFFLEEIAKLFLCTVKPIRLEKANPQYRIRTTNIKGNLSVIDYLTKYPLFGTKFLDFQD*VKVVNLFKEGRMDHKLNIAKVKLIKSQMNDNRTEFIWDHLQNFYNLNK
Mordun1-LAG11-cox1-8	LAGLIDADG endonuclease ? MW: 25397.03]	MKENKGKAGIYLFTGRPPPPYRTTRVVGRGVGDLESGKKYIGSAKNLRTRFMQYFNPNYLERKNYMYFCRAILKHGLANFSLAVVEYCEPEQCLERENFYLSSLEPEYNILLKAGSSLGYKHSLETRERMSVSQKAVDRTGENNPSFGVTVSEETLAKLSASQKDNSQRIEVLDLDTNETTSYDSIRAAGRALDIKQSRITTYFSQNQKSPYKGRYIFKKID
Mordun1-LAG12-cox1-9	LAGLIDADG endonuclease ? MW: 25258.656]	MQLGVGSVTKDNTKGQLPRPSFLIYFLTEINGKEGFIRDRKKLETVIFPIFDKYPLLTSKQFNYLKFKQAFYILENASAHSR*DEKDQKLFALKNQSIPENYISPS*NNTNLPLKTINDVTNVMTKP*LVGFIEAEGSFYLVSKDPTRIVHGFGLTQKLDSVVLEGIKFILHIPTAVKFRPKHNHYILDTTNSRAPLLFFCKKKDGCILPPTEEGRY*KYHKILS
Mordun1-LAG13-cox1-10	LAGLIDADG endonuclease ? MW: 36414.234]	MDGELLCGDSEAIKLFSLRESRKFNKNK*NNLNDNEKFKI*LVGFTDGDGCFSVVKSGDTYRLQYSLSQSAYNLRILYYIKSSLGYGSVSKSEKQNWGNFRITDRKVLNQVVFPIFDKYPLLTSKQFNYLRFKKAYDILENKNLTTVIKNKMIEELLSEKLPTDYVSPAISHLSETSSYEEIADAISIY*LAGFIEAEGNFGVYPDRGRFNIEFTLVQKLDKILLQLIKRFLHISSNVNYSNTRNIYVLNTKNSRSIGNIIDTFRGKFKGMKSLEFKL*SKAAGARSAPAAAPKGAANYYKNTNIVKVSKIHKIIQKVRGKNSVN
Mordun1-LAG14-cox1-11	LAGLIDADG endonuclease ? MW: 33944.375]	MAKEQDLLEKNLKACCFETKRNTSNVSNDNKLGSYLAGLFEGDGHI*IQKQIGKKRHNPRFCITFGSKNEALAKKLLGVIESGFIRYRPKDNACVLVVSPVVGLKKIVKLINGELKTPKIYQLHNLID*LNKNHNTNISKLPLNKDNVENSS*LSGFVDADGSFSVQYTKTEDGAKKRKISCRLRIEQRILDPVTNEDYSSILNQICLFLNCKLLTRTQKSTNNTYYTLTASSKVSLEIIINYFNRYPLFSSKYLDYKD*EKVAHLIINNEHCTDKGINTVELARSRMNTKRTDFN*DHLNGLY
Mordun1-LAG15-cox1-12	LAGLIDADG endonuclease ? MW: 40815.207]	MPALIGGFGKIKGLNYNFKDSSFQPNEVLQFSTAPPLHSSFFFQKK*KSGGSLDSENAMSSPKPDVAKKSSSSLARGRGAPPCSPPLERGAAPYLAGLVEADGSIAVHDSKSKSQLYRPKIIIVFSLVDKPLADRLALITQVGKVYLKSDAGYVL*QIKKKEEVLVLINLINGYMRTPKIEALHRAIN*FNLFDNCTLECLPLDNSPIDSNS*LAGFSDGDANFSITLTDRKKNGKVTGKRLQTFFRIELRQNYHRGESSSSSYFAVLSLIAEYLSVNLLSRTRQQGDKLFFAFMVIAHSSISHKKVRAYFDRFPLYSSKYLAYKD*TYLQDLRLSGGVFTSEQIAEVQFIKSQFNSKRKVYDFSHLESLTI
Mordun1-LAG16-nad3	LAGLIDADG endonuclease ? MW: 51313.344]	MSSIILFFIFILFLAFALLALNLLLAPHNPYAEKVNVFECGFSSFLNQNRSEFSVSFFVFGLLFLLFDLEIILIYPYVVSAYNNSIYGLVIVLIFLAVLTAGFVFEIGKGALKINSRQSNNLNNIYTTSPTSIQNGFNKKLNLNQQRFYSTLKEGIRQKNLDPN*ISGFSDGEATFTVSIYKRNNKLGWGILIAYSIELHAKDLVLLKQIESFFGVGSTTLRENRNCILYRVLSLKDIIEVIIPHFDKYPLITQKRADFELFKSVVDLMKHKKHLTPEGLQQIVSIRASMNNGLSEELINSFPDFTPLERPIVKLPENINPHWLAGFTSAEGNFFVDISKCSSHKSGVQVCLCYSISQHSRDTLLFKTIQNSLGAGRLSIRSNLVEFIVKKFSDLDLKI…
Mordun1-LAG17-cob-1	LAGLIDADG endonuclease ? MW: 34912.508]	MKTTNKNNNPIVPIVPAVIYPNADIHKKRILEENKGKPGVYR*TNLANGYFYVGSAVDLAKRLKIFYNSNHLTTINMVIYRAAPLSLSFREREETHRIPPTGGGGKDAISKHKHSNFTLEILEYCEPSDVISREQYYLDLFAESPKYNILPIAGSSLGFKHSEEVKTKMSEARMGKFLGKTHSEETKIQMSEAKKGKNNP*FGKTGKNHPMFGKGKPLSEETKAKMSEAKKGKNHPFFGKTRSEETKAKISAAHGASIEVLDLETNISTNYTSLKVAARALNINNHKIISQYISRKQQTPYKGRFIFTKILAGV
Mordun1-LAG18-cob-2	LAGLIDADG endonuclease ? MW: 23733.469]	MVYFRVRKKDHLINIVLPIFDKYPLFSNKQYDYLRFRNVILSNVVFYADIPEYTRPNEPLNSIESILNAPYFSAPPPPEGGCIPIGKADGDA*LVGFIEAEGCFSVYKLSKDGDYFVASGPSLSLGERGAASFSLCEREGRFDISQTDADILISAIRKYLSLTPKIYIDKTNSFKLKVTGVRSIENVIRFINKAAPPGGGCSSSRREGRSCKIIG
Mordun1-LAG19-cob-3	LAGLIDADG endonuclease ? MW: 36926.426]	MSAIPWVGQDIVESKNTTEYFTIVATALMLPTIGTVSVHALKKGNKNLRLDKKEYLSIPSSFIAFLAGVIDGDGYIQITRTTKGFITIKLVISIHLEDISTLEYIQSVLKLGKVSIYRDHKSPTCKLVINRTDLQEVLFPLLLHHGIFFLTDTRRAQFDLAMFILKNDKKVYDQIPASLGPLWGPWDASPLRGDAMKEIPTLFELPKTASDYANLAFFKN*IVGFTISEGSFFVKKNNDGCFQLKQRVHVMLFEALKLVFETNRKIDTEKGLYNQFAVSSKADIQTVINFFSFSGFHPLIGLKNIQYLKWLTVLRNSSRYGNLNFPE
Mordun1-LAG20-cob-4	LAGLIDADG endonuclease ?MW: 26715.824]	MSLYSTFSNKIKGYKRIGPHSRDIISIIFGSLLGEGDVERKKDGTRITFFQEAMHVKYLL*LHNQLATAGYCNPTVPTIGKKLGKKGKVRKIIRFAT*TYTSFD*IYNL*HVKDVKVVPQSIGDYLTPLALAI*IMDSGVKASGGLILKTNCFSYSDCLLLVQVLYNNFGIKASTHSTGIPSKYTVYILKESMHELRNIVGTHIIKEMKYKLLPAPPPSGPTMIIVGCEGGDEVTPLPAPLGWRGGGIK
Mordun1-LAG21-cob-5	LAGLIDADG endonuclease ? MW: 24334.066]	MSGGREQVRVIFSKKDLVTVILPLIKEYNLLFLTSQRVKQFALVNYILENSIIH*DNINFKEPEFIAIPTHDLVNLDFFAD*LVGFTIAEGSFGLKANGSAFYQIRQTGDDNLNLLKAAYLIIASPPPTEGGMPPSARYARAEAGKEANPMKADSVGSYQLTLSSKFDIQKVISFFSSPPNDHLLYGYKLSQYTLWLTALKNSSRYSQIKGTFIEKNSNE
Mordun1-LAG22-cob-6	LAGLIDADG endonuclease ? MW: 51947.953]	MPIFTLCIPPISEIKPDKKFMAMFSSKTSLVAPSRIDP*FVTGFSDAESSFQINIRKRLENRVG*RVSAAPLPRRGDASLRLRRRDAPFEIYLDNSQDSALLYLIKSYFGDVGSILMDPKRNKASFSVNKLDDFFNIIVPHFDKFPLQSAKQVEYSL*LKCIRLIRDNEHLTEAGLNKILSIKTARRPSPLIYFLKEINGGEGLNRGLPEPENLAKEFPHISPIIKPVISKAFADLPLNPQ*ISGFSDGDSSFFIRVNKKTDGVQAVFKINLHEKELPLLLRIKEFFMGLGQINSYAPGKAKDFVITKRSDLTGLVIPHFNKYPLMGHKLSNFNI*SEIVALMVSGAHLDSQGLDKIRALNRLLNKDNTRKRYFNIDNNKIIGFMVGDGYFDIGEQKQY…
Mordun1-LAG23-cob-7	LAGLIDADG endonuclease ? MW: 25953.35]	MFVSVNKV*QKQNTVINQPEET*LKKREFELE*FSGFSEAESMFYISTTGALSFKIKLH*DDRQTLEYIQNLLSGLVNRDIGIIVDSKNLHESYYMIAKFQDILEILVPIFSKYYFTTSKFLDFQDFRAAAEIRKTSYMEKRKLNKEELNKILKIKSGMNSQRLQFNINDLPKRSLTPSRLLGFVEGDGTFCISNMVPTFAIKQHSKNIHFFYEIAEFLNKLPIAQK
Mordun1-LAG24-nad1	LAGLIDADG endonuclease ?MW: 20579.709]	MLLKEHLTLEGLQKIVNIRATLNFGLSEELQFMFPETIPVSRPFRETCVIPHSQ*LVGFTSGEGHFSVSLDKGIFKSLLFKITQHKKDEELLIAIKEYLNCGYCYLRKKENIIDFKVTKLTEINEIIIPFFIDNPILGIKSLDFKD*CLVSEMVKKREHKLEGIIKIREIQKGMNRGRSM
Mordun1-LAG25	LAGLIDADG endonuclease ? MW: 32726.465]	MISTNFNSVIVSCPTKFFLGPYEWIVAKRAFSTNVVDLSATCDPVKVYENADSQKLEILAENNGKSGIYM*KNLSSGKIYVGSAQDIKRRLSSYYNVNYLLNESSMHINSALLLYGYASFSLSILEYCSEENLIQREQYYIDILQPGYNICKTAGSTLGKLHSDAAKERISNAKKGTNEGENNSFYSKTHSVESRKKMSDIKRGTTLAEAVKAKVSASMLGKKFTEEHKVNLSSAQPNCKKLSVLDLETGIETIYNSISDAERKMELPASSIRANLRSKSKNAYRGRYVFKIEN
Mordun1-LAG26	LAGLIDADG endonuclease ? MW: 24220.69]	MQQYLDMIIKSTMPQLHKDLIVGTMLGDSSIKIGKTGASLYFGQGSVNKEYLYYLFSIMSVYCTQSEPTERVYIDPRFNKEYLSYSFSTKYNSMFYPFAELFLDKSIKAGKVLKIVPLCIADLLTPQALAF*LCDDGQYVKRGGITLCTDNFSMSEILLLKSILEGKYNLQCTIHNKNPEKGYYRIYISGKSLPILRELVGELIHPSMAYKLGK
Mordun1-LAG27	LAGLIDADG endonuclease ? MW: 50383.434]	MGESLDFSIDFFALVIIPAVVSNPYTIGSVDSYINNEKKEIFNQWFVGFSEGEGCFKIKPKYRASRARSARDASLLLRRRDAEKSKVHSFSFEFEIHLHLDDQNLLNHICKTFGFGKVYLSEKSSSCRFVVGNEKGIRLLLEIFDKYKLNGIKFLDYVDFKKAFFLYFDREGVLTDEMRTGFQILLTASQLPLLVKIKEYLENNLGFDPYSL*QIKNSSVISVSPKKASPPNLPPLTLGEGGRRGGEAALSLERERAAVGKSKPTVTFDIRDIRILHNYFIPYLNKLDFLSKKSLDFSDFKII*KAVYNGVHKNSDLKDLLVKLSHSMNDFRLSNYKAEKIPKQIITKNDIDMIESALPLSKHLPDGRVRDTETGNIDHNNESSVYHIIKPNKEELTVK…
Mordun1-LAG28	LAGLIDADG endonuclease ? MW: 25185.223]	MINLLRWWSGGGGGGSMEILYDLQRYFNCGNIHIDNRKEDAYKFNVNKLDDILNIIIPHFEKYPLLTSKRLDYLDLKRVAFMMKDGLHLKTEYQEIILAIKDNMNSKRSFEERWNFFDTIEPVKLTSE*VQAFIDGEGSFQFFIADAISRGKPYVALTPTLSVRQSSHDVRLLNAFISFFGCGYLKPKYDITSLDAAKARKRAPRASLQPPPPGGGRFSFS
Mordun1-LAG29	LAGLIDADG endonuclease ? MW: 40072.21]	MINLLRWWSGGGGGGQWIAGFSNGEGSFSAYAYVDVANM*GIQFGIDFSVSQSYFDRIVLEAINEYFNCSLFIFLSLYFISVADTYSLFLLLNIIPVAVYRNCDLLKDTIYKENANKTGIYLLRCSINHKTYVGSAKDLRKRFYSYFNINYLRSHDNMLINRALLKHGYSNFSLEILEYCDVIDILTRESYYIKLLKPEYNILEEGGSSLGYNHTDEAKENILISSPRRIEVTVLDLETNVKTTYGSVRQAAKALNTDSSSLHDNIKSKSQNPYKGRYEIKKVVEETTNILIQKPPREVITVLDLETKITTIHSSIRQAAKAIDGDPSSLARNLKSKKQNPYRGRYVINKKVV
Mordun1-LAG30	LAGLIDADG endonuclease ? MW: 34725.797]	MNNNNLNPIFVSGFVDAEGCFHASIVDRAELKAGKSVRAVFQISLHKKDKALLDLIRNYFGVGEVIDRKDGAFYYKVSQVQDLMLVLAHFEKYPLLTQKGADLELFKQIVEKMNRKEHLTTEGVQEIVNLKASMNFGRLSDNLLSAFPNTVAVSRPIVKDPVIYDPEWVSGFVEGEGCFFVNIYKRKDSILGEGVKLVFKITQDNRNSDLLARFVEIFGCGAIFSQSKSTGNVQDFMVTGLSHITDKVIPFFLAHPLQGAKKKEFADFVKVAELMKLKAHLTKQGLEEIRTIKLGMNFGRIALIVPSSSK
Mordun1-LAG31	LAGLIDADG endonuclease? MW: 37167.676]	MKTNYNFTEGWFSGFTQSDGCFTIAFEKRKSGLLVRPKPIFVLTQDISELDMFKKLHLHLGIGYITKSKINVSLYVTSLADIKNVLFPIFDKHPLRYGKRRSYLIFKHVVNMMLNKEHLKLEGLLSIIHLSF*MNKETSTRTEESKTKLIDFLRDKHGELPEYKETSITNDLPIAPMSLDFITGLIDGDGSFNVSFQLKPYRRVKINFTVVQETSCKEVLNELKAYFGCGKVYDLPSSASRYQVENQDLIMNNIAPILNNVKFNTEKSEYYKATIKAGEILKTEGIKSDESFKTIIDLVYDINKSGKRRRLTKQEFIEMMMKS
Mordun1-LAG32	LAGLIDADG endonuclease? MW: 34873.734]	MNWCTKLGKGGSLFLARLYRVSAKARGCGATPLQPPLIYPPSHLVRGAGGGGGGGVAHLTVPTILHEILIGSLLGDLFAEKPNKNCNTRIQFKQSIINKEYLDHMYTLFKEFCNSSPLVLSRFDDRPNKNKEYTALKFQTASEGLRSYPLQPPLIYPPHTW*GGGGGGGGGGGGGGGRLPCFNIYRELFYNSEGRKILPLNLGELLTERGLAYWLMDDGYKSGKGLYICVESFTLDEINFLINILKSKFGLECSYHKVTNGYRIYIFSTSKDKLISLVQPYFLPHFYYKVALPLPSVGGRAMQPPAGPLDLDKDASPIS
Morexi1-LAG1	LAGLIDADG endonuclease Ôºü MW: 30278.664]	MFQLFFNYYILLLDVFIHNFSLVDSVLFVVPALGCEATTQKISTITKAQVIGLGPNSRLLKQYKESLVELSPIQREAAIGLMLGDASLQTQNGGKTFRMKFE*GDKSKFYLDHVFNLFDEWVLSDPHQKIRLSPAGNKITN*GFQTMSHEAFNFLAQLFLNLRTKSISTDLIKNHLTPRGLAY*FMDDGGKLDYNKNSKNKGVVLNTQSFKDKEVEIMAQQLMEKFNLDCEVRSNKGKKVIVIKSSCYPRFLFLIDPYILTQMRYKLP
Morexi1-GIY1	GIY_YIG endonuclease ? MW: 48165.93]	MQNLKYDN*PKSLNNTTRTGCRFLIMLDSRNNYSTNNNNISKTD*SVALGRKGPLLPAHRLANLYMNKGKDITAVEVNKVLAFSGIKITQSMLDKILNRPRLDFSNLDSNTTRSDNFLQTVGAVRGKIQIPGVYI*THLSTGDMYVGSSSTLARRLIGYFNGTHKNTGKLIPLIKREGIGAFKLQVIPLIEEYTVNQELSLEQYFLLQSEFNLNTLKVVNNFSGARAKPLYMYTKDLSELIYSSEVQEDFIFKLRIHHNIFSNSLKTGAYYLGKYIFTDKPIVGARESNMTETAINTMLDKDRVEVQSSKSRKVLIKAVDGNNTKLFDSISSCITYLNSIAPSNKTTLYRHIISGKPYHGYICQ*VSELTTPIVDKGVQVNVTHVPSDTTVTYPSIRKA…
Morexi1-LAG2	LAGLIDADG endonuclease ? MW: 34713.773]	MNNNNLNPIFVSGFVDAEGCFHASIVDRAELKAGKSVRAVFQISLHKKDKALLDLIRNYFGVGEVIDRKDGAFYYKVSQVQDLMLVLAHFEKYPLLTQKGADLELFKQIVEKMNRKEHLTTEGVQEIVNLKASMNFGKLSDNLLSAFPNTVAVSRPIVKDPVIYDPEWVSGFVEGEGCFFVNIYKRKDSILGEGVKLVFKITQDNRNSDLLARFVEIFGCGAIYSQSKSTGNVQDFMVTGLSHITDKVIPFFLAHPLQGAKKKEFADFVKVAELMKLKAHLTKQGLEEIRTIKLGMNFGRIALIVPSSSK
Morexi1-LAG3	LAGLIDADG endonuclease ? MW: 34399.156]	MNNNFLGLEAAPVLRPAYISGFIDGEGSFGIYLQKNSKYQLGYQVKYEFAIVVHSKDRALLEKIKLSFNGVGGLDKHGKLSVKFRVSSIKDISILIDHLDKYPLKTQKLADYLLFKRAFELVQRKEHYTPTGFCEILSIRAAMNLGLSDSLKEAFSDVVSAERPKVEDHMISDPN*LAGFVEAEGCFYIGITKPSGKAGG*VQLKFKITQHSRDALLMESLVKYLDCGNVYTKSSVDVMDYEVSKLSDLAEKIVPFFKKYPLEGAKKENFEDFCRAVSLVESGAHLTKSGLEEIIRIKSGMNTQRKFEK
Morexi1-LAG4	LAGLIDADG endonuclease ? MW: 37270.797]	MKTNYNFTEGWFSGFSQSDGCFTIAFEKRKSGLLVRPKPIFVLTQDISELDMFKKLHLHVGIGYITKSKINVSLYVTSLADIKNVLFPIFDKHPLRYGKRRSYLIFKHVVNMMLNKEHLKLEGLLSIIHLSFLMNKETSTRTEESKTKLIDFLRDKHGELPEYKETSITNDLPIAPMSLDFITGLIDGDGSFNVSFQLKPYRRVKINFTVVQETSCKEVLNELKAYFGCGKVYDLPSSASRYQVENQDLIMNNIAPILNNVKFNTEKSEYYKATIKAGEILKTEGIKSDESFKTIIDLVYDINKSGKRRRLTKQEFIEMMMKS
Morexi1-LAG5	LAGLIDADG endonuclease ? MW: 25783.732]	MKNQNKNTNIPEAFVPIITYKNADTLKETILEENKYKSGVYRFVNLINGKSYVGSSVNLRKRFNFYYSGSSLLRTKTTSIIANALLKNGYSNFSLDILEYCDSSETIKREQHYLDLLKPEYNILPEAGSSLGHKHTEETLAKLRARALDSSEETRKKISTAMQGNLNRSGKGSIVEVLDLETNETSIFPTFIAVAKMLGVSKQAVSHQFKKTNCFIFRDRYQIKKKA
Morexi1-LAG6	LAGLIDADG endonuclease ? MW: 33885.26]	MKNSNPNFNPVVIYPNPKTQKDLILEENRGKSGVYR*TNLVNGYIYIGSAVNLSIRLAHYYSDKYMETQLKKGKSAIYSSILKHGLSNYTLEILEYGEPSDAVLREQYYIDLLKPEYNILPIAGSSLGFKHSEEAKEKIRSYLHTDEARKKISEAKKGKNHPLFGKAHSEETRLKISEALKGKIEGKIPLLLGKTHSEETKTKMSEAHKGKTHSGETKTKISEAHKGKTHSVETKAKLSAALGTSLKVLDFETNETIIYASIKKAVEELGVPRSTLFYNFQKTNSFIFKGRYQIEKIKPIF
Morexi1-LAG7	LAGLIDADG endonuclease ? MW: 26308.082]	MKKTLPMYQKIIRSAAILTEEKVRIRLTEKQKSAIIVPQDLGELIVGSQLGDSSIESRGKNARMQFRQSDPLFVNYLYSQFKPTGLVTTEPKNSPLMCKGKLFDSYRFSTITHPYFTELHSQ*YIKVNNKNVKIIPANIAELLTPIAIAY*IAGDGHYDKKHKNIILCTDSFTGEEIDQLRQVLLNKFDLTSTRVKSGSKEEACRIRFPTSATPKIQNMVGEIIPPMMKYRLGL
Morexi1-LAG8	LAGLIDADG endonuclease ? MW: 59203.0]	MINLIAMYVSKPNNTSTVEFRVSTLKDIINVILPHFDSYPLITQKFSDYILFKQVVLLMLDKEHNTLEGVQKIVNIRASLNLGISKDLKEAGGGPEGLPLQRAAARPSAFPRAVPPLSLSEREGGTASPLLRRGAAVPVKRPEVENNAAYKNLSPE*VAGFATGESNFFITVQKSKTKSGLAT*LRFSIGQHSRDLLLLESLVNFKTPARRRGNLPS*ALPSNKS*YSTTCVTLDDNPKGHLKDLNPFYVTGLVDGEGTFAVSIYKSEDHKTG*RLQPSFSIELHKKDLTLLNSIQSFFSVGTIRIRGRDGQGIYSVYDLEELTYIIIPHFDKYSLLTQKRADYLLFKQVVAIMKNKEHLTSEGLTKIISIRASMNKGLSETLYTGFPSIIPAVRPLVE…
Morexi1-LAG9	LAGLIDADG endonuclease ? MW: 37757.543]	MGFERNYRVRIPSNQINRHTIRYYSSKPVQQSVPVNPNLGMNP*FLTGFVDAEGCFTLGITRNKECKTG*SVQLFFQIALHRKDKDILDQIQNYFGVGKIYKHGPQSLLLRVLSIKDLQVIINHLDKYPLITKKLADYRLFKQASNLIMNKEHLTMEGLKRLVAIKGSINLGLSPELKSAFPDITNTEKPLVTNHVPKIPDPN*LAGFATGEGCFYVVIQKRPTIKTGFSVKLKFSISQHYRDELLLRSIIDYFDCGNLYKNRETFESVFAKFEDIDNKIIPFFAKYPIAGVKLLDFQDFCKVANIMKEKGHLTIEGTDQIRKLKEGMNTGRIS
Morexi1-LAG10	LAGLIDADG endonuclease? MW: 19577.129]	MVQLAPYQHSVIIGLILSDGWIIFASKNNKNARLGFKQSADHASYVFFVFNILSHYCSSSPHGTTGIKAGKPYYGLEFFTRSMPCITELHSLFYLNGVKLVPQNIYELLTPVALAHMVMGDGSEKSHGLIICTNSYSVQDVIRLMNVLIIRYRLDCNLRLKTRQNKKN*IYDLC
Morexi1-LAG11-nad4L	LAGLIDADG endonuclease ? MW: 48738.855]	MKHMNLALLLFLIGILGFVLNRKNIILMLISIEIMLLAITFLILVSSLSFDDILGQT*AIYIIAIAGAESAIGLGILVAFYRFYSSNYIKLCRLFNVLTVPGNVTVRICHPLQKPTLAYKKIRANCRLYSTKIASIQPKITPKLSGLDP*FVTGFTDAEGSFVCSVRKRVSSRVG*RAEAIFIITLHIKDVELLKLLQTYFGGIGNIRKHGKDSCAFVVSSLEQITKIIIPHFYKYPMITNKRADYLL*REIILKMGRREHLMQDGLQAIVNLRASMN*GLREELIAAFPRTIPVKRPVVVGQVIPHSL*LAGFSSGEGCFFVKIGKATTRIGFQVVLLFELTQHSRDEKLMESLIEYFGCGRLAKTGKDVVRFKVVKFSDITEKIIPFFCQHQIIGVK…
Morexi1-LAG12-cox2	LAGLIDADG endonuclease? MW: 51725.66]	MFQLLLNYIHEYCDAPRPWGLYFQDSAAPQMEGLVELHDNIMFYLIIILFGVGWILTSVIRNYASTRSPISHKYLNHGIYNVPIYNISNPISPLLSEAGRMMKVLTVKAKLRAHSYYYLKKIIKF*FKTVPVTSRRGLNLINLTGVALFIYIFFAPCFAGEAIVLVANLDALFIPDANFYLSISSFSPLNPGTPGWGSPAPVKSYENASTMKKLIIKENENKSGIYRWTNKYTGDTYIGQSINLSARFIHYFNTSYLTSKKQLIISRALIKYGYSGFSLEILEFCEKSDLLEREQYYLDLLKPEYNILKIAGSSLGFKQSEDTKAKISKFLKGIYVGKNSALFGRVHSEETKALMSIKKLGDKNHNFGRTLSEETKELIRLRAQGRIHSEETKALISQK…
Morexi1-LAG13	LAGLIDADG endonuclease ? MW: 27613.848]	MKNNNNNFSPVAVYENAKLCKELIWLENQGKSGIYKWINIINGKTYIGSAVDLGVRLRSYSYESYLNRHTDMAICRALLKYGYENLRVEILKYCSSEKLMEWEQFFFDLYKPEYNILKTAGSSLGYKHSEESRVKISAAMTGAPLLLFFIYIVNEIKGGLVKGTPKSEQHKAAISAALTGNNNGNNQPNAQEIIVTDLELGTKNTYPTIRAAARALNLRQSSISNYLASNNQTSFKKRYIFTTI
Morexi1-LAG14-rns	LAGLIDADG endonuclease ? MW: 38727.39]	MGSERNYQVKNPTKQLTSRTYSTLTNKPLLNP*FITGFSDAEASFIVSIYKDDKNKMK*RVSPYFCIHIHIKDLPLLKQIQETLGVGIVRSNSKSTAVFRVNSMQELKVIIDHFEKYPLVSAKYPDFILFKQCYDLIEQKEHLTEAGFNKILALKYNLNKSLPAELKTAFPNIVPIARPEYKIIEVPNPF*ISGFVSGDSTFSVSIEKSTSKVGFRVRLLFGTCLHIRDKDLLISMGKYFKNLNFNSLSLDGINSREEISIHSSESKKTCLLQIKNNSDIENKIIPFFDEFPILGVKSLDYADFKKVAELVKNKEHLKPEGLKKIREIAEGMNLSRK*ESSIEK
Morexi1-LAG15	LAGLIDADG endonuclease ? MW: 38008.22]	MGFERNYQIKILSNQINKSRAYSSITTHEPLLHQSSINP*FLTGFTDAEGSFSILIQPNVNYKTN*RIKAIFSIGLHKKDTDLLEKIQSS*GVGKIHKHGKDSVQYRVESIKELQVIVDHFYKYPLISAKVGDFIQFKKAFDIIKSQEHLTQEGLLKLIGIKASLNLGLTSSLKEAFPN*EKVQFNKPEFIFSGIPDPN*IAGFSSGDGSFNIKTSSSTTNKLGSRVQLRFSIGLNIREKELIQYLVTYFNLGYSSIPKGSESLNYVYLGKNSVSLQVVKHSHIMDIIIPFFEKYPIQGKKSLDFFDFKKVAEMLNNKEHLTSEGFNKILDIKARMNEERI
Morexi1-LAG16	LAGLIDADG endonuclease ? MW: 40203.836]	MELSSYLHMWTFSSDFIIIYKTATTMNLTQYTWRSMEDQAIVSSIHP*FVTGFTDAEGSFIISIYKNKLQKQGFTVKAFFAIGLHEKDRLLLESIRSFFGDVGGIYKLGKNLIQYRVTSIKDLKVIIDHFNKFPLTTQKRADFELFKQTLDLVSRKEHLTKDGLQQIINLRASMNLGLSDELKAAFPDNSPIARPVVSDQKIKDPN*LAGFTSPPPPPTTHVVRWGGGGKGEGCFLVRCSNSSSYKLGAQSRLKFQLTQHSRDAELMKTLIEYLDCGNCYKSGEGFHYDFVVTKFADITDKIIPFFDMYKILGVKSQDYVDFKRVVELIQNKAHLTPEGLDQIKKIKGGMNSGRKHS
Morexi1-LAG17-cox1-1	LAGLIDADG endonuclease Ôºü MW: 33080.24]	MSNTNTNRNNQQIKISASLLSEDKVVTSESLDMESTLVEIAPVYPYKPVKIYHNALESKKEIYRDFNGQSVVYM*FNRITGKVYIGSTIDGGKRFRGYFQTALLKVRSQIYASISKYGHQAFSLAILEVCGPTGSVSKEDYLARELFYIDWALKEYGIKVLNILKIPQSSLGYKHTEETQKRMSESRSGEKNPMYGKEKSDEFIFHQKKDKFGPNNPQYGVKKSEETLAKLRRLVYVYDLNDNRKFLGSYGSVEFTRVFKIGHNTLTKYLKKDGKYKGFLFSREPLHK
Morexi1-LAG18-cox1-2	LAGLIDADG endonuclease ? MW: 46959.848]	MLKRIKSVVYIINVYLRCVTLTYYVVAHFHYVLSMGAVFALYAGWYF*IPKILGLDYNRLLAKVHFWLLFIGVNTTGRKCFDIKGKRFIHNQNKPSRRPEGGGCCISNLGNAAPPLLDPQPEVAGEFLISFYKSSFFSFPMEIKKKEERGEINGEEGFNKDDFEMFFDDVQASKRDIYKKLKDEKGVYMFINKFDNSCYVGSSVNLRRRMVMHFYHARSNQETNIVFYRAMRKYGLENFSLAILEFCSPDVTDCLEFEQK*IDYYQPKYNILKEARSSKGLKHSIETIRKLKLMFSKEKHPKYGTTNSTETRQAISNSLKELYKTNSNPYKGLKGPLSPQYGISGKSVFFYSESGKELIFPSINAAKQHFKVR*QFIKKNLDSQNWVTLKGEKWMIQST…
Morexi1-LAG19-cox1-3	LAGLIDADG endonuclease ? MW: 33176.543]	MVALLLPGPHPSSLIHCHRQWTERRAIKKNEDSKESDAEYIKMFWVGLMDGDGSIQVNH*RNQSLQYRLVIKLSNITSNYNMLIKIAKVIGGSVRITGKGKDVIWVVNRKETIQEIISIFDTYPPLTSKKICQLEFLKTCLLENSVDLYLSNRNSKYINQPAPGARRATAASARRADAILNSDPFGLERNSFALPNYFKGWLSGFIEAEGCFSIRKSNNHSFSIGQNDDLYLMNAIKQFLGATNKVRNPYGNFYSIEIYRKETLKKIINHCNNYPLLGEKAEPLNKFNQKIQ
Morexi1-LAG20-cox1-4	LAGLIDADG endonuclease ? MW: 39984.477]	MSTCFLTKAPSRRERCSHPERVAAVEQIKPVKVYNNFKEDRLQLIKDQQDKIGVYYLVNLINGHSYIGSSINLAGRMRNYLNNTFLKNKKHSNMPIVKALLKYGQDNFAVLIVEYVDVKKLTIRETYYITLLLPYYNVFKQGYSSIGYKHTEATKQMLSELAKNRRHSDQTKALISRALVGENNPFYNKTHSVDSKLRMIEANSAYPVYVYNSYRELLIIFPSVKTLAKFINSNHSTIVNYIQNEALFRGEWYFSNIPFNLTDTPLISN*TSIESNNLTLEVINNSQIKKAIFVYNINKEFIRKFEGVTQAQRELNINHDIIKKYALLNMPYEGYIFSYERLKD
Morexi1-LAG21-cox1-5	LAGLIDADG endonuclease ? MW: 43389.098]	MMSIGVLGFVV*SQVVAFLYREVEVINFAVCWKSLMCIDTLYSENSIYFAQSAGNLCLTSLVFVKAILFVSLSTPKSKIWWVIKRTLVRFHTSAKSDKKGDDKKTDKRTSETTRETSFNFREFRAFTGLTPEVVSDAWLT*FIGFSEGDGAILTGHTDDRPRFVLTQKEISILNHVHETLGFGRVRTYGSFSRFLVDDKKGILALAHLFNGNLVLDKRKIQLNK*LDLLNITSITSNVLPLLSNAWLSGLIDAEGCFNVTLFKRKAMTLGYQVKLRFMIDQKDSLNTLLFIKNQ*DMILSHRKLAGGDSSSMYRVETNSFVRVKPIIEYLNIFRLKTKKQISFDK*VSVHKLVCEESHLTEQGLNEIIKIKKEINLTNSITGKTGSKLA
Morexi1-LAG22-cox1-6	LAGLIDADG endonuclease ? MW: 35903.91]	MIIEYEIGFFGQMWPLNIIFMQQTISGEVINLLNTFVVSCTQYTSKVKTSRCVLNNPQVTKALSS*VGTSEAIRLLSYSNSNSEKKVVNE*LAGLIDGDGTFILSKKGYASLEITMEIRDEHCLNIIKNKYGGSIKLRSNANALRYRLHHKAGLLSLINDVNGLIRNPNRMIQLNKICDHYGLIFIFPSKLTYDNG*LAGFFDSDGTISINKTNTQLSISATQKTTQILEPLVELYGGSIYIDRGKYESFKWYVTKRETILNIIEYFKKYPSRSGKKSRLHLIPKYYELKDLMANTAPENSLLYRSWKIFYDK*SKFEE
Morexi1-LAG23-cox1-7	LAGLIDADG endonuclease ? MW: 38622.098]	MVLIICMPFYLFEEFNSVCLSILLARAQPLVRRFSTLPPSKEGGPEGQGSNNKSDYMLYYLAGLLEGDGHFNTPKKLNTPSGTARVAAIETVFAVKDRRSAELLQSLFGGKIYDHPNKKLTR*LVQDKKSVTNIINLINGKFRTPKINSLYDMIDFLNAKGANIIKLPLDTSPLNSNA*LAGFIDAAPKGGHFAIKGFTPNPKSHLGIQFQLSQRATDKSGESLEKVMLKITEFLLVKLNKRTFSEKYHQFVVSTSNRVSNKILIEYLNTYPLLSSKYLDFKD*ETANNIYINKLHKDPILYEKIRKLKANMNNGRTYFS*SHHKQNLSLRPPPPPYYASSRWRGGD
Morexi1-LAG24-cox1-8	LAGLIDADG endonuclease ? MW: 43141.918]	MVLNDKHLLL*TKLALFG*AVVITAVLLLLSLPVLAGKPILIVPALNLAVCWELSKDIIEWRQSAGNTQNFMSVWNLRDCAPELLTCTTGIIFKAKPLPSHRTTQVVGGRGGPLLGSYLAGLIEGDGTIVVPKKERSDKGVLTYASIQIAFAAKDLPLAVMLSKLIGHGSISKRKKQAAYILTINNRQGLLRMVSLLNGHMRTPKWFAFSELITWLNERDSSLQLITLPIDSSSLISNSWLSGFIEADGSFQVRTSLQSRRSRLGCSLEITQARTAKNGEDMFPVLKSIADLLNVNVNFIREDRKHPQYRVRTSTVQSNIAVVRYMDTFPLYSSKRLDYQDWRTIVHYFLEGTHRHNTNIIVQIKSQMNDRRTVFNWNHLIELDKI
Morexi1-LAG25-cox1-9	LAGLIDADG endonuclease ? MW: 28450.455]	MQNNNYNVSLVPVREYLNVEIQKEEILKENKGKAGIYLFTGPPPPPPPYYASSRWRGGDLESGKKYIGSAKNLRTRFMQYFNPNYLERKNYMYICRAILKHGLANFSLAVVEYCEPEQCLERVNFYLSSLEPEYNILLKAGSSLGYKHSLETRERMSVSQKAVDRTGENNPSFGVTVSEETLAKLSASQKDNSQRIEVLDLDTNETTSYDSIRAAGRALDIKQSRITTYFSQNQKSPYKGRYIFKKID
Morexi1-LAG26-cox1-10	LAGLIDADG endonuclease ? MW: 37143.043]	MRETKKLNKNK*NNLNDNEKFKI*LVGFTDGDGCFSVVKSGGTYRLHYSLSQSAYNLRILYYIKSCLGYGSVSKSEGARCAPTLEQPPEPPLLPYYTSSRYEWGSEEGGRSKQNWGNFRITDRKVLNQVVFPIFDKYPLLSSKQFNYLRFKKAYDILENKNLTTVIKNKMIEELLNEKLPTDYVSPAISHLSETSSYEEIADAISIY*LAGFIEAEGNFGVYPDRGRFNIEFTLVQKLDKILLQLIKRFLHISSNVNYSNTRNIYVLSTKNSRSIGNIIDTFRGKFKGMKSLEFKL*SKANYYKNTNIVKVSKIHKIIQKVRGKNSVN
Morexi1-LAG27-cox1-11	LAGLIDADG endonuclease ? MW: 33944.375]	MAKEQDLLEKNLKACCFETKRNTSNVSNDNKLGSYLAGLFEGDGHI*IQKQIGKKRHNPRFCITFGSKNEALAKKLLGVIESGFIRYRPKDNACVLVVSPVVGLKKIVKLINGELKTPKIYQLHNLID*LNKNHNTNISKLPLNKDNVENSS*LSGFVDADGSFSVQYTKTEDGAKKRKISCRLRIEQRILDPVTNEDYSSILNQICLFLNCKLLTRTQKSTNNTYYTLTASSKVSLEIIINYFNRYPLFSSKYLDYKD*EKVAHLIINNEHCTDKGINTVELARSRMNTKRTDFN*DHLNGLY
Morexi1-LAG28-cox1-12	LAGLIDADG endonuclease ? MW: 42430.008]	MPALIGGFGKIKGLNYNFKDSSFQPNEVLQFSTAPPLHSSFFFQKK*KSGGSLDSENAMSSPKPDVAKKSSSSLARGRGAPPCCPPNPPSYRTTQVVGMSGGLQRGAAPYLAGLVEADGSIAVHDSKSKSQLYRPKIIIVFSLVDKPLADRLALITQVGKVYLKSDAGYVL*QIQKKEDVLVLINLINGYMRTPKIEALHRAIN*FNLFDNCTLECLPLDNSPIDSNS*LAGFSDGDANFSITLTDRKKNGKVTGKRLQTFFRIELRQNYHRGESSSSSYFAVLSLIAEYLSVNLLSRTRQQGDKLFFAFMVIAHSSISHKKVRAYFDRFPLYSSKYLAYKD*TYLQDLHLSGGVFTSEQIAEVQFIKSQFNSKRKVYDFSHLESLTI
Morexi1-LAG29-nad4	LAGLIDADG endonuclease ? MW: 68538.766]	MLLLLLLLIPLIGIFIISSRSDFSASSSNEIKTIGLTTSIINLLISLVIWILFDFSQNQFQFVQEYHQVSFCDFYLGVDGLSIYFVILTTIIMPVALLSN*SSIRENVKSYVIIILLLETLLLAVFLVLDIFLFYVFFESTLPPLFLLIGLFGSDNKVRASLYLFLYTLLGGKGLLQFKCKRAKLRGSPKALVTKVIKETLLLA*LMTQGMVTSLETSEMKWVIAYLNQAKPVKEQRVDGSSVSRILDSVRCTLVAGKPVFGRKIHFHSDNRKVVMGP*TKFMAFIHSTRPTQKSLTSCEQVNNISTLVKPTTLTIKKLDPWFITGFTDAEGCFMIGFFVSSKYRLGYQVQAVFKINLHSKDYDLLCQIQDYFGVGSITKHGSTTLQYTVKSLKDLSII…
Morexi1-LAG30-nad3	LAGLIDADG endonuclease ? MW: 51978.062]	MSSIILFFIFILFLAFALLALNLLLAPHNPYAEKVNVFECGFSSFLNQNRSEFSVSFFVFGLLFLLFDLEIILIYPYVVSAYNNSIYGLVIVLVFLSILTAGFVFEIGRGALKINSRQSNNLHNIYISPVASPSPTSIQNGFNKKLNLNQRRFYSTLKEPGHQTKNLDPN*ISGFSDGEATFTVSIYKRNNKLGWGIQIAYSIELHEKDLVLLKQIESFFGVGSITLRENRNCIMYRVLSLKDIIEVIIPHFDKYPLITQKRADFELFKSVVDLMNDKKHLTPEGLQQIVSIRASMNNGLSEELINSFPNFTPLERPIVKLPESINPHWLAGFTSAEGNFLVDISKCSSHKSGVQVCLCYSISQHSRDTLLFKTIQNYLGAGRLSIRSNLVEFIVKKFS…
Morexi1-LAG31-cob-1	LAGLIDADG endonuclease ? MW: 19466.559]	MFLPFCADNYTPQSGINRDKRTNKSYSSISFTTMQLPCFNEYREMFYTLNVKKVPENIYERPSFFVFNPKKKEELHPPSYGGGTLLTPRGLAH*IMDDGSRQGSGLHLSVYAYSTKAADVDKLMFTLQDKFGFRCSIHYNKSKKPRIYIFKESMDSLILQTLEYFYKK
Morexi1-LAG32-cob-2	LAGLIDADG endonuclease ? MW: 37960.03]	MIKFQIFINNNFVI*GGFNQLLIEEPDNSYVVQQILLNARIPPKLVFGYVCVYIAVKKPKSWGQPAGVRGLSTLEASQRLNAENLSLAYLVGLFEGDGYFTVTKKGKYFQCELGIELSIKDVQLIYKIKDLLGVGVVGFRERKGISMVYLRVRKKNHLINFVLPIFDKYPLFSNKQYDYLRLRNVILSNVVFYDDIPEYTRPDESLNSIESILNAPYFSA*LVGFIEAEGCFSVYKLSKDGDYYVASFDVSQTNGDIIISAIRKYLSLTPKIYIDKTNSFKLKVTGVRSIENIIRFINKAPVKLLGNKKLQYLL*IKQLRTIPRYAEKIKIPNIY
Morexi1-LAG33-cob-3	LAGLIDADG endonuclease? MW: 37435.074]	MSAIPWVGQDIVESKNTTEYFTIVATALMLPTIGTVSVHALKKGNKNLRLDKKEYLSIPSSFIAFLAGVIDGDGYIQITRTTKGFITIKLVISIHLEDISTLEYIQSVLKLGKVSIYRDHKSPTCKLIINRTDLQEVLFPLLLHHGIFFLTDTRRAQFDLAMFILKNDKKVYDQIPAAPLSLLEREGLHPSLSAREKDAMKEIPTLFELPKTASDYANLAFFKN*IVGFTISEGSFFVKKNNDGCFQLKQRVHVMLFEALKLVFETNRKIDTEKGLYNQFAVSSKADIQTVINFFSFSGFHPLIGLKNIQYLKWLTVLRNSSRYGNLNFPE
Morexi1-LAG34-cob-4	LAGLIDADG endonuclease ? MW: 22942.07]	MFLNRKTSELNKQDLYSDIIQLKDSMNDKRVFYDLPVGHRIRITGNYLVGLLEGDGSFYLNKHDMAVRVSFVTTTPNKVLLEKIREFLLSHLDEYSCILGSCTKLININEKKIRGNNKPISACPLSIFERGILEIYQIDYLCNILIPYFDSLQFRTKKYLDYLDFRTIAAPLSLFLRERGELHLPCRAGGCFFNVRR
Morexi1-LAG35-cob-5	LAGLIDADG endonuclease ? MW: 30900.469]	MKLG*RIGVNFQIHLHKRDRELLTRIREALGGAGCIYDSGSERCLYRVESLVGLTSSIIPHFDKYPLLTKKRADYELFKQVVQMMNNKEHLTEEGFKRVLSIKASMRNGLTDALAETFPNIIPVANPVVETPSPQSIDPN*IVGFTEGEGCFMIHVQKHSTSKLGKAVKLNFQITQHEKDKELLNIIILYLNCGTLKTNNLCKVLTVTKFEDVYSIIIPFFQIYPLQGVKRLNFIDFINAAELIKVKAHLTTEGLDKILLLKSGMNSGRNYSSHSD
Morexi1-LAG36-cob-6	LAGLIDADG endonuclease ? MW: 49868.137]	MFVSVNKV*QKQNTVINQPEET*LKKREFELE*FSGFSEAESMFYISTTGALSFKIKLH*DDRQTLEYIQNLLSGLVNREIGIIVDSKNLHESYYMIAKFQDILEILVPIFSKYYFTTSKFLDFQDFRAAAEIRKTSYMEKRKLNKEELNKILKIKSGMNSQRLQFNINDLPKRSLTPSRLLGFVEGDGTFCISNMVPTFAIKQHSKNIHFFYEIAEFLNKLPYCPEIGPKIDKLNTKPTPGVSQDSSNASILSVTNILQLYNYILPFFKSLRFITRKDVDFQL*ELAVKLKTLGHITNPEGKKCFIEINKYINKRYTTNALVAEARGGPKGPPLQRGGAPRPPSAPNLNKINEILNNPPIFDLSSGLSYKALSDIIKVSKKGHSGFGVNVYDNGKLVE…
Morexi1-LAG37-cob-7	LAGLIDADG endonuclease ? MW: 25083.207]	MVLSGGKSERTYLSRFGRGLYYGSYQNPRTLV*GIGTVIFILMVATAFLGYKHSPK*PNNNNNTLHNRKLPLVFKRTMSTYRSTNPNVVRDFIKENNLNPSFTYEKLDLEGTKKSISSDLKELSGIYLILNKITLDYYIGSASTGRFYSRFYKHLISLTGSKILKHAINKYGLPNFAAPLSLFSPPIFQTYTRV*VMKEGGSERGAASFSLFEREGRFYSN*AIP*KG
Morexi1-LAG38-cob-8	LAGLIDADG endonuclease ? MW: 59984.91]	MLKTKGLLSQGIAFFTFAVILVCLLNFYAFNSLDLAAFLSLNLSQQRFDSSKIPNNKNDNTNKLNSSLSQKDGYVIINGKMILMSLTELEILIEKYKDEAKESYHNQEFSSDFLLAMRYLFNGFFQAEGS*SGKFHSSSSHHFSPIFSIGQNVSDKSLQFFSLL*VILGCQLK*SISKNLSGKYHIQLRSTNKEYIMSVLFPYLSLTYGEKFTAMAKLSRIDELNCLNTLSSRLEIINLAYSLTPGGRDRTTSLEEKFSLVTENSEDLITPDSSADISMSNQFEAKENTTFLNIVFILGFFLGDGCAYIRIRDNVTGLLFIPKFEIKQKNTTSNLYLMELICNFLISKGVQACLRTDSYYVLCVIEGVENISNLLLLLEPHYELFF*KTNQLKMVQQFV…
Morexi1-LAG39-nad1	LAGLIDADG endonuclease ? MW: 20579.709]	MLLKEHLTLEGLQKIVNIRATLNFGLSEELQFMFPETIPVSRPFRETCVIPHSQ*LVGFTSGEGHFSVSLDKGIFKSLLFKITQHKKDEELLIAIKEYLNCGYCYLRKKENIIDFKVTKLTEINEIIIPFFIDNPILGIKSLDFKD*CLVSEMVKKREHKLEGIIKIREIQKGMNRGRSM
Morexi1-LAG40	LAGLIDADG endonuclease ? MW: 27498.293]	MKKQLKPVATYSNPDLQKDQVYFDNRAKSGIYR*TNKINGKFYIGSAVNLSRRLAYYYCKKHMESTLKKGKSAIYSSIINYGLSNFKLEILEYCSAEKCIKLEQIYLDFFKPEYNILKISGSPLGVICSEETRAKISASNLGKTRSEITRAKMKAEPPRRGGLCKGVALRAPLASQMGNTNGQNHPKSIKIQVTDLELNTKTIYKSMRAAARALNIGQSSISKYFLYNMEKPNKGRYIFSRVLD
Morexim1-LAG1-nad4L	LAGLIDADG ? MW: 52805.46]	MKHMNLALLLFLIGILGFVLNRKNIILMLISIEIMLLAITFLILVSSLSFDDILGQTFAIYIIAIAGAESAIGLGILVAFYRFISSLSSYCLSCGKKKTYSLPYVPSVSYGTRAVRNYSTNQSKNYSTNQSKNYSSDP*FITGLFDASEKKAAPLPGGCISPKPPPGPPPPPYYASSRWRGGSSMGGVEGDALVV*GTNLTSTVGVKFTLKQLAMVQLAPYQHSVIIGLILSDGWIIFASKNNKNARLGFKQSADHASYVFFVFNILSHYCSSSPHGTTGIKAGKPYYGLEFFTRSMPCITELHSLFYLNGVKLVPQNIYELLTPVALAHMVMGDGSEKSHGLIICTNSYSVQDVIRLMNVLIIRYRLDCNLRLKTRQNKKIEYMIYVRQRSMPLLFNI…
Morexim1-LAG2-cox2	LAGLIDADG endonuclease ? MW: 51725.66]	MFQLLLNYIHEYCDAPRPWGLYFQDSAAPQMEGLVELHDNIMFYLIIILFGVGWILTSVIRNYASTRSPISHKYLNHGIYNVPIYNISNPISPLLSEAGRMMKVLTVKAKLRAHSYYYLKKIIKF*FKTVPVTSRRGLNLINLTGVALFIYIFFAPCFAGEAIVLVANLDALFIPDANFYLSISSFSPLNPGTPGWGSPAPVKSYENASTMKKLIIKENENKSGIYRWTNKYTGDTYIGQSINLSARFIHYFNTSYLTSKKQLIISRALIKYGYSGFSLEILEFCEKSDLLEREQYYLDLLKPEYNILKIAGSSLGFKQSEDTKAKISKFLKGIYVGKNSALFGRVHSEETKALMSIKKLGDKNHNFGRTLSEETKELIRLRAQGRIHSEETKALISQK…
Morexim1-LAG3	LAGLIDADG endonuclease ? MW: 25772.543]	MKNNNNNFSPVAVYENAKLCKELIWLENQGKSGIYKWINIINGKTYIGSAVDLGVRLRSYSYESYLNRHTDMAICRALLKYGYENFRVEILKYCSSEKLMEWEQFFFDLYKPEYNILKTAGSSLGYKHSEESRVKISAAMTGLIKGTPKSEQHKAAISAALTGNNNGNNQPNAQEIIVTDLELGTKNTYPTIRAAARALNLRQSSISNYLASNNQTSFKKRYIFTTI
Morexim1-LAG4	LAGLIDADG endonuclease ? MW: 38008.22]	MGFERNYQIKILSNQINKSRAYSSITTHEPLLHQSSINP*FLTGFTDAEGSFSILIQPNVNYKTN*RIKAIFSIGLHKKDTDLLEKIQSS*GVGKIHKHGKDSVQYRVESIKELQVIVDHFYKYPLISAKVGDFIQFKKAFDIIKSQEHLTQEGLLKLIGIKASLNLGLTSSLKEAFPN*EKVQFNKPEFIFSGIPDPN*IAGFSSGDGSFNIKTSSSTTNKLGSRVQLRFSIGLNIREKELIQYLVTYFNLGYSSIPKGSESLNYVYLGKNSVSLQVVKHSHIMDIIIPFFEKYPIQGKKSLDFFDFKKVAEMLNNKEHLTSEGFNKILDIKARMNEERI
Morexim1-LAG5	LAGLIDADG endonuclease ? MW: 38093.47]	MELSSYLHMWTFSSDFIIIYKTATTMNLTQYTWRSMEDQAIVSSIHP*FVTGFTDAEGSFSLSISASSKYSSGFLVKLLFDIGLDKRDQALLEKIQSYFGVGKIYARGKSVIDYRVQSVEELEVIINHFDSYPLITQK*ADYHLFKMAFEIIKRKEHLTTEGINKLLSIRASMNRGLSEGQKAAFSSCVPVERPELIDQIIPDPH*LVGFVDGEGCFFVRIQKSKVSLGESVLLKFVITQHVRDLRLIRSLENTFGCGRVEISNKG*AYYIVTVFSDILNNIKPFFDQYPLQGVKQKNFDDFSKVVSLMENKEHLTKEGLEKIKQIKLGMNKERKYGH
Morexim1-LAG6-cox1-1	LAGLIDADG endonuclease ? MW: 33080.24]	MSNTNTNRNNQQIKISASLLSEDKVVTSESLDMESTLVEIAPVYPYKPVKIYHNALESKKEIYRDFNGQSVVYM*FNRITGKVYIGSTIDGGKRFRGYFQTALLKVRSQIYASISKYGHQAFSLAILEVCGPTGSVSKEDYLARELFYIDWALKEYGIKVLNILKIPQSSLGYKHTEETQKRMSESRSGEKNPMYGKEKSDEFIFHQKKDKFGPNNPQYGVKKSEETLAKLRRLVYVYDLNDNRKFLGSYGSVEFTRVFKIGHNTLTKYLKKDGKYKGFLFSREPLHK
Morexim1-LAG7-cox1-2	LAGLIDADG endonuclease ? MW: 46959.848]	MLKRIKSVVYIINVYLRCVTLTYYVVAHFHYVLSMGAVFALYAGWYF*IPKILGLDYNRLLAKVHFWLLFIGVNTTGRKCFDIKGKRFIHNQNKPSRRPEGGGCCISNLGNAAPPLLDPQPEVAGEFLISFYKSSFFSFPMEIKKKEERGEINGEEGFNKDDFEMFFDDVQASKRDIYKKLKDEKGVYMFINKFDNSCYVGSSVNLRRRMVMHFYHARSNQETNIVFYRAMRKYGLENFSLAILEFCSPDVTDCLEFEQK*IDYYQPKYNILKEARSSKGLKHSIETIRKLKLMFSKEKHPKYGTTNSTETRQAISNSLKELYKTNSNPYKGLKGPLSPQYGISGKSVFFYSESGKELIFPSINAAKQHFKVR*QFIKKNLDSQNWVTLKGEKWMIQST…
Morexim1-LAG8-cox1-3	LAGLIDADG endonuclease ? MW: 33176.543]	MVALLLPGPHPSSLIHCHRQWTERRAIKKNEDSKESDAEYIKMFWVGLMDGDGSIQVNH*RNQSLQYRLVIKLSNITSNYNMLIKIAKVIGGSVRITGKGKDVIWVVNRKETIQEIISIFDTYPPLTSKKICQLEFLKTCLLENSVDLYLSNRNSKYINQPAPGARRATAASARRADAILNSDPFGLERNSFALPNYFKGWLSGFIEAEGCFSIRKSNNHSFSIGQNDDLYLMNAIKQFLGATNKVRNPYGNFYSIEIYRKETLKKIINHCNNYPLLGEKAEPLNKFNQKIQ
Morexim1-LAG9-cox1-4	LAGLIDADG endonuclease ? MW: 39984.477]	MSTCFLTKAPSRRERCSHPERVAAVEQIKPVKVYNNFKEDRLQLIKDQQDKIGVYYLVNLINGHSYIGSSINLAGRMRNYLNNTFLKNKKHSNMPIVKALLKYGQDNFAVLIVEYVDVKKLTIRETYYITLLLPYYNVFKQGYSSIGYKHTEATKQMLSELAKNRRHSDQTKALISRALVGENNPFYNKTHSVDSKLRMIEANSAYPVYVYNSYRELLIIFPSVKTLAKFINSNHSTIVNYIQNEALFRGEWYFSNIPFNLTDTPLISN*TSIESNNLTLEVINNSQIKKAIFVYNINKEFIRKFEGVTQAQRELNINHDIIKKYALLNMPYEGYIFSYERLKD
Morexim1-LAG10-cox1-5	LAGLIDADG endonuclease ? MW: 35903.91]	MIIEYEIGFFGQMWPLNIIFMQQTISGEVINLLNTFVVSCTQYTSKVKTSRCVLNNPQVTKALSS*VGTSEAIRLLSYSNSNSEKKVVNE*LAGLIDGDGTFILSKKGYASLEITMEIRDEHCLNIIKNKYGGSIKLRSNANALRYRLHHKAGLLSLINDVNGLIRNPNRMIQLNKICDHYGLIFIFPSKLTYDNG*LAGFFDSDGTISINKTNTQLSISATQKTTQILEPLVELYGGSIYIDRGKYESFKWYVTKRETILNIIEYFKKYPSRSGKKSRLHLIPKYYELKDLMANTAPENSLLYRSWKIFYDK*SKFEE
Morexim1-LAG11-cox1-6	LAGLIDADG endonuclease ? MW: 38873.383]	MVLIICMPFYLFEEFNSVCLSILLARAQPLVRRFSTLPPSKEGGPEGQGSNNKSDYMLYYLAGLLEGDGHFNTPKKLNTPSGTARVAAIETVFAVKDRRSAELLQSLFGGKIYDHPNKKLTR*LVQDKKSVTNIINLINGKFRTPKINSLYDMIDFLNAKGANIIKLPLDTSPLNSNA*LAGFIDAAPKGGHFAIKGFTPNPKSHLGIQFQLSQRATDKSGESLEKVMLKITEFLLVKLNKRTFSEKYHQFVVSTSNRVSNKILIEYLNTYPLLSSKYLDFKD*ETANNIYINKLHKDPILYEKIRKLKANMNNGRTYFS*SHHKQNLSLRPPPPPPPYYASSRWRGGGD
Morexim1-LAG12-cox1-7	LAGLIDADG endonuclease ? MW: 43141.918]	MVLNDKHLLL*TKLALFG*AVVITAVLLLLSLPVLAGKPILIVPALNLAVCWELSKDIIEWRQSAGNTQNFMSVWNLRDCAPELLTCTTGIIFKAKPLPSHRTTQVVGGRGGPLLGSYLAGLIEGDGTIVVPKKERSDKGVLTYASIQIAFAAKDLPLAVMLSKLIGHGSISKRKKQAAYILTINNRQGLLRMVSLLNGHMRTPKWFAFSELITWLNERDSSLQLITLPIDSSSLISNSWLSGFIEADGSFQVRTSLQSRRSRLGCSLEITQARTAKNGEDMFPVLKSIADLLNVNVNFIREDRKHPQYRVRTSTVQSNIAVVRYMDTFPLYSSKRLDYQDWRTIVHYFLEGTHRHNTNIIVQIKSQMNDRRTVFNWNHLIELDKI
Morexim1-LAG13-cox1-8	LAGLIDADG endonuclease ? MW: 20444.994]	MQLGVGSVTKDNTKGQFFIRDRKKLETVIFPIFDKYPLLTSKQFNYLKFKQAFYILENASLTRDEKDQKLFALKNQSIPENYISPS*NNTNLPLKTINDVTNVMTKP*LVGFIEAEGSFYLVSKDPTRIVHGFGLTQKLDSVVLEGIKFILHIPTAVKFIPKHNHYILDTTNSRASLLFFC
Morexim1-LAG14-cox1-9	LAGLIDADG endonuclease ? MW: 42448.395]	MAFPRLNNISF*LLPPSLLLFAFASGIENGAGTG*TLKMDGELLCGDSEAIKLFSMRETKKLNKNK*NNLNDNEKFKI*LVGFTDGDGCFSVVKSGGTYRLHYSLSQSAYNLRILYYIKSCLGYGSVSKSEGARCAPLQPPEPPLLPYYTSSRYEWGSEEGGRSKQNWGNFRITDRKVLNQVVFPIFDKYPLLSSKQFNYLRFKKAYDILENKNLTTVIKNKMIEELLNEKLPTDYVSPAISHLSETSSYEEIADAISIY*LAGFIEAEGNFGVYPDRGRFNIEFTLVQKLDKILLQLIKRFLHISSNVNYSNTRNIYVLSTKNSRSIGNIIDTFRGKFKGMKSLEFKL*SKANYYKNTNIVKVSKIHKIIQKVRGKNSVN
Morexim1-LAG15-cox1-10	LAGLIDADG endonuclease ? MW: 42430.008]	MPALIGGFGKIKGLNYNFKDSSFQPNEVLQFSTAPPLHSSFFFQKK*KSGGSLDSENAMSSPKPDVAKKSSSSLARGRGAPPCCPPNPPSYRTTQVVGMSGGLQRGAAPYLAGLVEADGSIAVHDSKSKSQLYRPKIIIVFSLVDKPLADRLALITQVGKVYLKSDAGYVL*QIQKKEDVLVLINLINGYMRTPKIEALHRAIN*FNLFDNCTLECLPLDNSPIDSNS*LAGFSDGDANFSITLTDRKKNGKVTGKRLQTFFRIELRQNYHRGESSSSSYFAVLSLIAEYLSVNLLSRTRQQGDKLFFAFMVIAHSSISHKKVRAYFDRFPLYSSKYLAYKD*TYLQDLHLSGGVFTSEQIAEVQFIKSQFNSKRKVYDFSHLESLTI
Morexim1-LAG16-nad3	LAGLIDADG endonuclease ? MW: 51935.04]	MSSIILFFIFILFLAFALLALNLLLAPHNPYAEKVNVFECGFSSFLNQNRSEFSVSFFVFGLLFLLFDLEIILIYPYVVSAYNNSIYGLVIVLVFLSILTAGFVFEIGRGALKINSRQSNNLHNIYISPVASPSPTSIQNGFNKKLNLNQRRFYSTLKEPGHQTKNLEPN*ISGFSDGEATFTVSIYKRNNKLGWGIQIAYSIELHEKDLVLLKQIESFFGVGGITLRENRNCIMYRVLSLKDIIEVIIPHFDKYPLITQKRADFELFKSVVDLMSDKKHLTPEGLQQIVSIRASMNNGLSEELINSFPNFTPLERPIVKLPESINPHWLAGFTSAEGNFLVDISKCSSHKSGVQVCLCYSISQHSRDTLLFKTIQNYLGAGRLSIRSNLVEFIVKKFS…
Morexim1-LAG17-cob-1	LAGLIDADG endonuclease ? MW: 19466.559]	MFLPFCADNYTPQSGINRDKRTNKSYSSISFTTMQLPCFNEYREMFYTLNVKKVPENIYERPSFFVFNPKKKEELHPPSYGGGTLLTPRGLAH*IMDDGSRQGSGLHLSVYAYSTKAADVDKLMFTLQDKFGFRCSIHYNKSKKPRIYIFKESMDSLILQTLEYFYKK
Morexim1-LAG18-cob-2	LAGLIDADG endonuclease ? MW: 37435.074]	MSAIPWVGQDIVESKNTTEYFTIVATALMLPTIGTVSVHALKKGNKNLRLDKKEYLSIPSSFIAFLAGVIDGDGYIQITRTTKGFITIKLVISIHLEDISTLEYIQSVLKLGKVSIYRDHKSPTCKLIINRTDLQEVLFPLLLHHGIFFLTDTRRAQFDLAMFILKNDKKVYDQIPAAPLSLLEREGLHPSLSAREKDAMKEIPTLFELPKTASDYANLAFFKN*IVGFTISEGSFFVKKNNDGCFQLKQRVHVMLFEALKLVFETNRKIDTEKGLYNQFAVSSKADIQTVINFFSFSGFHPLIGLKNIQYLKWLTVLRNSSRYGNLNFPE
Morexim1-LAG19-cob-3	LAGLIDADG endonuclease ? MW: 22942.07]	MFLNRKTSELNKQDLYSDIIQLKDSMNDKRVFYDLPVGHRIRITGNYLVGLLEGDGSFYLNKHDMAVRVSFVTTTPNKVLLEKIREFLLSHLDEYSCILGSCTKLININEKKIRGNNKPISACPLSIFERGILEIYQIDYLCNILIPYFDSLQFRTKKYLDYLDFRTIAAPLSLFLRERGELHLPCRAGGCFFNVRR
Morexim1-LAG20-cob-4	LAGLIDADG endonuclease ? MW: 32857.613]	MKLG*RIGVNFQIHLHKRDRELLTRIREALGGAGCIYDSGSERCLYRVESLVGLTSSIIPHFDKYPLLTKKRADYELFKQVVQMMNNKEHLTEEGFKRVLSIKASMRNGLTDALAETFPNIIPVANPVVETPSPQSIDPN*IVGFTEGEGCFMIHVQKHSTSKLGKAVKLNFQITQHEKDKELLNIIILYLNCGTLKTNNLCKVLTVTKFEDVYSIIIPFFQRYPLQGVKRLNFIDFINAAELIKVKARGGAPEGAPTLAAGGRSAPPAAHLTTEGLDKILLLKSGMNSGRNYSSHSD
Morexim1-LAG21-cob-5	LAGLIDADG endonuclease ? MW: 25219.068]	MSLYSTFSNKIKGYKRIGPHSRDIISIIFGSLLGEGDVERKKDGTRITFFQEAMHVKYLL*LHNQLATAGYCNPTVPTIGKKLGKKGKVRKIIRFAT*TYTSFD*IYNL*HVKDVKVVPQSIGHYLTPLALAI*IMDSGVKASGGLILKTNCFSYSDCLLLVQVLYNNFGIKARGGPKGPPLQQGGAPRPPAASTHSTGIPSKYTVYILKESMHELRNIVGTHIIKEMKYKLLP
Morexim1-LAG22-cob-6	LAGLIDADG endonuclease? MW: 35250.11]	MPIFTLCIPPISEIKPDKNFMAMFMGFMDGDGYFDIGEQKQYNKATKAASLSGGCSPLSTPPLFHNSYTCISLKDGGGKRERAALVKSTIRIRLASNVNVRDTSLLEYFVKVLGVGKISTMSGGREQVRVIFSKKDLVTVILPLIKEYNLLFLTSQRVKQFALVNYILENSIIH*DNINFKEPEFIAIPTHDLVNLDFFAD*LVGFTIAEGSFGLKANGSAFYQIRQTGDDNLNLLKAACLIIAGKEANPMKADSVGSYQLTLSSKFDIQKVISFFSSPNDHLLYGYKLSQYTLWLTALKNSSRYSQIKGTFIEKNSNE
Morexim1-LAG23-cob-7	LAGLIDADG endonuclease ? MW: 49444.66]	MFVSVNKV*QKQNTVINQPEET*LKKREFELE*FSGFSEAESMFYISTTGALSFKIKLH*DDRQTLEYIQNLLSGLVNREIGIIVDSKNLHESYYMIAKFQDILEILVPIFSKYYFTTSKFLDFQDFRAAAEIRKTSYMEKRKLNKEELNKILKIKSGMNSQRLQFNINDLPKRSLTPSRLLGFVEGDGTFCISNMVPTFAIKQHSKNIHFFYEIAEFLNKLPYCPEIGPKIDKLNTKPTPGVSQDSSNASILSVTNILQLYNYILPFFKSLRFITRKDVDFQL*ELAVKLKTLGHITNPEGKKCFIEINKYINKRYTTNALVAEARGGPKGPPLQRGGAPRPPSAPNLNKINEILNNPPIFDLSSGLSYKALSDIIKVSKKGHSGFGVNVYDNGKLVE…
Morexim1-LAG24-cob-8	LAGLIDADG endonuclease ? MW: 60052.06]	MLKTKGLLSQGIAFFTFAVILVCLLNFYAFNSLDLAAFLSLNLSQQRFYSSKIPNNKNDNTNKLNSSLSQKDGYVIINGKMILMSLTELEILIEKYKDEAKESYHNQEFSSDFLLAMRYLFNGFFQAEGS*SGKFHSSSSHRFSPIFSIGQNVSDKSLQFFSLL*VILGCQLK*SISKNLSGKYHIQLRSTNKEYIMSVLFPYLSLTYGEKFTAMAKLSRIDELNCLNTLSSRLEIINLAYSLTPGGRDRTTSLEEKFSLVTENSEDLITPDSSADISMSNQFEAKENTTFLNIVFILGFFLGDGCAYIRIRDNVTGLLFIPKFEIKQKNTTSNLYLMELICNFLISKGVQACLRTDSYYVLCVIEGVENISNLLLLLEPHYELFF*KTNQLKMVQQFV…
Morexim1-LAG25	LAGLIDADG endonuclease ? MW: 21111.902]	MKKQLKPVATYSNPDLQKDQVYFDNRAKSGIYR*TNKINGKFYIGSAVNLSRRLAYYYCKKHMESTLKKGKSAIYSSIINYGLSNFKLEILEYCSAEKCIKLEQIYLDFFKPEYNILKISGSPLGVICSEETRAKISASNLGKTRSEITRAKMKAEPPPAGGGALQGGSPSAPPSLLRWVILMVKITLNL
Morexim1-GIY1	GIY_YIG endonuclease ? MW: 48179.953]	MQNLKYDN*PKSLNNTTRTGCRFLIMLDSRNNYSTNNNNISKTD*SVALGRKGPLLPAHRLANLYMNKGKDITAVEVNKVLAFSGIKITQSMLDKILNRPRLDFSNLDSNTTRSDNFLQTVGAVRGKIQIPGVYI*THLSTGDMYVGSSSTLARRLIGYFNGTHKNTGKLIPLIKREGIGAFKLQVIPLIEEYTVNQELSLEQYFLLQSEFNLNTLKVVNNFSGARAKPLYMYTKDLSELIYSSEIQEDFIFKLRIHHNIFSNSLKTGAYYLGKYIFTDKPIVGARESNMTETAINTMLDKDRVEVQSSKSRKVLIKAVDGNNTKLFDSISSCITYLNSIAPSNKTTLYRHIISGKPYHGYICQ*VSELTTPIVDKGVQVNVTHVPSDTTVTYPSIRKA…
Morexim1-LAG26	LAGLIDADG endonuclease ? MW: 34643.555]	MNNNNLNPNFVSGFVDAEGCFHASIVDRAELKAGKSVRAVFQISLHKKDQALLDLIRNYFGVGGVIDRKDGAFYYKVSQVQDLMLVLAHFEKYPLLTQKGADLELFKQIVEKMNRKEHLTTEGVQEIVNLKASMNFGELSDNLLSAFPNTVAVSRPIVKDPVIYDPEWVSGFVEGEGCFFVNIYKRKDSILGEGVKLVFKITQDNRNSDLLARFVEIFGCGAIYSQSKSTGNVQDFMVTGLSHITDKVIPFFLAHPLQGAKKKEFADFVKVAELMKLKAHLTKQGLEEIRTIKLGMNFGRIALIVPSSSK
Morexim1-LAG27	LAGLIDADG endonuclease ? MW: 34399.156]	MNNNFLGLEAAPVLRPAYISGFIDGEGSFGIYLQKNSKYQLGYQVKYEFAIVVHSKDRALLEKIKLSFNGVGGLDKHGKLSVKFRVSSIKDISILIDHLDKYPLKTQKLADYLLFKRAFELVQRKEHYTPTGFCEILSIRAAMNLGLSDSLKEAFSDVVSAERPKVEDHMISDPN*LAGFVEAEGCFYIGITKPSGKAGG*VQLKFKITQHSRDALLMESLVKYLDCGNVYTKSSVDVMDYEVSKLSDLAEKIVPFFKKYPLEGAKKENFEDFCRAVSLVESGAHLTKSGLEEIIRIKSGMNTQRKFEK
Morexim1-LAG28	LAGLIDADG endonuclease ? MW: 33885.26]	MKNSNPNFNPVVIYPNPKTQKDLILEENRGKSGVYR*TNLVNGYIYIGSAVNLSIRLAHYYSDKYMETQLKKGKSAIYSSILKHGLSNYTLEILEYGEPSDAVLREQYYIDLLKPEYNILPIAGSSLGFKHSEEAKEKIRSYLHTDEARKKISEAKKGKNHPLFGKAHSEETRLKISEALKGKIEGKIPLLLGKTHSEETKTKMSEAHKGKTHSGETKTKISEAHKGKTHSVETKAKLSAALGTSLKVLDFETNETIIYASIKKAVEELGVPRSTLFYNFQKTNSFIFKGRYQIEKIKPIF
Morgal1-LAG1-cox2	LAGLIDADG endonuclease - 2844: 4337 MW: 55850.28]	MFQLLLNYIHEYCDAPRPWGLYFQDSAAPQMEGLVELHDNIMFYLIIILFGVGWILTSVIRNYASTRSPISHKYLNHGIYNVPIYNISNPISPLLSEAGRMMKVLSVKAKLRAHSYYYLKKIIKF*FKTVPVTSRRGLNLINLTGVALFIYIFFAPCFAGEAIVLVANLDALFIPDANFYLSISSFSPLNPGTPGWGSPAPVKSYENAGTTQKKLIIKENENKSGIYRWTNKYTGDTYIGQSTNLSARFIHYFNTSYLTSKKQLIISRARRPSPLIYFHKEINAGEGLIKYGNSGFSLEILEFCCEKSDLLEREQYYLDLLKPEYNILKIAGSSLGFKHSEDTKAKISKAAPPLAPPFLSHLFPYGNKRKGRIERGGCIPFGRADGDALKGIYVGKNSA…
Morgal1-LAG2	LAGLIDADG endonuclease- 11028: 11483 MW: 16028.414]	MLDKEHNTLEGVQKIVNIRASLNLGISKDLKEAFPRAVPPSLSEREGELHPLSVGEAPLEFHPSLSLRERGGGGNCIPSPRRGAAVPVKRPEVENNAAYKNLSPE*VAGFATGESNFFITVQKSKTKSGLAT*LRFSIGQHSRDRAAPLLS
Morgal1-LAG3	LAGLIDADG endonuclease-13535: 14323 MW: 29665.25]	MKTINNNNPIVPIVPAVIYTNPDTQKKRILEENKGKSGVYR*TNLENGYFYVGSAVDLAKRFNLYYNSYQLTKVNMVIYKALKKHKHSNFSLEILEYSEPSDVISREQYYLDLLKPNYNILKTAGSTLGYKHSEEALAKMRRHCSSEEIKAKMSAARKGQNNPFCGKTHSEETKAKMREAKKGQKSLFFGKTPSEETKAKISAANGQAVKVLDKETNETTSYSSGIQVAKALGCDEKTIRRYIKSQKYYKGRYLIEKKSAVQ
Morgal1-LAG4-nad5	LAGLIDADG endonuclease-31948:32994 MW: 38798.79]	MLIASLSLVAFPYMTGFYSKDFILESAFGQFYFSSIVVYFIATIGAIFTTLYSVKVLYLTFLANPRGPKINYKQAHEGDIFMSLPAW*RGMSSVVGNKLSNSGDALKLLIPNYIRKIIRG*INYLGMVISQKIPEKVMGYRGSKSDFKSNLKTNLKLKSVKEQRVDGSWRKGNSLTFKVYSNGFRKKLSSQNPFLANIFKSFNINFVRNVSTLPVRQLKLHPYFVTGFSDGESYFSIGISKSSKMKTG*KVNLQFGISLHKKDLYILELIQTFFGGVGTITSHGNTKVQYRVSSVKELQVIIQHFDNFPLITQK*SDFQLFKSAAPPGLHPSLYERGTLLNWLNIKNI
Morgal1-LAG5	LAGLIDADG endonuclease - 68456: 69427 MW: 37167.676]	MKTNYNFTEGWFSGFTQSDGCFTIAFEKRKSGLLVRPKPIFVLTQDISELDMFKKLHLHLGIGYITKSKINVSLYVTSLADIKNVLFPIFDKHPLRYGKRRSYLIFKHVVNMMLNKEHLKLEGLLSIIHLSF*MNKETSTRTEESKTKLIDFLRDKHGELPEYKETSITNDLPIAPMSLDFITGLIDGDGSFNVSFQLKPYRRVKINFTVVQETSCKEVLNELKAYFGCGKVYDLPSSASRYQVENQDLIMNNIAPILNNVKFNTEKSEYYKATIKAGEILKTEGIKSDESFKTIIDLVYDINKSGKRRRLTKQEFIEMMMKS
Morgal1-LAG6	LAGLIDADG endonuclease - 71601: 72398 MW: 30068.926]	MIIARILIKNLKVTMNNNNNNNLISPVKSYGDAELLKETVLKDNSGQSGIYRWVNNLNKKTYVGSGVNLAKRLGSYYNDNELNRNSRPIKDALIKYGHKNFTLEILEYCPITELLEREQFYLDLLVPEYNILKYAYSLLGYKHSPENIEKFKSKIISPEHKKLLSSIHKDKLVSSETKNKLAIATANYKKNNPLTPEALANIRAKTLAREGVSVSVLNTETNEVIEFTNQTEAGEFLGVTRQAIYNAIKRGTPIKGIYLISKIDQ
Morgal1-LAG7	LAGLIDADG endonuclease - 74243: 75175 MW: 34725.797]	MNNNNLNPIFVSGFVDAEGCFHASIVDRAELKAGKSVRAVFQISLHKKDKALLDLIRNYFGVGEVIDRKDGAFYYKVSQVQDLMLVLAHFEKYPLLTQKGADLELFKQIVEKMNRKEHLTTEGVQEIVNLKASMNFGRLSDNLLSAFPNTVAVSRPIVKDPVIYDPEWVSGFVEGEGCFFVNIYKRKDSILGEGVKLVFKITQDNRNSDLLARFVEIFGCGAIFSQSKSTGNVQDFMVTGLSHITDKVIPFFLAHPLQGAKKKEFADFVKVAELMKLKAHLTKQGLEEIRTIKLGMNFGRIALIVPSSSK
Morgal1-LAG8	LAGLIDADG endonuclease - 76538: 77599 MW: 40072.21]	MINLLRWWSGGGGGGQWIAGFSNGEGSFSAYAYVDVANM*GIQFGIDFSVSQSYFDRIVLEAINEYFNCSLFIFLSLYFISVADTYSLFLLLNIIPVAVYRNCDLLKDTIYKENANKTGIYLLRCSINHKTYVGSAKDLRKRFYSYFNINYLRSHDNMLINRALLKHGYSNFSLEILEYCDVIDILTRESYYIKLLKPEYNILEEGGSSLGYNHTDEAKENILISSPRRIEVTVLDLETNVKTTYGSVRQAAKALNTDSSSLHDNIKSKSQNPYKGRYEIKKVVEETTNILIQKPPREVITVLDLETKITTIHSSIRQAAKAIDGDPSSLARNLKSKKQNPYRGRYVINKKVV
Morgal1-LAG9	LAGLIDADG endonuclease - 82043: 82936 MW: 33350.785]	MINLLRWWSGGGGGGSMEILYDLQRYFNCGNIHIDNRKEDAYKFNVNKLDDILNIIIPHFEKYPLLTSKRLDYLDLKRVAFMMKDGLHLKTEYQEIILAIKDNMNSKRSFEERWNFFDTIEPVKLTSE*VQAFIDGEGSFQFFIADAISRGKPYVALTPTLSVRQSSHDVRLLNAFISFFGCGYLKPKYDITSLDAAKARKRAPRASLQPPPPSILPPLTLGEGGRGGAASRSVNSYVVNQHAVITEFVDKYPMLTRKQLDYLDWKKLIQLKASPPNLPPHTW*GGRRGGGEAALSL
Morgal1-LAG10	LAGLIDADG endonuclease - 89045: 89689 MW: 24220.69]	MQQYLDMIIKSTMPQLHKDLIVGTMLGDSSIKIGKTGASLYFGQGSVNKEYLYYLFSIMSVYCTQSEPTERVYIDPRFNKEYLSYSFSTKYNSMFYPFAELFLDKSIKAGKVLKIVPLCIADLLTPQALAF*LCDDGQYVKRGGITLCTDNFSMSEILLLKSILEGKYNLQCTIHNKNPEKGYYRIYISGKSLPILRELVGELIHPSMAYKLGK
Morgal1-LAG11	LAGLIDADG endonuclease - 91308: 92192 MW: 32726.465]	MISTNFNSVIVSCPTKFFLGPYEWIVAKRAFSTNVVDLSATCDPVKVYENADSQKLEILAENNGKSGIYM*KNLSSGKIYVGSAQDIKRRLSSYYNVNYLLNESSMHINSALLLYGYASFSLSILEYCSEENLIQREQYYIDILQPGYNICKTAGSTLGKLHSDAAKERISNAKKGTNEGENNSFYSKTHSVESRKKMSDIKRGTTLAEAVKAKVSASMLGKKFTEEHKVNLSSAQPNCKKLSVLDLETGIETIYNSISDAERKMELPASSIRANLRSKSKNAYRGRYVFKIEN
Morgal1-LAG12-nad1	LAGLIDADG endonuclease - 130255: 130797 MW: 20579.709]	MLLKEHLTLEGLQKIVNIRATLNFGLSEELQFMFPETIPVSRPFRETCVIPHSQ*LVGFTSGEGHFSVSLDKGIFKSLLFKITQHKKDEELLIAIKEYLNCGYCYLRKKENIIDFKVTKLTEINEIIIPFFIDNPILGIKSLDFKD*CLVSEMVKKREHKLEGIIKIREIQKGMNRGRSM
Morgal1-LAG13-cob-1	LAGLIDADG endonuclease - 168019: 168702 MW: 25953.35]	MFVSVNKV*QKQNTVINQPEET*LKKREFELE*FSGFSEAESMFYISTTGALSFKIKLH*DDRQTLEYIQNLLSGLVNRDIGIIVDSKNLHESYYMIAKFQDILEILVPIFSKYYFTTSKFLDFQDFRAAAEIRKTSYMEKRKLNKEELNKILKIKSGMNSQRLQFNINDLPKRSLTPSRLLGFVEGDGTFCISNMVPTFAIKQHSKNIHFFYEIAEFLNKLPIAQK
Morgal1-LAG14-cob-2	LAGLIDADG endonuclease-169682: 171022 MW: 49693.33]	MPIFTLCIPPISEIKPDKKFMAMFSSKTSLVAPSRIDP*FVTGFSDAESSFQINIRKRLENRVG*RVSAAPLPRRGDASLRLRRRDAPFEIYLDNSQDSALLYLIKSYFGDVGSILMDPKRNKASFSVNKLDDFFNIIVPHFDKFPLQSAKQVEYSL*LKCIRLIRDNEHLTEAGLNKILSIKTALNRGLPENLAKEFPHISPIIKPVISKAFADLPLNPQ*ISGFSDGDSSFFIRVNKKTDGVQAVFKINLHEKELPLLLRIKEFFMGLGQINSYAPGKAKDFVITKRSDLTGLVIPHFNKYPLMGHKLSNFNI*SEIVALMVSGAHLDSQGLDKIRALNRLLNKDNTRKRYFNIDNNKIIGFMVGDGYFDIGEQKQYNKATKAASSGGFCSPLSQRE…
Morgal1-LAG15-cob-3	LAGLIDADG endonuclease- 170997: 171659 MW: 24334.066]	MSGGREQVRVIFSKKDLVTVILPLIKEYNLLFLTSQRVKQFALVNYILENSIIH*DNINFKEPEFIAIPTHDLVNLDFFAD*LVGFTIAEGSFGLKANGSAFYQIRQTGDDNLNLLKAAYLIIASPPPTEGGMPPSARYARAEAGKEANPMKADSVGSYQLTLSSKFDIQKVISFFSSPPNDHLLYGYKLSQYTLWLTALKNSSRYSQIKGTFIEKNSNE
Morgal1-LAG16-cob-4	LAGLIDADG endonuclease - 171877: 172626 MW: 26715.824]	MSLYSTFSNKIKGYKRIGPHSRDIISIIFGSLLGEGDVERKKDGTRITFFQEAMHVKYLL*LHNQLATAGYCNPTVPTIGKKLGKKGKVRKIIRFAT*TYTSFD*IYNL*HVKDVKVVPQSIGDYLTPLALAI*IMDSGVKASGGLILKTNCFSYSDCLLLVQVLYNNFGIKASTHSTGIPSKYTVYILKESMHELRNIVGTHIIKEMKYKLLPAPPPSGPTMIIVGCEGGDEVTPLPAPLGWRGGGIK
Morgal1-LAG17-cob-5	LAGLIDADG endonuclease-179403: 180386 MW: 36926.426]	MSAIPWVGQDIVESKNTTEYFTIVATALMLPTIGTVSVHALKKGNKNLRLDKKEYLSIPSSFIAFLAGVIDGDGYIQITRTTKGFITIKLVISIHLEDISTLEYIQSVLKLGKVSIYRDHKSPTCKLVINRTDLQEVLFPLLLHHGIFFLTDTRRAQFDLAMFILKNDKKVYDQIPASLGPLWGPWDASPLRGDAMKEIPTLFELPKTASDYANLAFFKN*IVGFTISEGSFFVKKNNDGCFQLKQRVHVMLFEALKLVFETNRKIDTEKGLYNQFAVSSKADIQTVINFFSFSGFHPLIGLKNIQYLKWLTVLRNSSRYGNLNFPE
Morgal1-LAG18-cob-6	LAGLIDADG endonuclease- 189145: 189615 MW: 18073.115]	MFLPFCADNYTPQSGINRDKRTNKSYSSISFTTMQLPCFNEYREMFYTLNVKKVPENIYERPSFFFFQSKKKRSCIPLLRRGGGGTLLTPRVLAH*IMDDGSRQGSGLHLSVYAYSNADVDKLMFTLQDKFGFRCQYIITRVKSPEFIYLKNLWTV
Morgal1-LAG19-cob-7	LAGLIDADG endonuclease- 190093: 191151 MW: 39648.492]	MKCIVLFAFKSRNTRKGQLRTFFLLYTRLYRLRIIKITTMKTTNKNNNPIVPIVPAVIYPNADIHKKRILEENKGKPGVYR*TNLANGYFYVGSAVDLAKRLKIFYNSNHLTTINMVIYRAAPLSLSFREREETHRIPPTGGGKDAISKHKHSNFTLEILEYCEPSDVISREQYYLDLFAESPKYNILPIAGSSLGFKHSEEVKTKMSEARMGKFLGKTHSEETKIQMSEAKKGKNNP*FGKTGKNHPMFGKGKPLSEETKAKMSEAKKGKNHPFFGKTRSEETKAKISAAHGASIEVLDLETNISTNYTSLKVAARALNINNHKIISQYISRKQQTPYKGRFIFTKILAGV
Morgal1-LAG20-nad3	LAGLIDADG endonuclease- 208312: 209676 MW: 51313.344]	MSSIILFFIFILFLAFALLALNLLLAPHNPYAEKVNVFECGFSSFLNQNRSEFSVSFFVFGLLFLLFDLEIILIYPYVVSAYNNSIYGLVIVLIFLAVLTAGFVFEIGKGALKINSRQSNNLNNIYTTSPTSIQNGFNKKLNLNQQRFYSTLKEGIRQKNLDPN*ISGFSDGEATFTVSIYKRNNKLGWGILIAYSIELHAKDLVLLKQIESFFGVGSTTLRENRNCILYRVLSLKDIIEVIIPHFDKYPLITQKRADFELFKSVVDLMKHKKHLTPEGLQQIVSIRASMNNGLSEELINSFPDFTPLERPIVKLPENINPHWLAGFTSAEGNFFVDISKCSSHKSGVQVCLCYSISQHSRDTLLFKTIQNSLGAGRLSIRSNLVEFIVKKFSDLDLKI…
Morgal1-LAG21-cox1-1	LAGLIDADG endonuclease-240647: 241765 MW: 40815.207]	MPALIGGFGKIKGLNYNFKDSSFQPNEVLQFSTAPPLHSSFFFQKK*KSGGSLDSENAMSSPKPDVAKKSSSSLARGRGAPPCSPPLERGAAPYLAGLVEADGSIAVHDSKSKSQLYRPKIIIVFSLVDKPLADRLALITQVGKVYLKSDAGYVL*QIKKKEEVLVLINLINGYMRTPKIEALHRAIN*FNLFDNCTLECLPLDNSPIDSNS*LAGFSDGDANFSITLTDRKKNGKVTGKRLQTFFRIELRQNYHRGESSSSSYFAVLSLIAEYLSVNLLSRTRQQGDKLFFAFMVIAHSSISHKKVRAYFDRFPLYSSKYLAYKD*TYLQDLRLSGGVFTSEQIAEVQFIKSQFNSKRKVYDFSHLESLTI
Morgal1-LAG22-cox1-2	LAGLIDADG endonuclease- 242232: 243146 MW: 33944.375]	MAKEQDLLEKNLKACCFETKRNTSNVSNDNKLGSYLAGLFEGDGHI*IQKQIGKKRHNPRFCITFGSKNEALAKKLLGVIESGFIRYRPKDNACVLVVSPVVGLKKIVKLINGELKTPKIYQLHNLID*LNKNHNTNISKLPLNKDNVENSS*LSGFVDADGSFSVQYTKTEDGAKKRKISCRLRIEQRILDPVTNEDYSSILNQICLFLNCKLLTRTQKSTNNTYYTLTASSKVSLEIIINYFNRYPLFSSKYLDYKD*EKVAHLIINNEHCTDKGINTVELARSRMNTKRTDFN*DHLNGLY
Morgal1-LAG23-cox1-3	LAGLIDADG endonuclease 243594: 244571 MW: 36414.234]	MDGELLCGDSEAIKLFSLRESRKFNKNK*NNLNDNEKFKI*LVGFTDGDGCFSVVKSGDTYRLQYSLSQSAYNLRILYYIKSSLGYGSVSKSEKQNWGNFRITDRKVLNQVVFPIFDKYPLLTSKQFNYLRFKKAYDILENKNLTTVIKNKMIEELLSEKLPTDYVSPAISHLSETSSYEEIADAISIY*LAGFIEAEGNFGVYPDRGRFNIEFTLVQKLDKILLQLIKRFLHISSNVNYSNTRNIYVLNTKNSRSIGNIIDTFRGKFKGMKSLEFKL*SKAAGARSAPAAAPKGAANYYKNTNIVKVSKIHKIIQKVRGKNSVN
Morgal1-LAG24-cox1-4	LAGLIDADG endonuclease- 245072: 245749 MW: 25258.656]	MQLGVGSVTKDNTKGQLPRPSFLIYFLTEINGKEGFIRDRKKLETVIFPIFDKYPLLTSKQFNYLKFKQAFYILENASAHSR*DEKDQKLFALKNQSIPENYISPS*NNTNLPLKTINDVTNVMTKP*LVGFIEAEGSFYLVSKDPTRIVHGFGLTQKLDSVVLEGIKFILHIPTAVKFRPKHNHYILDTTNSRAPLLFFCKKKDGCILPPTEEGRY*KYHKILS
Morgal1-LAG25-cox1-5	LAGLIDADG endonuclease- 250071: 250697 MW: 23971.9]	MRTNKNFTLHKLID*LNTKNKERRPSPLIYFHTEINVGEGLNIEKKGLNTNSLISDA*LSGFIEADAHFSVRATESGKYPKIECKFELTQRQIDHNNNDNLFFLEEIAKLFLCTVKPIRLEKANPQYRIRTTNIKGNLSVIDYLTKYPLFGTKFLDFQD*VKVVNLFKEGRMDHKLNIAKVKLIKSQMNDNRTEFIWDHLQNFYNLNK
Morgal1-LAG26-cox1-6	LAGLIDADG endonuclease 252324: 253436 MW: 41231.75]	MIIIDKYPKLTIGYRVQLLFCICLHKKDLAAGRSGPLRLALRADALLKLIQQFFNGAGSILKLGNNAFQYRVSSPKDLIVIFEHFNKYSLITQKLAPPPPPRGARGLHAPRAEGCCAADYYLFKQAFDLVSRKEHLTQEGLNKILAIKASINKGFSSQEGLKAAFPNIIPVQRPLVLDKEIPGTAPPLIYFHTEINGGGGGGDPNWLAGFVDGEGNFFVDILKSKTHKIGFQVMLRFSIAQHSRDTFLIKSLIGYLGCGKVYKASLSLSRERGMQPGAASGERELVEFRVNRFTDLTKIIIPCPLPLHRTILIVGFYIYRHIYDKPAPLVEREGFRKFPIHGNKSLDFADFCKVAELMQNKTHHTASARA
Morgal1-LAG27-cox1-7	LAGLIDADG endonuclease- 254563: 255165 MW: 22716.025]	MVKLPSYVRGVIVGLLLSDGWITFSCSKSKNARLGLKQSIANFEYFWSVFNILSHYCFSYPTFLKGSRGGTQVFALQIFTRSMPCITELHSLFYAKTTKGFLSLRDDIIYELLTPVALAH*VQGDGTYKSQGLLLCTDSYSIEDNIKLMSVLTIRYGLKCTIHTRREGQYRIYISRKSMESLRRVILPYMTPSMLYKIGL
Morgal1-LAG28-cox1-8	LAGLIDADG endonuclease 261675: 262634 MW: 35887.883]	MIIEYEIGFFGQMWPLNIIFMQQTISGEVINLLNTFVVSCTQYTSKVKTSRCVLNNPQVTKALSS*VGTSEAIRLLSYSNSNSEKKVVNE*LAGLIDGDGTFILSKKGYASLEITMEIRDEHCLTIIKNKYGGSIKLRSNANALRYRLHHKAGLLSLINDVNGLIRNPNRMIQLNKICDHYGLIFIFPSKLTYDNG*LAGFFDSDGTISINKTNTQLSISATQKTTQILEPLVELYGGSIYIDRGKYESFKWYVTKRETILNIIEYFKKYPSRSGKKSRLHLIPKYYELKDLKANTAPENSLLYRSWKIFYDK*SKFEE
Morgal1-LAG29-cox1-9	LAGLIDADG endonuclease- 275326: 276501 MW: 43646.555]	MMSIGVLGFVV*SQVVAFLYREVEVINFAVCWKSLMCIDTLYSENSIYFAQSAGNLCLTSLVFVMAILFVSLSTPKSKIWWVIKRTLVRFHTSAKSDKKGDDKKTDKRTSETTRETSFNFREFRAFTGLTPEVVSDAWLT*FIGFSEGDGAILTGHTNDRPRFVLTQKEISILNHIHETLGFGRVRTYGSFSRFLVDDKKGILALAHLFNGNLVLDKRKIQLNK*LDLLNITSGITRCNVLPLLSNAWLSGLIDAEGCFNVTLFKRKAMALGYQVKLRFMIDQKDSLNTLLFIKNQ*DMILSHRKLAGGDSSSMYRVETNSFVRVKPIIEYLNIFRLKTKKQISFDK*VSVHKLVCEKSHLTEQGLNEIRKIKKEINLTNSITGKTGSKLA
Morgal1-LAG30-cox1-10	LAGLIDADG endonuclease 277545: 278465 MW: 33777.02]	MRTLSVPSIYISNTRDVTTTIMNQNFKKLTLLGYLFAQHNSRFTTSSVDTSSVPVLDPGWVTGFCDAEAYFIIGLSKIQRLSTG*QVRPVFGIELHKKDVILLKKVQDFFGVGKVGVRNTRAIAYYTVTSVKDLKQIINHFDKYPLITQKKGDYLLFKRIVELMENKEHITLDGLQKIVNLRASMNLGLSAVLKAAFPNTIPAPRPKVDKHVIKDPQ*ISGFTDPPLHHLLSKIG*VGGGPGEGCFFVLISESKTKTGFQVKLIFTVTQHTRDSLLLKNCGGSRSYPCRGPLRGPPLNFLVWIWKV
Morgal1-LAG31-cox1-11	LAGLIDADG endonuclease - 283546: 284226 MW: 25995.27]	MDGDGSIQVNH*RNQSLQYRLVIKLSNITSNYNMLIKIAKVIGGSVRITGKGKDVIWVVNRKETIQEIISIFDTYPPLTSKKICQLEFLKTCLLENSVDLYLSNRNSKYINQPAILNSDPFGLERNSFALPNYFKGWLSGFIEAEGCFSIRKSNNHSFSIGQNDDLYLMNAIKQFLGATNKVRNPYRNFYSLEIYKKETLKKIINHFNNYPMLGEKRESFQKFKQV
Morgal1-LAG32-cox1-12	LAGLIDADG endonuclease-294434: 295033 MW: 22267.824]	MINNLKPVATYENPDVQRDQIYFENKGKAGIYL*TNKLNGKIYIGSSVDLSTRFRFYYSEQSMENYLKNSKSAIYSSILKNGILNFKLEILEYCEPEECIELEQDWIDLLKADYNILTIAGSCLGAIRREETRAKISASKKGQNNPMFGKTPSEVTCANISASLLGIPKSEETRARMSASKKGKNNPMFGKKIPLTLTV
Morgal1-LAG33	LAGLIDADG endonuclease - 308799: 309914 MW: 41570.72]	MGFERNYQIKILSNQINKSRAYSSITTHEPLLHQSSINP*FLTGFTDAEGSFSILIQPNVNYKTN*RIKAIFSIGLHKKDTDLLEKIQSS*GVGKIHKHGKDSVQAVRRYTKGLLNNLVEDSSSVLLPVILDPWFITGFADGESCFTVSVSKKSKLKSGWELSASFQIGLDAKDKVLLDRIQAYFGVGKIYKAEKNVYRYMVRTPKELRVIIDHFDKYPLITQKQANFKLFKQVVEMLSRKEHLTIEGIHKLIAIKASMNLGLSEELKAAFPGTIPVMRPIVEDQEIKDPNWLSGFTSAEGCFLIIIKKKLTSGYHV*LKFQITQHSKDEQLMKSLVSYLGCGRYETSQGDWGKYVCTKFSDINEKIIPFF
Morhis1-LAG1-cob-1	LAGLIDADG endonuclease ? MW: 34168.3]	MSKELKKIIKSAFLVNNKGSNTK*NSNHLYYAYLVGLFEGDGFFTVTKKGKYFQCELGIELSIKDVQLIYKIKDLLGVGVVGFRERKGISMVYFRVRKKDHLINIVLPIFDKYPLFSNKQYDYLRFRNVILSNVVFYDDIPEYTRPNEPLNSIESILNAPYFSA*LVGFIEAEGCFSVYKLSKDGDYFVASGPSLSLRERGAASFSLCEREGRFDISQTDADILISAIRKYLSLTPKIYIDKTNSFKLKVTGVRSIENVIRFINKAPVKLLGNKKLQYLL*IKQLRTIPRYAEKINIPNIY
Morhis1-LAG2-cob-2	LAGLIDADG endonuclease ? MW: 57330.285]	MIKFKNIINNNFVI*GGLNQLLIEEPDNRDVVQQILLNARIPPILVFGYVCVYTAVKKPKSWGQLAGVRGISTLEASQRLNAENLTKISRSFHLPLFTRSCLYSYSNLHLSTSLSGITKCFFSSKASTSAKGLTPLITIDKGGEACLPSGYVSGLSDGEGCFHIAFTKNSTFKAGFQVRAIFSIQLHIKDLMLLERIKSFFGVGTINIKKGKNAGCAIYSIQSYKELISVLVPHFDKYPLLTKKKADYLLFNSAALNILNNGEHLTNEGLSRLVSIKARGAPRALKGNRGAPLAAPPEGGAASMNLGLTEQLKTLFPDLHPVNRPIINNSSTLITRDPEWLASARAERALGCVSPAPQGDAGFLDAEGNFQCVVRKQETHKSGYQVLLSFTLTQHLRDL…
Morhis1-LAG3-cob-3	LAGLIDADG endonuclease ? MW: 36779.18]	MSAIPWVGQDIVESKNTTEYSTIVATALMLPTIGTVSVHALKKGNKNLRLDKKEYLSIPSSFIAFLAGVIDGDGYIQITRTTKGFITIKLVISIHLEDISTLEYIQSVLKLGKVSIYRDHKSPTCKLIINRTDLQEVLFPLLLHHGIFFLTDTRRAQFDLAMFILKDDKKVYDQIPASLSLRERDASPLRGDAMKEIPTLFELPKTASDYANLAFFKN*IVGFTISEGSFYVKKNNDGCFQLKQRVHVMLFEAFKLVFETNRKIDTEKGLYNQFAVSSKADIQTVINFFSFSGFHPLIGLKNIQYLKWLTVLRNSSRYGNLNFPE
Morhis1-LAG4-cob-4	LAGLIDADG endonuclease ?MW: 19198.512]	MFLNRKTSELNKQDLYSDIIQLKDSMNDKRVFYDLPVGHRIRITGNYLVGLLEGDGSFYLNKHDMAVRVSFVTTTPNKVLLEKIREFLLSHLDEYSCILGSCTKLININDKKIRGNNKPISILEIYQIDYLCNILIPYFDSLQFRTKKYLDYLDFRTIAAPSLSS
Morhis1-LAG5-cob-5	LAGLIDADG endonuclease ? MW: 31078.648]	MKLG*RIVVNFQIHLHKRDRELLTRIREALGGAGCIYDSGSERCLYRVDSLEGLTSSIIPHFDKYPLLTKKRADYELFKQVVQMMNNKEHLTEEGFKRVLSIKASMRNGLTDALAETFPNIIPEANPVVETPSPQSIDPN*IVGFTEGEGCFMIHVQKHSTSKLGKAVKLNFQITQHEKDKELLNIIILYLNCGTLKTNNFCKVLTVTKFEDVYSIIIPFFQRYPLQGVKRLNFIDFIKAAELIKVKAHLTTEGLDKILLLKSGMNSGRIYSSHSD
Morhis1-LAG6-cob-6	LAGLIDADG endonuclease ? MW: 44026.906]	MVLSGGKSERTYLSRFGRGLYYGSYQNPRTLV*GLGTVIFILMMATAFLGLLHSPKWFKLNNNKNNNNNNNNNNNNGGYGNNNNNNNNYK*LSKSNTTPNTPFSNKGSVRHFSTFTRSLNIESTKPNDSSPTEAYSKDVKEFLGKNNIEPVYVYENLGDKSIQSKVLNETRNLAGVYLILNKFNLSCYVGSASTGKFNSRLRRHLFNFQGSKIVKAAVKKYKIDNFAFIILDIFTEIVNKENNKQLLDMEDYYIKSLLPDYNIVTEAGNTFGYKHSEMTRLKMVENYSPERRL*IGNLNRNKPMSEQHKENIRKAALTRVKPIYSEEALANMRKSTKPIIVYNLDKTVYGEFPSITAGALSLKCSVKTINRAMNTPKKILKRR*IVKFTQK
Morhis1-LAG7-nad1	LAGLIDADG endonuclease? MW: 20579.709]	MLLKEHLTLEGLQKIVNIRATLNFGLSEELQFMFPETIPVSRPFRETCVIPHSQ*LVGFTSGEGHFSVSLDKGIFKSLLFKITQHKKDEELLIAIKEYLNCGYCYLRKKENIIDFKVTKLTEINEIIIPFFIDNPILGIKSLDFKD*CLVSEMVKKREHKLEGIIKIREIQKGMNRGRSM
Morhis1-LAG8	LAGLIDADG endonuclease? MW: 34714.688]	MNNNNLNPIFVSGFVDAEGCFHASIVDRAELKAGKSVRAVFQISLHKKDKALLDLIRNYFGVGEVIDRKDGAFYYRVSQVQDLMLVLAHFEKYPLLTQKGADLELFKQIVEKMNRKEHLTTEGVQEIVNLKASMNFGELSDNLLSAFPNTVAVSRPIVKDPVIYDPEWVSGFVEGEGCFFVNIYKRKDSILGEGVKLVFKITQDNRNSDLLARFVEIFGCGAIYSQSKSTGNVQDFMVTGLSHITDKVIPFFLAHPLQGAKKKEFGDFVKVAELMKLKAHLTKQGLEEIRTIKLGMNFGRVALIVPSSSK
Morhis1-LAG9	LAGLIDADG endonuclease ? MW: 34588.453]	MNNKFLGLEAAPVLRPAYISGFIDGEGSFGIYLQKNSKYQLGYQVKYEFAIVVHSKDRALLEKIKLSFNGMGGLDKHGKLSVKFRISSIKDISKLIDHLDKYPLKTQKRADYLLFKRAFELVQRKEHYTPTGFCEILSIRAAMNLGLSDSLKEAFSDVVSAERPKVEDHMISDPN*LAGFVEAEGCFYIGITKPSGKAGG*VQLNFKITQHSRDALLMESLVKYLDCGNVYTKSSVDVMDYEVKKLSDLTEKIIPFFKKYPLEGAKKENFEDFCRAVSLVESGAHLTKSGLEEIIRIKSGMNTQRKFEK
Morhis1-LAG10	LAGLIDADG endonuclease ? MW: 30333.15]	MKTLNIILDLQLLLFSQETFIFLGTFILPNGGNIYPAVTYDNVELDKDQILKENKDKSGVYRLTNLVNQKTYIGSSVDLRKRFHVYYSTVRLSTSNMAIYKALLKYGHSNFSLEILEYCEPDKAVSKEQEYIDRLKPRYNLNPIAGSSLGYKHSEEALSKMRS*TRTVSDETRENLSAAATGRVLTPEDRAKISAARTGIKFTDEHRAKLSQAIAAINGVAVVVTNTKTGITEEFATMTEAGAALGVSRTTIKKTIQSGKIFRSSYIIKLKGK
Morhis1-LAG11	LAGLIDADG endonuclease ? MW: 37211.676]	MKTNYNFTEGWFSGFSQSDGCFTIAFEKRKSGLLVRPKPIFVLTQDISELDMFKKLHLHVGIGYITKSKINVSLYVTSLADIKNVLFPIFDKHPLRYGKRRSYLIFKHVVNMMLNKEHLKLEGLLSIIHLSF*MNKETSTRTEESKTKLIDFLRDKHGELPEYKETSITNDLPIAPMSLDFITGLIDGDGSFNVSFQLKPYRRVKINFTVVQETSCKEVLNELKAYFGCGKVYDLPSSASRYQVENQDLIMNNIAPILNNVKFNTEKSEYYKATIKAGEILKTEGIKSDESFKTIIDLVYDINKSEKRRRLTKQEFIEMMMKS
Morhis1-LAG12-nad5-1	LAGLIDADG endonuclease? MW: 56979.266]	MLIASLSLVAFPYMTGFYSKDFILESAFGQFYFSSIVVYFIATIGAIFTTLYSVKVLYLTFLANPRGPKINYKQAHEGDIFMSLPAW*RGMSSVVGNKLSNSGDALKPLIPNYIRKIICG*INYSGMVISQKISEKVMGYRGSKSDFKSNLKTNLKLKSVKEQRVDGSWRKGNSLTFKVYSNGFRKKLSSQNPFLANIFKSFNINFVRNVSTLPVRQLKLHPYFVTGFSDGESYFSIGISKSSKMKTG*KVNLQFGISLHKKDLYILELIQTFFGGVGTITSHGKTKVQYRVSSVKELQVIIQHFDNFPLITQK*SDFQLFKSIFELVKYKEHLTLEGLIKIVCIKASMNLGLPLDLSRAFPNITPSARPVAQSIKIIDPN*LAGFVSAEGNFFINIIN…
Morhis1-LAG13-nad5-2	LAGLIDADG endonuclease ? MW: 39025.58]	MAKSSQIGFLKALKNW*FFSQFFRTLIYAGKISNALESVGSLFSTQNLCRATNENDPEKSQGQGINQQGINNLTIKKKNKINKNKANPYFID*FIGFSEGDGSFVITGGKSIFSIHLHKADLPLLHEIKIQLNIGNVYEGKASAYFIVKAKDEIHTLISIFNGNLFLRKKHIQFSR*VLNFNEKNKLNIEVENQIFKPSLSDN*LAGFIDAEGTFFVSITKSNITQRFHIDQKDADLEFAYIGELIKGKTSKYKKYNRVAVNYLSSNTIIEYLSTHKLISIKAKSFEK*MQIYEYRKTKPAAFSFLKKTEKVASPLLRRGDALEPVDFVMLKQKAALINVLRNISKSPAK
Morhis1-LAG14-nad5-3	LAGLIDADG endonuclease ? MW: 20818.32]	MVLLINLPGGGPPLFLFFKKEREGDFRTLAMPCLNYYYDLFYKDKVKTIPRNLGELLTASSEEDAF*IMDDGGKSVYNQTILHTRAFIKEDIIYLQSGPAPPLSFISYGNKR*GGAPPPPLSSNYYSRSSWTEGEGFFMENFGLRTRLEEKKEGQWVIYIPVKQKTKLKDIVGPFMHESMLYKI
Morhis1-LAG15-nad5-4	LAGLIDADG endonuclease? MW: 25834.057]	MSLVQKEGRREGLKTLCTPITRVDNKVFYSSLPTAANAEGNYKPEKLYPNADVAKTQILSDNKNQSGIYL*RNLINGKKYVGSSKDLRVRLRKYFDINYLERHNNMQISRALLKYGYSNFSIEIIEYCDPSERPSFFLFIKKKRGLPPPPTEGGTLLTKEKYYFSLLNPEYNISREPGSPMLGRNHSKETRETLAALRLGRAHSQETRKKLSDGNIGQKGMPIKVRV
Morhis1-LAG16-nad5-5	LAGLIDADG endonuclease ? MW: 35489.008]	MFVG*EGSLNICPKWLSMPDYSVFLSFTFFKHISNQKRSFFSNKLKSKERIGPHNIDVISLIVGSLLGNTYLEKRKTGLASLSLSPRERERVGRHLSATRVEAIRIIFVKCNNNVEFLMWFHLFLTKRGYCNSNKPKLSKIIAKGNKVLFSYCISSYSFSSLN*LFKMFYRDNIKIIPRNLSIYLTPLALAI*FLNEDLKLGKLATTFRVSREDLKYISLILKNKYNIDTVIKSKGKNLAPGRPEAG*RGCCAGGTLYIKNSSLSTFSKIVKPHILPSLHYKLNGHLVKLSLPGTSGLHFSSLSSSRPAPSPPTTNVGGGEG
Morhis1-LAG17-nad5-6	LAGLIDADG endonuclease ? MW: 58793.4]	MYLAIITLPLLGSIASGLFGRKIGVTGAQLITSSLVILTTLLAIAAYFEVGLNSIPVSIKLFTWIDSESLNVFIGFHFDSLTVSMLIPVLIVSSLVHIYSIGYMSHDPRGRVKGKRVYGDKLSNSGDILKLKVPSCSRKAISG*SNYSGTVTSLKMSENEMDNRGSKSTILNSMVVKEQRVDGS*SIKPQLMDLRCTLWGFERNGGIKLGFNMQQG*NSYVKVPSKQFGLKKYSTYNSTIVNPGV*SGLIDGEGSFSIIVDRNKTRKLG*RVQLKFQIGLHTKDLNLLYLLQQYLGGIGSIHLARNREIVNYSIDSIEDLNKLIIHLEKYPLLTQKAADF*LFKQVVKLVNNKEHLTVEGLNQIVNIKASMNLGLSDMLKSEFAGYTPVERPVINSDNV…
Morhis1-LAG18-nad4L	LAGLIDADG endonuclease ? MW: 48809.99]	MKHMNLALLLFLIGILGFVLNRKNIILMLISIEIMLLAITFLILVSSLSFDDILGQT*AIYIIAIAGAESAIGLGILVAFYRFYSSNYIKLCRLFNVLTVPGNVTVRICHPLQKPTLAYKKIRANCRLYSTKIAPIQPKITQKLSGLDP*FVTGFTDAEGSFVCSVRKRVSSRVG*RTEAIFIITLHIKDVELLKLLQTYFGGIGNIRKHGKDSCAFVVSSLEQITKIIIPHFYKYPMITNKRADYLL*REIILKMGRREHLMQDGLQAIVNLRASMN*GLREELIAAFPRTIPVKRPVVVGQVIPHSL*LAGFSSGEGCFFVKIGKATTRIGFQVVLLFELTQHSRDEKLMESLIEYFGCGRLAKTGKDVVRFKVVKFSDITEKIIPFFCQHQIIGVK…
Morhis1-LAG19-cox2-1	LAGLIDADG endonuclease ? MW: 24197.637]	MVKIIHHFDKYPLITQKHADYLL*REIIMMMQRKEHITQEGLLTILSLRASLNLGLSEALKTAFPNNIPVIRPKVENIAVPHGE*LAGFTSGEGCFFVFVSKSLTHALGFRVQLVFQITQHSRDKILIESLISYLGCGRLVTSSDDKVQFRVEKFSDNSEKILEFFGSHKIRGVKFEDFKD*SAVAKLMRGGEHLTPEGLDEIVKIKAGMNKGRAGARA
Morhis1-LAG20-cox2-2	LAGLIDADG endonuclease ? MW: 32142.807]	MDEVSDPAMSVLAEGNQFLLNDGLKFYILNKIKDTSYLALLFTGQVNNILSLQTKSKNTKNTIDNHMFHTKVKAAKRIGPHDQEIISVIIGSLLGKCVNRRSVEGTRFAYKQSIVHKDYLFWLFDFFHSRGYCSNLEPRMYTRRLKKGDQVIEYYGYEFNTFTFRSFNWIHKMFYTKGKKVVSLEIEKYLTPLALAVWLMDDGGFAKPGTRISTNSFKLEEVEFLAKVLKSKFDLDCTVQKIGTIDQYFIYIKGSSIPTLRQIVLPFVHPSMLYKLGL
Morhis1-LAG21-cox2-3	LAGLIDADG endonuclease? MW: 57192.9]	MFQLLLNYIHEYCDAPRPWGLYFQDSAAPQMEGLVELHDNIMFYLIIILFGVGWILTSVIRNYASTRSPISHKYLNHGIYNVPIYNISNPISPLLSEAGRMMKVLSVKAKLRAHSYYYLKKIIKF*FKTVPVTSRRGLNLINLTGVALFIYIFFAPCFAGEAIVLVANLDALFIPDANFYLSISSFSPLNPGTPGWGSPAPVKSYENAGTMKNLIIKENENKSGIYRWTNKYTGDTYIGQSTNLSARFIHYFNTSYLTSKKQLIISRALIKNGYSGFSLEILLEFCEKSDLLEREQYYLDRPVFGLPSLNFY*ERFFFFIYKIKKRKLLKPEYNILKIAGSSLGFKHSEDTKAKISKCLKGIYVGKNSGAAPPLSSNYYSRSSWTEGRAFFGRVHSEET…
Morhis1-LAG22-cox3	LAGLIDADG endonuclease ? MW: 49896.82]	MLNLSINLVLFLLLLPGPLAITHML*QRCLFIKPQLNKPYSTISIENDKEFYK*FSGFTDAEGNFIILTLPKGFTFKFSIGLHIDDLPVLNYIKDKLGFGSVYAYKNNCYYNVTKKEDILKIISIFDIYTLNSSKRLDYLDLKKAFYLYNDRTDLSKELINQILDLKNSMNTQRTNFKLSQIIISKS*LLGFIEGDGSFSLSRTTIEPVFSIKLTESQSPLLIEIKKYLENNLGFDAYSMQKLNSSSIISIGESKAVNNSKPLATLTIKNIHVLNNYFIPFFNECEFISKKGLDFNDFKIICKAVYMGAYRVKIIKDLIIKLSFTMNNFRLSTYLGTVEPISISEINEIINAKATIEHLSDGRQIDIETKKLIHNRSSSSIYEIIKSSGEILIKPNLAE…
Morhis1-LAG23	LAGLIDADG endonuclease ? MW: 29926.512]	MKNNNNNFSPVAVYENAKRPLSLRERGCLLSLRERTLCNELIWLENQGKSGIYKWINIINGKTYIGSAVDLGVRLRSYSYESYLNRHTDMAICRALLKYGYENLRVENLKYCSSEKLMEWEQFFFDLYKPEYNILKTAGSSLGYKHSEESRVKISAAMTGAPPSLSLFFRPLKK*ERGRLIKGTPKSEQHKAAISAALTGNNNGNNQPNAQEIIVTDLELGTKNTYPTIRAAARALNLRQSSISNYLASNNQTSFKKRYIFTTI
Morhis1-LAG24	LAGLIDADG endonuclease ? MW: 38065.242]	MGFERNYQIKILSNQINKKRTYSSITTHEPLLHQSSINP*FLTGFTDAEGSFSILIQPNVNYKTN*RIKAIFAIGLHKKDTDLLEKIQSS*GVGKIHKHGKDSVQYRVESIKELQVIVDHFYKYPLISAKVGDFIQFKKAFDIIKSQEHLTQEGLLKLIGIKASLNLGLTSSLKEAFPN*EKVQFNKPEFIFSGIPDPN*IAGFSSGDGSFNIKTSSSTTNKLGSRVQLRFSIGLNIREKELIQCLVTYFNLGYSSTPKESESLNYVYSGKNSVSLQVVKHSHIMDIIIPFFEKYPIQGKKSLDFFDFKKVAEMLNNKEHLTSEGFNKILDIRARMNEERI
Morhis1-LAG25	LAGLIDADG endonuclease? MW: 36438.816]	MKKYTDQKLNLTQFPLWFVTGFTDGEGSFGLSVSKDIKRTIGYIISPSGPPSLFQRGGGCIPPPEEGGRFSIGVHPNDRHLLEGIKALFGVGEIYINSSENIVRLKVSSIKDLTEVIIPHFEKYPLIGQKRADFELFKRAVEILNRKEHLISDGLQEIINIRASLNTGLSDELKTAFPKTIPAPRSIVEFSGIPNPY*LSGFTSAEGCFYISTYKSPKSKLGVAVQLSLVITQHIRDKKLLEGLIEYLDCGILSQRKGKEAADYKVLTLAGISDKIIPFFLKYPIQGTKSLNFADFCLAAKIMKEKGHLTSEGLEEIQKIKKGMKTGRST
Morhis1-LAG26-cox1-1	LAGLIDADG endonuclease ? MW: 43391.15]	MMSIGVLGFVV*SQVVAFLYREVEVINFAVCWKSLMCIDTLYSENSIYFAQSAGNLCLTSLVFVMAILFVSLSTPKSKIWWVIKRTLVRFHTSAKSDKKGDDKKTDKRTSETTRETSFNFREFRAFTGLTPEVVSDAWLT*FIGFSEGDGAILTGHTNDRPRFVLTQKEISILNHVHETLGFGRVRTYGSFSRFLVDDKKGILALAHLFNGNLVLDKRKIQLNK*LDLLNITSITSNVLPLLSNAWLSGLIDAEGCFNVTLFKRKAMTLGYQVKLRFMIDQKDSLNTLLFIKNQ*DMILSHRKLAGGDSSSMYRVETNSFVRVKPIIEYLNIFRLKTKKQISFDK*VSVHKLVCEESHLTEQGLNEIIKIKKEINLTNSITGKTGSKLA
Morhis1-LAG27-cox1-2	LAGLIDADG endonuclease ? MW: 35155.008]	MKLNKNNRKILDPVVCLTNDTDINSGCMQPTDTKINTKISINNNNNSSPKFTDGNNANRKAALSLSLLERERAASPLRRRGDAFNE*LAGLIDGDGCFQLSKKGYSSLEIVMELRDKHCLYQIKDKFGGSVKLRAGDNHLRYRLHHKTGMLNLINSINGLIRNPARILQLGKICDNYGIKLIDPKPLTYNNGWFAGFFDSDGSIYMNDKSGQLFITASQKNRFILDALVELYGGTIYPMVKVGAFK*TCFRKDEVLSLVNTYFKANACRSEKKVRLSMANKFYELRALHAHKATPDSVLGKV*KNFTVKWDKVVSK
Morhis1-LAG28-cox1-3	LAGLIDADG endonuclease ? MW: 35840.84]	MIIEYEIGFFGQMWPLNIIFMQQTISGEVINLLNTFVVSCTQYTSKVKTSRCVLNNPQVTKALSS*VGTSEAIRLLSYSNSNSEKKVVNE*LAGLIDGDGTFILSKKGYASLEITMEIRDEHCLNIIKNKYGGSIKLRSNANALRYRLHHKAGLLSLINDVNGLIRNPNRMIQLNKICDHYGLIFIFPSKLTYDNG*LAGFFDSDGTISINKTNTQLSISATQKTTQILEPLVELYGGSICIDRGKYESFKWYVTKRETILNIIEYFKKYPSRSGKKSRLHLIPKYYELKDLKANTAPENSLLYRSWKIFYDK*SKFEE
Morhis1-LAG29-cox1-4	LAGLIDADG endonuclease? MW: 35126.9]	MSTKPSYYPVSFPSKDEDTVNKYFNKDSNTNKFSSYLTGLIEGDGSIIVPKIERSKKGFLNYPSIKLAFDLRDFPLAQLIQKELGHGSLCRMKGVNAYLLQVNNKEGILSLISLLNGNMRTSKINSLYELIDWCNSKYGLNIVKKPIDFSPIGSNSWFAGFIDADGSFSIFINKKSIRIRFSITQTGESKLGFSNQEIMNLLAEFLNVKVCKYELKRHPFSLELTVKTQSIKSNELLINYLNNFPL*SSKYLNYKD*SQALDIFKTVYGIKDKPKDIFLQLNNLKKGMNSDRTIYN*DHLKNFYSRPPLSL
Morhis1-LAG30-cox1-5	LAGLIDADG endonuclease ? MW: 37006.305]	MNKTKYTTNTNNLNPNLVTGFCDAEGCFTVNISKNPKLTLG*SVKLVFSFHLHSKDLDSLYLIQRFFGVGSVTVHGDSAMFQVVRLSDLARVIEHFNNYPLKTQKYADFLLFKRAFDLVNNKEHLTEAGLRKLISIRASPPPSLSFRERGGVDASPVCLRQTGVASMNKGLPERLEAAFPNITPVPRPQVSKPTLESNTPEVKH*MAGFVSGEGCFFIKTSKSKTHKLGMSVALNFLVVQHIRDANLLESFVQVFGSGSFSIIEKSGIGRFAVSNFSCIVDNIIPLFEEYPIFGAKAKDFEDFKEASVLIKSKAHLTKEGLDKILLIKSRMNFKR
Morhis1-LAG31-cox1-6	LAGLIDADG endonuclease ? MW: 32640.73]	MLIVFLYFYIQSIKNISTRQYAWEQNILMLNSHQRLNVEHPNNIEIYDHSKSINKSKYYENKDNFHQ*LVGFTDGDGSFSIIRVAEGK*TLFFKLTQSTYNLRILYYIKKQLGVGSVHIDANCNKGDFRIRDRKNIGSIILPIFDKYPLLTSKIFSYQKFKKAYEILENPNLSTKDKDNLLLKLQSEQMPTDYISPA*KAINYEVNNTHEAKSIMSKY*LIGFTEAEGSFYLVSKDSSRITHAFEITQELDPIVLKAIAAPPSLSRERGGGCIPPPTEGGRSYTGYKCK
Morhis1-LAG32-cox1-7	LAGLIDADG endonuclease ? MW: 34919.95]	MRENEKYKNL*NNLNEDEKFKM*LVGFTDGDGSGPPFRGAASLPPGGCFSIVKSGGTYRLHYILSQSEYNLRLLYYIKKNLGYGSVSKSTKQT*GNFRITDRKILNEIIFPIFDKYPLLTSKYFNYERFKKAYYILENKELTTEMKNKMIEELRTQELPTDYISPAISHLNEDSKYEDISKVISVY*LTGFIEAEGSFGVYAYPKRTVISFSIGQKLDKFLLICIKRILHIPSNVIYKKEGNIYDLSTSNSRVISDIIDIFRGKLCGMKSLEFKL*SVAHYYKKKNVEKVHKISKIFTKLDRRLNKK
Morhis1-LAG33-cox1-8	LAGLIDADG endonuclease ?MW: 33944.375]	MAKEQDLLEKNLKACCFETKRNTSNVSNDNKLGSYLAGLFEGDGHI*IQKQIGKKRHNPRFCITFGSKNEALAKKLLGVIESGFIRYRPKDNACVLVVSPVVGLKKIVKLINGELKTPKIYQLHNLID*LNKNHNTNISKLPLNKDNVENSS*LSGFVDADGSFSVQYTKTEDGAKKRKISCRLRIEQRILDPVTNEDYSSILNQICLFLNCKLLTRTQKSTNNTYYTLTASSKVSLEIIINYFNRYPLFSSKYLDYKD*EKVAHLIINNEHCTDKGINTVELARSRMNTKRTDFN*DHLNGLY
Morhis1-LAG34-cox1-9	LAGLIDADG endonuclease? MW: 42503.156]	MPALIGGFGKIKGLNYNFKDSSFQPNEVLQFSTAPPLHSSFLFQKK*KSGGSLDSENAMSSPKPDVAKKSSSSLARGRGAPPCSPPNPQSYRTTQVVGMIGCLERGAAPYLAGLVEADGSIAVHDSKSKSQLYRPKIIIVFSLVDKPLADRLALITQVGKVYLKSDAGYVL*QIQKKEDVLVLINLINGYMRTPKIEALHRAIN*FNLFDNCTLECLPLDNSPIDSNS*LAGFSDGDANFSITLTDRKKNGKVTGKRLQTFFRIELRQNYHRGESSSSSYFAVLSLIAEYLSVNLLSRTRQQGDKLFFAFMVLAHSSISHKKVRAYFDRFPLYSSKYLAYKD*TYLQDLRLSGGVFTSEQIAEVQFIKSQFNSKRKVYDFSHLESLTI
Morimp1-LAG1-cob-1	LAGLIDADG endonuclease- 13562: 14056 MW: 18762.846]	MFILKDDKKVYDQIPASLSLRERDASPLRGDAMKEIPTLFELPKTASDYANLAFFKN*IVGFTISEGSFFVKKNNDGCFQLKQRVHVMLFEAFKLVFETNRKIDTEKGLYNQFAVSSKADIQTVINFFSFSGFHPLIGLKNIQYLKWLTVLRNSSRYGNLNFPE
Morimp1-LAG2-cob-2	LAGLIDADG endonuclease-14517: 16055 MW: 57363.78]	MINFKNFINNNFVI*GGLNQLLIEEPDNRDVVQQILLNARIPPILVFGYVCVYTAVKKPKSWGQLAGVRGISTLEASQRLNAENLTKFSRSFHLPLFTRSCLYSYSNLHLSTSLSGITKSLFSSKASTSSKGLTPLITAPPFSFLFFFKKLKMKRIVKGGEGLPSGYVSGLSDGEGCFHIAFTKNSTFKAGFQVRAIFSIQLHIKDLMLLERTKSFFGVGTINIKKGKNAGCAIYSIQSYKELISVLVPHFDKYPLLTKKKADYLLFKSALNILNNGEDLTNDGLSRLVSIKARGARPFGAPLAAPPGGGAASMNLGLTEQLKTLFPDIHPVNRPIIKNSSTLITRDPEWLAGAHSFLLIFFFKKNKKKRFVDAEGNFQCVVRKQETHKSGYQVLLSFT…
Morimp1-LAG3-cob rps3-3	LAGLIDADG endonuclease-16048:16953 MW:34123.18]	MNKELKKIIKSAFLVNNKGSNTK*NSNHLYYAYLVGLFEGDGFFTVTKKGKYFQCELGIELSIKDVQLIYKIKDLLGVGVVGFRERKGISMVYFRVRKKDHLINFVLPIFDKYPLFSNKQYDYLRFRNVILSNVVFYDDIPEYTRPNEPLNSIESILNAPYFSA*LVGFIEAEGCFSVYKLSKDGDYFVSSGPSLSLGERGAASFSLCEREGRFDISQTNADILISAIRKYLSLTPKINIDKTNNFKLKVTGVRSIENVIRFINKAPVKLLGNKKLQYLL*IKQLRTIPRYAEKINIPNIY
Morimp1-LAG4-cob-4	LAGLIDADG endonuclease-20356: 21042 MW: 25175.307]	MKIKSTRLHI*FVPQFFFAWG*FGGARAARPAAGSTKGIKRLSAAERAKITIPEETKEALVGTLLGDAHIVRRSSTSNSRLVFAQTAVLHKEYFNYVLNMFLPFCADNYTPQSGINRDKRTNKSYSSISFTTMQLPCFNEYREMFYTLNVKKVPENIYERPSFFFSIKKKRGAASPPSYGGGDAFNSKRISSLNHGRRKPPGIRTSFKCICLLDQGR*C*QINVYITG
Morimp1-LAG5-cob-5	LAGLIDADG endonuclease- 21710: 22201 MW: 18652.613]	MKTTNKNNNPIVPIVPAVIYPNADIHKKRILEENKGKSGVYR*TNLENGYFYVGSAVDLAKRLKFYYNSNHLTTINMVIYRAISKHKHSNFTLEILEYCEPSDVISREQYYLDLFAESPKYNILPIAGSSLGFKHSEEVKTKMSEARMGKFLPGGWKNSFRRN
Morimp1-LAG6	LAGLIDADG endonuclease - 29699: 30208 MW: 19473.379]	MVNFSLVILEYTDSENLISCEQKWIDFLKPEYNLNPTAGNSKGYKHTEESLEKIRTAALGREHSEQVKQAMRESRKGINNSFYGKTHTEENKAIIRSLRNARLIQPVPGIEVEITDLETNLTTTYESIRKAAKAINSDIKSIVRREKSQLEKGINTPYRDRYIIVIKRS
Morimp1-LAG7-cox1-1	LAGLIDADG endonuclease- 69068: 69961 MW: 32984.24]	MSSPKPDVSKKSSSSLAPYLAGLVEADGSIAVHDSKSKSQLYRPKIIIVFSLVDKPLADRLALITQVGKVYLKSDAGYVL*QIQKKEDVLVLINLINGYMRTPKIEALHRAIN*FNLFDNCTLECLPLDNSPIDCNS*LAGFSDGDANFSITLTDRKKNGKVTGKRLQTFFRIELRQNYHRGESSSSSYFAVLSLIAEYLSVNLLSRTRQQGDKLFFAFMVIAHSSISHKKVRAYFDRFPLYSSKYLAYKD*TYLQDLRLSGGVFTSEQIAEVQFIKSQFNSKRKVYDFSHLESLTI
Morimp1-LAG8-cox1-2	LAGLIDADG endonuclease - 71477: 72136 MW: 24123.697]	MRETKKLNKNK*NNLNDNEKFKI*LVGFTDGDGCFSVVKSGGTYRLHYSLSQSAYNLRILYYIKSCLGYGSVSKSEGARCAPLQPPSEEGGRSKQNWGNFRITDRKVLNQVVFPIFDKYPLLSSKQFNYLRFKKAYDILENKNLTTVIKNKMIEELLSEKLPTDYVSPAISHLSETSSYEEIADAISIY*LAGFIEAEGNFGVYPDRGRFNIEFTLXXXX
Morimp1-GIY1-cox1-1	GIY_YIG endonuclease - 74389: 75192 MW: 29447.664]	MNFCLTLVLAKGRHIFV*TLLFLQISIIRYRLASKRCYSSSTSNSNNDNNKPPKKDKDK*KVILGKSGLNEYSHRLAIEHIKRGKPVTAKIINDILAYCNIRITDKILKELLNTPRFVLNNLHTDETLKTLKDKIGLPFGKIQIPGVYIFIDKITGAKYVGSSSQLAVRLYGYLKERHIAVGKLVPLLKPSSSTYYSRSTVEKEGRGGGNLSNFTLEVIPLNNNYDFRSEIVLEQYYLLDPSFNLNTVRVANNPSGSNAKPLFMXXXX
Morimp1-LAG9-cox1-3	LAGLIDADG endonuclease- 78709: 79656 MW: 35688.758]	MSVWNLRDCAPELLTCTTGIIFKAKPLPSHRTTQVVGGRGGPLLGSYLAGLIEGDGTIVVPKKERSDKGVLTYASIQIAFAAKDLPLAVMLSKLIGHGSISKRKKQAAYILTINNRQGLLRMVSLLNGHMRTPKWFAFSELITWLNERDSSLQLITLPIDSSSLISNSWLSGFIEADGSFQVRTSLQSRRSRLGCSLEITQARTAKNGEDMFPVLKSIADLLNVNVNFIREDRKHPQYRVRTSTVQSNIAVVRYMETFPLYSSKRLDYQDWRTIVHYFLEGTHRHNTNIIVQIKSQMNDRRTVFNWNHLIELDKI
Morimp1-LAG10-cox1-4	LAGLIDADG endonuclease- 79786: 80901 MW: 40829.746]	MVLIICMPFYLFEEFNSVCLSILLARAQPLVRRFSTLPPAGGPEGQGSNNKSDYMLYYLAGLLEGDGHFNTPKKLNTPSGTARVAAIETVFAVKDRRSAELLQSLFGGKIYDHPNKNLTR*LVQDKKSVTNIINLINGKFRTPKINSLYDMIDFFNAKGANIIKLPLDTSPLNSNA*LAGFIDADGHFAIKGFTPNPKSHLGILFQLSQRATDKSGESLEKVMLKITEFLLVKLNKRTFSEKYHQFVVSTSNRVSNKILIEYLNTYPLLSSKYLDFKD*ETANNIYINKLHKDPIQYEKIRKLKANMNNGRTYFS*SHHKQNLSLRPPPPPTTQVVGGGGGGVTKLYRLVVLTPYLSW*GYGLQLFEPQP*
Morimp1-LAG11-cox1-5	LAGLIDADG endonuclease 88995: 90011 MW: 37199.547]	M*VEISEAIRMLSTCLLISLALRAMKLNKNNRKIFDPVVYLTNDTDINSGCMLPTDTKINTNLSINNNNNSSPKFTDGNNANSKAGGRAALRSAPLQRAAARPSAFNE*LAGLIDGDGCFQLSKKGYSSLEIVMELRDKHCLYQIKDKFGGSVKLRAGDNHLRYRLHHKTGMLNLINSINGLIRNPARILQLGKICDNYGIKLIDPKPLTYNNGWFAGFFDSDGSIYMNDKSGQLFITASQKNRFILDALVELYGGTIYPMVKVGAFK*TCFRKDEVLSLVNTYFKANPCRSEKKVRLSMANKFYELRALHAHKATPDSVLGKV*INFTVKWDKVVSK
Morimp1-LAG12-cox1-6	LAGLIDADG endonuclease- 94154: 95197 MW: 39118.203]	MRTLSVPSIYIIPDVTTTIMNQNLKKLTLLGYLFAQHNSRFTTSSVDTSSVPVLYPGWVTGFCDAEAYFIIGLSKIQRLSTG*QVRPVFGIELHKKDVILLKKVQDFFGVGKVGVRNTRAIAYYTVTSVKDLKQIINHFDKYPLITQKKGDYLLFKRIVELMENKEHITLDGLQKIVNLRASMNLGLSAVLKAAFPNTIPAPRPKVDKHVIKDPQ*ISGFTDGEGCFFVLISESKTKTGFQVKLIFTVTQHTRDSLLLKSLISWFGSGRYRQSPGYSHGEFIVERFSDLVERILPFFEKYPLQGTKRLDFEDFYKIAELMKAKAHLTEDGLNQIKAIKAEMNTKRCV
Morimp1-LAG13-cox1-7	LAGLIDADG endonuclease- 98402: 99367 MW: 36656.57]	MRRPGAFVSGVVLANASLDIAFHDTVLIDRPPSLSLSEREGGYRKVALFIPGPHPSSLIHCHRQWTERRAIKKNEDSKESDAEYIKMFWVGLMDGDGSIQVNH*RNQSLQYRLVIKLSNITSNYNMLIKIAKVIGGSVRITGKGKDVIWVVNRKETIQEIISIFDTYPPLTSKKICQLEFLKTCLLENSVDSYLSKRNSKYINQLAILNSDPFGLERNSFALPDYFKGWLSGFIEAEGCFSIRKSNNHSFSIGQNDDLYLINAIKQFLGTTNIVRNPYRSFYSLEIYKKETLKILINHFNNYPLLGEKAESFQKFNQKFKQ
Morimp1-LAG14-cox1-8	LAGLIDADG endonuclease- 101098: 102384 MW: 47836.24]	MCYSRTYYVVAHLGEIIICSLIPIATLPVGSTEYLNVLESEGTIRTSLVKKRGVYL*TNKSNGKQYVESAMDLSGRLSDYFMNSYLKYQVSRGSSISAAILKYGLSEFGLQIIVLGPSPDRESISAAKPPRGLCISPAEDASDFIQLEQYYLDRYSLVYNIRRIALGPAPTSNPNPLKGIANPQYGKEGPEGAA*NHKHSPEQKALWSLARSTPIFVYDAFTLTFNSIIYGYERLASLLGVHVNTARRVAKSSNVYAEKYIISLVELTKENLVAIKANVKRKTTAKREVHVYNKDKSVLLKTFASVNTFVKLSKQSGFVVKLLCESDSLLWLDEYFISYDLIPSADNSLTNVGEFNPKLRDRKTSIPVYTYSPDGTTFIKRYSSLRECVKRFEGNRNSN…
Morimp1-LAG15-cox1-9	LAGLIDADG endonuclease - 102743: 103933 MW: 44636.715]	MGAVFALYAGWYF*IPKILGLDYNRLLAKVHFWLLFIGVNTTGRKCFDIKGKRFIHNQNKPSRRPEGRGAASAAPLPWVGSLPTAHYPGRVRVCGEAAGDSLIYFHPPIKLLLVVGWGG*GSEINGEEGFYKDDFEMFFDDVQASKRDIYKKLKDEKGVYMFINKFDNSCYVGSSVNLRRRMVMHFYHARSNQETNIVFYRAMRKYGLENFSLAAGARSAPDASARRADAILEFCSPDVTDCLEFEQK*IDYYQPKYNILKEARSSKGLKHSIETIRKLKLMFSKEKHPKYGTTNSTETRQAISNSLKEFYKTNSNPYKGLKGPLSPQYGISGKSVFFYSESGKELIFPSINAAKQHFKVR*QFIKKNLDSQNWVTLKGEKWMIQSTPSCAKQQSK
Morimp1-LAG16	LAGLIDADG endonuclease- 115743: 116303 MW: 20915.11]	MALIENIREILNNVGVVYNYQNKNDSRLAVNDRQGLLYLIDNVFEIYPLLTTNQRNRYNLLKTTLMNGTTHFKTLEGYEEYKSTFMLSNSVV*DLVELYESGNLQVDN*IIGFINGEGCFYLNKGRCSFMIEHTDKNALDLIKHRLNIGPSVLERSARSRDEGKARKTTYQLNISSPAGPAIFVTA
Morimp1-LAG17	LAGLIDADG endonuclease - 116826: 117818 MW: 36613.8]	MENMKHLNKALDLKYLHRSLTTINNKENRKLDS**LTGLADAESCFRVAIWKDKASKTG*GVRAEFSIELHAKDIAILNKIQYFFGGVGNTYNNKGNGSVIYSVTKLNDLTGVIIPHFNEY*LLTQKRFDFILFKRVVELMQNKEHLSDAGLQKIVSIKSSLNKGLSDELIQSFPNYTQMNRSLVESTGIPDPN*LAGFVDGEGCFHVQISKDKTYKTGAHVALKFIITQHIRDAELIKSLMNYFGPSVGKVTERKTCVYFIVTKIVDITEKILPFFEKYPLLSTKQKDLSDFCEVASLMKTKVHTTAEGLDQIRLIKSGMNRGRVHNTD
Morimp1-LAG18	LAGLIDADG endonuclease- 122082: 122765 MW: 25455.93]	MSENEMGYRGSKSDLLNKSVKEQRVDGSWLLNELAVPKNRSLRCILMGSERNYQVKNPTKQLTSRTYSTLTNKPLLNP*FITGFSDAEASFIVSIYKDDKNKMK*RVSPYFCIHIHIKDLPLLKQIQETLGVGIVRSNSKSTAVFRVNSMQELKVIIDHFEKYPLVSAKYPDFILFKQCYDLIEQKEHLTEAGFNKILALKYNLNKSLPAELKTAFPNIVPIARPXXX
Morimp1-LAG19-cox2-1	LAGLIDADG endonuclease - 150096: 151466 MW: 51689.58	MFQLLLNYIHEYCDAPRPWGLYFQDSAAPQMEGLVELHDNIMFYLIIILFGVGWILTSVIRNYASTRSPISHKYLNHGIYNVPIYNISNPISPLLSEAGRMMKVLTVKAKLRAHSYYYLKKIIKF*FKTVPVTSRRGLNLINLTGVALFKYIFFAPCFAGEAIVLVANLDALFIPDANFYLSISSFSPLNPGTPGWGSPAPVKSYENASTMKKLIIKENENKSGIYRWTNKYTGDTYIGQSINLSARFIHYFNTSYLTSKKQLIISRALIKYGYSGFSLEILEFCEKSDLLEREQYYLDLLKPEYNILKIAGSSLGFKHSEDTKAKISKSLKGIYVGKNSALFGRVHSEETKALMSIKKLGDKNHNFGRTLSEETKELIRLRAQGRIHSEETKALISQK…
Morimp1-LAG20-cox2-2	LAGLIDADG endonuclease- 152182: 153018 MW: 32068.678]	MDEVSDPAMSVLAEGNQFLLNDGLKFYILNKIKDTSYLALLFTGQVNNILSLQTKSKNTKNTIDNHMFHTKVKAAKRIGPHDQEVISVIIGSLLGKCVNRRSVEGTRFAYKQSIVHKDYLFWLFDFFHSRGYCSNLEPRMYTRRLKKGDQVIEYYGYEFNTFTFRSFNWIHKMFYTKGKKVVSLEIEKYLTPLALAVWLMDDGGFAKPGTRISTNSFKLEEVEFLAKVLKSKFDLDCTVQKIGTIDQYSIYIKGSSIPTLRQIVLPFVHPSMLYKLGL
Morimp1-LAG21-cox2-3	LAGLIDADG endonuclease- 154977: 155636 MW: 24138.666]	MVKIIHHFDKYPLITQKHADYLL*REIIMMMQRKEHITQEGLLTILSLRASLNLGLSEALKTAFPNIIPVIRPKVENIAVPHGE*LAGFTSGEGCFFVFVSKSLTHALGFRVQLVFQITQHSRDKILIESLISYLGCGRLVTSSDGKVQFRVEKFSDNSEKILEFFGSHKIRGVKFEDFKD*SAVAKLMRGGEHLTPEGLDEIVKIKAGMNKGRAGARA
Morimp1-LAG22	LAGLIDADG endonuclease - 200551: 201255 MW: 26562.389]	MKTNNKNNNFISSCKLNSDDNRNINFIDMEPIVKYDDADVDKVKIFADNRNKSGVYR*INKKNGKTYVGSSINLSVRLYTYYSLASLAKSNRPIDRALLKYGFSNFSLEILEFCDTDNLLKREQYYMDYLNPNYNIVETAGSTLGYRHTPESLAKMRDFVLSEEVRERKALSTENATASRRISIVVENILTNEKSEYVSLTEAGKALGVSRAAVSQALLSNRILKKTYSIKRKT
Morimp1-GIY2	GIY_YIG endonuclease- 203030: 204337 MW: 48179.953]	MQNLKYDN*PKSLNNTTRTGCRFLIMLDSRNNYSTNNNNISKTD*SVALGRKGPLLPAHRLANLYMNKGKDITAVEVNKVLAFSGIKITQSMLDKILNRPRLDFSNLDSNTTRSDNFLQTVGAVRGKIQIPGVYI*THLSTGDMYVGSSSTLARRLIGYFNGTHKNTGKLIPLIKREGIGAFKLQVIPLIEEYTVNQELSLEQYFLLQSEFNLNTLKVVNNFSGARAKPLYMYTKDLSELIYSSEIQEDFIFKLRIHHNIFSNSLKTGAYYLGKYIFTDKPIVGARESNMTETAINTMLDKDRVEVQSSKSRKVLIKAVDGNNTKLFDSISSCITYLNSIAPSNKTTLYRHIISGKPYHGYICQ*VSELTTPIVDKGVQVNVTHVPSDTTVTYPSIRKA…
Morimp1-LAG23	LAGLIDADG endonuclease- 208631: 209101 MW: 17700.918]	MSVYCTQSEPTERVYIDPRFNKEYLSYSFSTKYNSMFYPFAELFLDKSIKAGKVLKIVPLCIADLLTPQALAF*LCDDGQYVKRGGITLCTDNFSMSEILLLKSILEGKYNLQCTIHNKNPEKGYYRIYISGKSLPILRELVGELIHPSMAYKLGK
Morimp1-LAG24	LAGLIDADG endonuclease - 210550: 211434 MW: 32615.27]	MISTNFNSVIVSCPTKFFLGPYEGIVAKRAFSTNVVDLSATCDPVKVYENADSQKLEILADNNGKSGIYM*KNLSSGKIYVGSAKDIKRRLSSYYNVNYLLNESSMHINSALLLYGYASFSLSILEYCSEENLIQREQYYIDILQPGYNICKTAGSTLGKLHSDDAKERISNAKKGTNEGENNSFYSKTHSVESRKKMSDIKRGTTLSEAVKAKVSASMLGKKFTEEHKANLSSAQPNCKKLSVLDLETGIETIYNSISDAERKMELPASSIRANLRSKSKNAYRGRYVFKIEN
Morkaki1-LAG1-cob-1	LAGLIDADG endonuclease? MW: 39648.492]	MKCIVLFAFKSRNTRKGQLRTFFLLYTRLYRLRIIKITTMKTTNKNNNPIVPIVPAVIYPNADIHKKRILEENKGKPGVYR*TNLANGYFYVGSAVDLAKRLKIFYNSNHLTTINMVIYRAAPLSLSFREREETHRIPPTGGGKDAISKHKHSNFTLEILEYCEPSDVISREQYYLDLFAESPKYNILPIAGSSLGFKHSEEVKTKMSEARMGKFLGKTHSEETKIQMSEAKKGKNNP*FGKTGKNHPMFGKGKPLSEETKAKMSEAKKGKNHPFFGKTRSEETKAKISAAHGASIEVLDLETNISTNYTSLKVAARALNINNHKIISQYISRKQQTPYKGRFIFTKILAGV
Morkaki1-LAG2-cob-2	LAGLIDADG endonuclease ?MW: 29112.908]	MHPPLRGGGDAGNKGKSGVYR*THKVTGESYVGSSINIPKRFRQYLSLVFLQKYNGSSHIYRALLLYGYSSGRPLSL*ERGGCIPSPLFSPFPPPSGPTLIIVGCEGVTKLPLCLLRWDGGRGGGGHTCMHVCG*GGGGRERGRLFLRNT*VL*TGNVIEREQYYLDLLKPEYNILKVAGSSLGCIQTEETKAKIIKAALNRSEETLTKLREHLINLNSSLEQLKQHPLRGWLQLLPPPPHPHSACTMPPSLHPSNYYHSWTGWRGGGGEG*E
Morkaki1-LAG3-cob-3	LAGLIDADG endonuclease ? MW: 36926.426]	MSAIPWVGQDIVESKNTTEYFTIVATALMLPTIGTVSVHALKKGNKNLRLDKKEYLSIPSSFIAFLAGVIDGDGYIQITRTTKGFITIKLVISIHLEDISTLEYIQSVLKLGKVSIYRDHKSPTCKLVINRTDLQEVLFPLLLHHGIFFLTDTRRAQFDLAMFILKNDKKVYDQIPASLGPLWGPWDASPLRGDAMKEIPTLFELPKTASDYANLAFFKN*IVGFTISEGSFFVKKNNDGCFQLKQRVHVMLFEALKLVFETNRKIDTEKGLYNQFAVSSKADIQTVINFFSFSGFHPLIGLKNIQYLKWLTVLRNSSRYGNLNFPE
Morkaki1-LAG4-cob-4	LAGLIDADG endonuclease ? MW: 26715.824]	MSLYSTFSNKIKGYKRIGPHSRDIISIIFGSLLGEGDVERKKDGTRITFFQEAMHVKYLL*LHNQLATAGYCNPTVPTIGKKLGKKGKVRKIIRFAT*TYTSFD*IYNL*HVKDVKVVPQSIGDYLTPLALAI*IMDSGVKASGGLILKTNCFSYSDCLLLVQVLYNNFGIKASTHSTGIPSKYTVYILKESMHELRNIVGTHIIKEMKYKLLPAPPPSGPTMIIVGCEGGDEVTPLPAPLGWRGGGIK
Morkaki1-LAG5-cob-5	LAGLIDADG endonuclease ? MW: 24334.066]	MSGGREQVRVIFSKKDLVTVILPLIKEYNLLFLTSQRVKQFALVNYILENSIIH*DNINFKEPEFIAIPTHDLVNLDFFAD*LVGFTIAEGSFGLKANGSAFYQIRQTGDDNLNLLKAAYLIIASPPPTEGGMPPSARYARAEAGKEANPMKADSVGSYQLTLSSKFDIQKVISFFSSPPNDHLLYGYKLSQYTLWLTALKNSSRYSQIKGTFIEKNSNE
Morkaki1-LAG6-cob-6	LAGLIDADG endonuclease ? MW: 49693.33]	MPIFTLCIPPISEIKPDKKFMAMFSSKTSLVAPSRIDP*FVTGFSDAESSFQINIRKRLENRVG*RVSAAPLPRRGDASLRLRRRDAPFEIYLDNSQDSALLYLIKSYFGDVGSILMDPKRNKASFSVNKLDDFFNIIVPHFDKFPLQSAKQVEYSL*LKCIRLIRDNEHLTEAGLNKILSIKTALNRGLPENLAKEFPHISPIIKPVISKAFADLPLNPQ*ISGFSDGDSSFFIRVNKKTDGVQAVFKINLHEKELPLLLRIKEFFMGLGQINSYAPGKAKDFVITKRSDLTGLVIPHFNKYPLMGHKLSNFNI*SEIVALMVSGAHLDSQGLDKIRALNRLLNKDNTRKRYFNIDNNKIIGFMVGDGYFDIGEQKQYNKATKAASSGGFCSPLSQRE…
Morkaki1-LAG7-cob-7	LAGLIDADG endonuclease? MW: 25953.35]	MFVSVNKV*QKQNTVINQPEET*LKKREFELE*FSGFSEAESMFYISTTGALSFKIKLH*DDRQTLEYIQNLLSGLVNRDIGIIVDSKNLHESYYMIAKFQDILEILVPIFSKYYFTTSKFLDFQDFRAAAEIRKTSYMEKRKLNKEELNKILKIKSGMNSQRLQFNINDLPKRSLTPSRLLGFVEGDGTFCISNMVPTFAIKQHSKNIHFFYEIAEFLNKLPIAQK
Morkaki1-LAG8-nad1	LAGLIDADG endonuclease ? MW: 18160.654]	MLLKEHLTLEGLQKIVNIRATLNFGLSEELQFMFPETIPVSRPFRETCVIPHSQ*LVGFTSGEGHFSVSLDKGIFKSLLFKITQHKKDEELLIAIKEYLNCGYCYLRKKENIIDFKVTKLTEINEIIIPFFIDNPILGIKSLDFKD*CLVSEMVKKENIS
Morkaki1-LAG9	LAGLIDADG endonuclease ? MW: 32726.465]	MISTNFNSVIVSCPTKFFLGPYEWIVAKRAFSTNVVDLSATCDPVKVYENADSQKLEILAENNGKSGIYM*KNLSSGKIYVGSAQDIKRRLSSYYNVNYLLNESSMHINSALLLYGYASFSLSILEYCSEENLIQREQYYIDILQPGYNICKTAGSTLGKLHSDAAKERISNAKKGTNEGENNSFYSKTHSVESRKKMSDIKRGTTLAEAVKAKVSASMLGKKFTEEHKVNLSSAQPNCKKLSVLDLETGIETIYNSISDAERKMELPASSIRANLRSKSKNAYRGRYVFKIEN
Morkaki1-LAG10	LAGLIDADG endonuclease ? MW: 24220.69]	MQQYLDMIIKSTMPQLHKDLIVGTMLGDSSIKIGKTGASLYFGQGSVNKEYLYYLFSIMSVYCTQSEPTERVYIDPRFNKEYLSYSFSTKYNSMFYPFAELFLDKSIKAGKVLKIVPLCIADLLTPQALAF*LCDDGQYVKRGGITLCTDNFSMSEILLLKSILEGKYNLQCTIHNKNPEKGYYRIYISGKSLPILRELVGELIHPSMAYKLGK
Morkaki1-LAG11	LAGLIDADG endonuclease ? MW: 50442.4]	MGESLDFSIDFFALVIIPAVVSNPYTIGSVDSYINNEKKEIFNQWFVGFSEGEGCFKIKPKYRASRARSARDASLLLRRRDAEKSKVHSFSFEFEIHLHLDDQNLLNHICKTFGFGKVYLSEKSSSCRFVVGNEKGIRLLLEIFDKYKLNGIKFLDYVDFKKAFFLYFDREGVLTDEMRTGFQILLTASQLPLLVKIKEYLENNLGFDPYSL*QIKNSSVISVSPKKASPPNLPPLTLGEGGGAEGGGGEAALSLERERAAVGKSKPTVTFDIRDIRILHNYFIPYLNKLDFLSKKSLDFSDFKII*KAVYNGVHKNSDLKDLLVKLSHSMNDFRLSNYKAEKIPKQIITKNDIDMIESALPLSKHLPDGRVRDTETGNIDHNNESSVYHIIKPNKEEL…
Morkaki1-LAG12	LAGLIDADG endonuclease ? MW: 38916.938]	MEILYDLQRYFNCGNIHIDNRKEDAYKFNVNKLDDILNIIIPHFEKYPLLTSKRLDYLDLKRVAFMMKDGLHLKTEYQEIILAIKDNMNSKRSFEERWNFFDTIEPVKLTSE*VQAFIDGEGSFQFFIADAISRGKPYVALTPTLSVRQSSHDVRLLNAFISFFGCGYLKPKYDITSLDAAKARKRAPRASLQPPPPSILPPLTLGEGGRGGAASRSVNSYVVNQHAVITEFVDKYPMLTRKQLDYLDWKKLIQLKASPPNLPPHTW*GGRRGGGRQPSLSRREREGR*KSDPPNLPPLTLGEGGAGGGGDASPPPSSGGGRSGYS*REIENGKNKS*PPLSFFFLNFHLKF
Morkaki1-LAG13	LAGLIDADG endonuclease ? MW: 36093.816]	M*GIQFGIDFSVSQSYFDRIVLEAINEYFNCSLFIFLSLYFISVADTYSLFLLLNIIPVAVYRNCDLLKDTIYKENANKTGIYLLRCSINHKTYVGSAKDLRKRFYSYFNINYLRSHDNMLINRALLKHGYSNFSLEILEYCDVIDILTRESYYIKLLKPEYNILEEGGSSLGYNHTDEAKENILISSPRRIEVTVLDLETNVKTTYGSVRQAAKALNTDSSSLHDNIKSKSQNPYKGRYEIKKVVEETTNILIQKPPREVITVLDLETKITTIHSSIRQAAKAIDGDPSSLARNLKSKKQNPYRGRYVINKKVV
Morkaki1-LAG14	LAGLIDADG endonuclease ? MW: 34725.797]	MNNNNLNPIFVSGFVDAEGCFHASIVDRAELKAGKSVRAVFQISLHKKDKALLDLIRNYFGVGEVIDRKDGAFYYKVSQVQDLMLVLAHFEKYPLLTQKGADLELFKQIVEKMNRKEHLTTEGVQEIVNLKASMNFGRLSDNLLSAFPNTVAVSRPIVKDPVIYDPEWVSGFVEGEGCFFVNIYKRKDSILGEGVKLVFKITQDNRNSDLLARFVEIFGCGAIFSQSKSTGNVQDFMVTGLSHITDKVIPFFLAHPLQGAKKKEFADFVKVAELMKLKAHLTKQGLEEIRTIKLGMNFGRIALIVPSSSK
Morkaki1-LAG15	LAGLIDADG endonuclease ? MW: 30068.926]	MIIARILIKNLKVTMNNNNNNNLISPVKSYGDAELLKETVLKDNSGQSGIYRWVNNLNKKTYVGSGVNLAKRLGSYYNDNELNRNSRPIKDALIKYGHKNFTLEILEYCPITELLEREQFYLDLLVPEYNILKYAYSLLGYKHSPENIEKFKSKIISPEHKKLLSSIHKDKLVSSETKNKLAIATANYKKNNPLTPEALANIRAKTLAREGVSVSVLNTETNEVIEFTNQTEAGEFLGVTRQAIYNAIKRGTPIKGIYLISKIDQ
Morkaki1-LAG16	LAGLIDADG endonuclease ? MW: 37167.676]	MKTNYNFTEGWFSGFTQSDGCFTIAFEKRKSGLLVRPKPIFVLTQDISELDMFKKLHLHLGIGYITKSKINVSLYVTSLADIKNVLFPIFDKHPLRYGKRRSYLIFKHVVNMMLNKEHLKLEGLLSIIHLSF*MNKETSTRTEESKTKLIDFLRDKHGELPEYKETSITNDLPIAPMSLDFITGLIDGDGSFNVSFQLKPYRRVKINFTVVQETSCKEVLNELKAYFGCGKVYDLPSSASRYQVENQDLIMNNIAPILNNVKFNTEKSEYYKATIKAGEILKTEGIKSDESFKTIIDLVYDINKSGKRRRLTKQEFIEMMMKS
Morkaki1-LAG17-nad5	LAGLIDADG endonuclease ? MW: 38798.79]	MLIASLSLVAFPYMTGFYSKDFILESAFGQFYFSSIVVYFIATIGAIFTTLYSVKVLYLTFLANPRGPKINYKQAHEGDIFMSLPAW*RGMSSVVGNKLSNSGDALKLLIPNYIRKIIRG*INYLGMVISQKIPEKVMGYRGSKSDFKSNLKTNLKLKSVKEQRVDGSWRKGNSLTFKVYSNGFRKKLSSQNPFLANIFKSFNINFVRNVSTLPVRQLKLHPYFVTGFSDGESYFSIGISKSSKMKTG*KVNLQFGISLHKKDLYILELIQTFFGGVGTITSHGNTKVQYRVSSVKELQVIIQHFDNFPLITQK*SDFQLFKSAAPPGLHPSLYERGTLLNWLNIKNI
Morkaki1-LAG18	LAGLIDADG endonuclease ? MW: 29665.25]	MKTINNNNPIVPIVPAVIYTNPDTQKKRILEENKGKSGVYR*TNLENGYFYVGSAVDLAKRFNLYYNSYQLTKVNMVIYKALKKHKHSNFSLEILEYSEPSDVISREQYYLDLLKPNYNILKTAGSTLGYKHSEEALAKMRRHCSSEEIKAKMSAARKGQNNPFCGKTHSEETKAKMREAKKGQKSLFFGKTPSEETKAKISAANGQAVKVLDKETNETTSYSSGIQVAKALGCDEKTIRRYIKSQKYYKGRYLIEKKSAVQ
Morkaki1-LAG19-cox2	LAGLIDADG endonuclease ? MW: 55850.28]	MFQLLLNYIHEYCDAPRPWGLYFQDSAAPQMEGLVELHDNIMFYLIIILFGVGWILTSVIRNYASTRSPISHKYLNHGIYNVPIYNISNPISPLLSEAGRMMKVLSVKAKLRAHSYYYLKKIIKF*FKTVPVTSRRGLNLINLTGVALFIYIFFAPCFAGEAIVLVANLDALFIPDANFYLSISSFSPLNPGTPGWGSPAPVKSYENAGTTQKKLIIKENENKSGIYRWTNKYTGDTYIGQSTNLSARFIHYFNTSYLTSKKQLIISRARRPSPLIYFHKEINAGEGLIKYGNSGFSLEILEFCCEKSDLLEREQYYLDLLKPEYNILKIAGSSLGFKHSEDTKAKISKAAPPLAPPFLSHLFPYGNKRKGRIERGGCIPFGRADGDALKGIYVGKNSA…
Morkaki1-LAG20-cox1-1	LAGLIDADG endonuclease ? MW: 22267.824]	MINNLKPVATYENPDVQRDQIYFENKGKAGIYL*TNKLNGKIYIGSSVDLSTRFRFYYSEQSMENYLKNSKSAIYSSILKNGILNFKLEILEYCEPEECIELEQDWIDLLKADYNILTIAGSCLGAIRREETRAKISASKKGQNNPMFGKTPSEVTCANISASLLGIPKSEETRARMSASKKGKNNPMFGKKIPLTLTV
Morkaki1-LAG21-cox1-2	LAGLIDADG endonuclease ? MW: 25995.27]	MDGDGSIQVNH*RNQSLQYRLVIKLSNITSNYNMLIKIAKVIGGSVRITGKGKDVIWVVNRKETIQEIISIFDTYPPLTSKKICQLEFLKTCLLENSVDLYLSNRNSKYINQPAILNSDPFGLERNSFALPNYFKGWLSGFIEAEGCFSIRKSNNHSFSIGQNDDLYLMNAIKQFLGATNKVRNPYRNFYSLEIYKKETLKKIINHFNNYPMLGEKRESFQKFKQV
Morkaki1-LAG22-cox1-3	LAGLIDADG endonuclease? MW: 33777.02]	MRTLSVPSIYISNTRDVTTTIMNQNFKKLTLLGYLFAQHNSRFTTSSVDTSSVPVLDPGWVTGFCDAEAYFIIGLSKIQRLSTG*QVRPVFGIELHKKDVILLKKVQDFFGVGKVGVRNTRAIAYYTVTSVKDLKQIINHFDKYPLITQKKGDYLLFKRIVELMENKEHITLDGLQKIVNLRASMNLGLSAVLKAAFPNTIPAPRPKVDKHVIKDPQ*ISGFTDPPLHHLLSKIG*VGGGPGEGCFFVLISESKTKTGFQVKLIFTVTQHTRDSLLLKNCGGSRSYPCRGPLRGPPLNFLVWIWKV
Morkaki1-LAG23-cox1-4	LAGLIDADG endonuclease ?MW: 43646.555]	MMSIGVLGFVV*SQVVAFLYREVEVINFAVCWKSLMCIDTLYSENSIYFAQSAGNLCLTSLVFVMAILFVSLSTPKSKIWWVIKRTLVRFHTSAKSDKKGDDKKTDKRTSETTRETSFNFREFRAFTGLTPEVVSDAWLT*FIGFSEGDGAILTGHTNDRPRFVLTQKEISILNHIHETLGFGRVRTYGSFSRFLVDDKKGILALAHLFNGNLVLDKRKIQLNK*LDLLNITSGITRCNVLPLLSNAWLSGLIDAEGCFNVTLFKRKAMALGYQVKLRFMIDQKDSLNTLLFIKNQ*DMILSHRKLAGGDSSSMYRVETNSFVRVKPIIEYLNIFRLKTKKQISFDK*VSVHKLVCEKSHLTEQGLNEIRKIKKEINLTNSITGKTGSKLA
Morkaki1-LAG24-cox1-5	LAGLIDADG endonuclease ? MW: 35887.883]	MIIEYEIGFFGQMWPLNIIFMQQTISGEVINLLNTFVVSCTQYTSKVKTSRCVLNNPQVTKALSS*VGTSEAIRLLSYSNSNSEKKVVNE*LAGLIDGDGTFILSKKGYASLEITMEIRDEHCLTIIKNKYGGSIKLRSNANALRYRLHHKAGLLSLINDVNGLIRNPNRMIQLNKICDHYGLIFIFPSKLTYDNG*LAGFFDSDGTISINKTNTQLSISATQKTTQILEPLVELYGGSIYIDRGKYESFKWYVTKRETILNIIEYFKKYPSRSGKKSRLHLIPKYYELKDLKANTAPENSLLYRSWKIFYDK*SKFEE
Morkaki1-LAG25-cox1-6	LAGLIDADG endonuclease? MW: 22716.025]	MVKLPSYVRGVIVGLLLSDGWITFSCSKSKNARLGLKQSIANFEYFWSVFNILSHYCFSYPTFLKGSRGGTQVFALQIFTRSMPCITELHSLFYAKTTKGFLSLRDDIIYELLTPVALAH*VQGDGTYKSQGLLLCTDSYSIEDNIKLMSVLTIRYGLKCTIHTRREGQYRIYISRKSMESLRRVILPYMTPSMLYKIGL
Morkaki1-LAG26-cox1-7	LAGLIDADG endonuclease ? MW: 23971.9]	MRTNKNFTLHKLID*LNTKNKERRPSPLIYFHTEINVGEGLNIEKKGLNTNSLISDA*LSGFIEADAHFSVRATESGKYPKIECKFELTQRQIDHNNNDNLFFLEEIAKLFLCTVKPIRLEKANPQYRIRTTNIKGNLSVIDYLTKYPLFGTKFLDFQD*VKVVNLFKEGRMDHKLNIAKVKLIKSQMNDNRTEFIWDHLQNFYNLNK
Morkaki1-LAG27-cox1-8	LAGLIDADG endonuclease ? MW: 25258.656]	MQLGVGSVTKDNTKGQLPRPSFLIYFLTEINGKEGFIRDRKKLETVIFPIFDKYPLLTSKQFNYLKFKQAFYILENASAHSR*DEKDQKLFALKNQSIPENYISPS*NNTNLPLKTINDVTNVMTKP*LVGFIEAEGSFYLVSKDPTRIVHGFGLTQKLDSVVLEGIKFILHIPTAVKFRPKHNHYILDTTNSRAPLLFFCKKKDGCILPPTEEGRY*KYHKILS
Morkaki1-LAG28-cox1-9	LAGLIDADG endonuclease ? MW: 36414.234]	MDGELLCGDSEAIKLFSLRESRKFNKNK*NNLNDNEKFKI*LVGFTDGDGCFSVVKSGDTYRLQYSLSQSAYNLRILYYIKSSLGYGSVSKSEKQNWGNFRITDRKVLNQVVFPIFDKYPLLTSKQFNYLRFKKAYDILENKNLTTVIKNKMIEELLSEKLPTDYVSPAISHLSETSSYEEIADAISIY*LAGFIEAEGNFGVYPDRGRFNIEFTLVQKLDKILLQLIKRFLHISSNVNYSNTRNIYVLNTKNSRSIGNIIDTFRGKFKGMKSLEFKL*SKAAGARSAPAAAPKGAANYYKNTNIVKVSKIHKIIQKVRGKNSVN
Morkaki1-LAG29-cox1-10	LAGLIDADG endonuclease ? MW: 33944.375]	MAKEQDLLEKNLKACCFETKRNTSNVSNDNKLGSYLAGLFEGDGHI*IQKQIGKKRHNPRFCITFGSKNEALAKKLLGVIESGFIRYRPKDNACVLVVSPVVGLKKIVKLINGELKTPKIYQLHNLID*LNKNHNTNISKLPLNKDNVENSS*LSGFVDADGSFSVQYTKTEDGAKKRKISCRLRIEQRILDPVTNEDYSSILNQICLFLNCKLLTRTQKSTNNTYYTLTASSKVSLEIIINYFNRYPLFSSKYLDYKD*EKVAHLIINNEHCTDKGINTVELARSRMNTKRTDFN*DHLNGLY
Morkaki1-LAG30-cox1-11	LAGLIDADG endonuclease ? MW: 40815.207]	MPALIGGFGKIKGLNYNFKDSSFQPNEVLQFSTAPPLHSSFFFQKK*KSGGSLDSENAMSSPKPDVAKKSSSSLARGRGAPPCSPPLERGAAPYLAGLVEADGSIAVHDSKSKSQLYRPKIIIVFSLVDKPLADRLALITQVGKVYLKSDAGYVL*QIKKKEEVLVLINLINGYMRTPKIEALHRAIN*FNLFDNCTLECLPLDNSPIDSNS*LAGFSDGDANFSITLTDRKKNGKVTGKRLQTFFRIELRQNYHRGESSSSSYFAVLSLIAEYLSVNLLSRTRQQGDKLFFAFMVIAHSSISHKKVRAYFDRFPLYSSKYLAYKD*TYLQDLRLSGGVFTSEQIAEVQFIKSQFNSKRKVYDFSHLESLTI
Morkaki1-LAG31-nad3	LAGLIDADG endonuclease ? MW: 51313.344]	MSSIILFFIFILFLAFALLALNLLLAPHNPYAEKVNVFECGFSSFLNQNRSEFSVSFFVFGLLFLLFDLEIILIYPYVVSAYNNSIYGLVIVLIFLAVLTAGFVFEIGKGALKINSRQSNNLNNIYTTSPTSIQNGFNKKLNLNQQRFYSTLKEGIRQKNLDPN*ISGFSDGEATFTVSIYKRNNKLGWGILIAYSIELHAKDLVLLKQIESFFGVGSTTLRENRNCILYRVLSLKDIIEVIIPHFDKYPLITQKRADFELFKSVVDLMKHKKHLTPEGLQQIVSIRASMNNGLSEELINSFPDFTPLERPIVKLPENINPHWLAGFTSAEGNFFVDISKCSSHKSGVQVCLCYSISQHSRDTLLFKTIQNSLGAGRLSIRSNLVEFIVKKFSDLDLKI…
MorM21481-LAG1-nad5-1	LAGLIDADG endonuclease ? MW: 39025.58]	MAKSSQIGFLKALKNW*FFSQFFRTLIYAGKISNALESVGSLFSTQNLCRATNENDPEKSQGQGINQQGINNLTIKKKNKINKNKANPYFID*FIGFSEGDGSFVITGGKSIFSIHLHKADLPLLHEIKIQLNIGNVYEGKASAYFIVKAKDEIHTLISIFNGNLFLRKKHIQFSR*VLNFNEKNKLNIEVENQIFKPSLSDN*LAGFIDAEGTFFVSITKSNITQRFHIDQKDADLEFAYIGELIKGKTSKYKKYNRVAVNYLSSNTIIEYLSTHKLISIKAKSFEK*MQIYEYRKTKPAAFSFLKKTEKVASPLLRRGDALEPVDFVMLKQKAALINVLRNISKSPAK
MorM21481-LAG2-nad5-2	LAGLIDADG endonuclease ? MW: 35121.85]	MFVG*EGSLNICPKWLSMPDYSVFLSFTFFKHISNQKRSFFSNKLKSKERIGPHNIDVISLIVGSLLGNTYLEKRKTGLASLSLSPRERERVGRLLSATRVEAIRIIFVKCNNNVEFLMWFHLFLTKRGYCNSNKPKLSKIIAKGNKVLFSYCISSYSFSSLN*LFKMFYRDNIKIIPRNLSIYLTPLALAI*FLNEDLKLGKLATTFRVSREDLKYISLILKNKYNIDTVIKSKGKNLAPGRPEAG*RGCCAGGTLYIKNSSLSTFSKIVKPHILPSLHYKLNGHLVKLSLPGTSGLHFSSLSSSRPAPPLQLQM
MorM21481-LAG3-nad5-3	LAGLIDADG endonuclease ?MW: 58819.43]	MYLAIITLPLLGSIASGLFGRKIGVTGAQLITSSLVILTTLLAIAAYFEVGLNSIPVSIKLFTWIDSESLNVFIGFHFDSLTVSMLIPVLIVSSLVHIYSIGYMSHDPRGRVKGKRVYGDKLSNSGDILKLKVPSCSRKAISG*SNYSGTVTSLKMSENEMDNRGSKSTILNSMVVKEQRVDGS*SIKPQLMDLRCTLWGFERNGGIKLGFNMQQG*NSYVKVPSKQFGLKKYSTYNSTIVNPGV*SGLIDGEGSFSIIVDRNKTRKLG*RVQLKFQIGLHTKDLNLLYLLQQYLGGIGSIHLARNREIVNYSIDSIEDLNKLIIHLEKYPLLTQKAADF*LFKQVVKLVNNKEYLTVEGLNQIVNIKASMNLGLSDMLKSEFAGYTPVERPVINSDNV…
MorM21481-LAG4-nad4L	LAGLIDADG endonuclease ? MW: 48809.99]	MKHMNLALLLFLIGILGFVLNRKNIILMLISIEIMLLAITFLILVSSLSFDDILGQT*AIYIIAIAGAESAIGLGILVAFYRFYSSNYIKLCRLFNVLTVPGNVTVRICHPLQKPTLAYKKIRANCRLYSTKIAPIQPKITQKLSGLDP*FVTGFTDAEGSFVCSVRKRVSSRVG*RTEAIFIITLHIKDVELLKLLQTYFGGIGNIRKHGKDSCAFVVSSLEQITKIIIPHFYKYPMITNKRADYLL*REIILKMGRREHLMQDGLQAIVNLRASMN*GLREELIAAFPRTIPVKRPVVVGQVIPHSL*LAGFSSGEGCFFVKIGKATTRIGFQVVLLFELTQHSRDEKLMESLIEYFGCGRLAKTGKDVVRFKVVKFSDITEKIIPFFCQHQIIGVK…
MorM21481-LAG5-cox2-1	LAGLIDADG endonuclease ? MW: 32128.78]	MDEVSDPAMSVLAEGNQFLLNDGLKFYILNKIKDTSYLALLFTGQVNNILSLQTKSKNTKNTIDNHMFHTKVKAAKRIGPHDQEIISVIIGSLLGKCVNRRSVEGSRFAYKQSIVHKDYLFWLFDFFHSRGYCSNLEPRMYTRRLKKGDQVIEYYGYEFNTFTFRSFNWIHKMFYTKGKKVVSLEIEKYLTPLALAVWLMDDGGFAKPGTRISTNSFKLEEVEFLAKVLKSKFDLDCTVQKIGTIDQYFIYIKGSSIPTLRQIVLPFVHPSMLYKLGL
MorM21481-LAG6-cox2-2	LAGLIDADG endonuclease ? MW: 57284.047]	MFQLLLNYIHEYCDAPRPWGLYFQDSAAPQMEGLVELHDNIMFYLIIILFGVGWILTSVIRNYASTRSPISHKYLNHGIYNVPIYNISNPISPLLSEAGRMMKVLSVKAKLRAHSYYYLKKIIKF*FKTVPVTSRRGLNLINLTGVALFIYIFFAPCFAGEAIVLVANLDALFIPDANFYLSISSFSPLNPGTPGWGSPAPVKSYENAGTMKNLIIKENENKSGIYRWTNKYTGDTYIGQSTNLSARFIHYFNTSYLTSKKQLIISRALIKYGYSGFSLEILLEFCEKSDLLEREQYYLDRPVFGLPSLNFY*ERFFFFIYKIKKRKLLKPEYNILKIAGSSLGFKHSEDTKAKISKCLKGIYVGKNSVAAPPLSSNYYSRSSWTEGRAFFGRVHSEET…
MorM21481-LAG7	LAGLIDADG endonuclease ? MW: 29926.512]	MKNNNNNFSPVAVYENAKRPLSLRERGCLLSLRERTLCNELIWLENQGKSGIYKWINIINGKTYIGSAVDLGVRLRSYSYESYLNRHTDMAICRALLKYGYENLRVENLKYCSSEKLMEWEQFFFDLYKPEYNILKTAGSSLGYKHSEESRVKISAAMTGAPPSLSLFFRPLKK*ERGRLIKGTPKSEQHKAAISAALTGNNNGNNQPNAQEIIVTDLELGTKNTYPTIRAAARALNLRQSSISNYLASNNQTSFKKRYIFTTI
MorM21481-LAG8	LAGLIDADG endonuclease ? MW: 34348.395]	MKKYTDQKLNLTQFPLWFVTGFTDGEGSFGLSVSKDIKRTIGYIISPSFSIGVHPNDRHLLEGIKALFGVGEIYINSSENIVRLKVSSIKDLTEVIIPHFEKYPLIGQKRADFELFKRAVEILNRKEHLISEGLQEIINIRASLNTGLSDELKTAFPKTIPAPRSIVEFSGIPNPY*LSGFTSAEGCFYISTYKSPKSKLGVAVQLSLVITQHIRDKKLLEGLIEYLDCGILSQRKGKEAADYKVLTLAGISDKIIPFFLKYPIQGTKSLNFADFCLAAKIMKEKGHLTSEGLEEIQKIKKGMNTGRST
MorM21481-LAG9-cox1-1	LAGLIDADG endonuclease? MW: 46016.227]	MTYYVVAHWGEIITCSLIPIATLPVGSTECFNVLESEGTIRTFFVKKRGVYL*TNKSNAKQYVGSAMDLSARLSDYFMNSYLKYQVSRGSSISAVVAPPPLSRTTFSLSFREREVFFFKKNEERGGPLKGITNPQHGKEGPEGAA*NHKHSPEQKALWSLARSTPIFVYDAFTLTFNSVIYGYERLASLLGVHVNTAKRVAKSSNVYAEKYIISLVELTKEKLVGPPRAALSLFEREVFFFIFFNQKIQKEKAIKANVKRKTTAKREVHVYNKDKSVLLKTFASVNTFVKLSKQSGFVVKLLCESDSLLWLDEYFISYDLIPSADNSLTNVGEFNPKIRDRKTSIPVYTYSPDGTTFIKRYSSLRECVKHFEGNRNSNTNTLNLRIEHKELYYGVRVSY…
MorM21481-LAG10-cox1-2	LAGLIDADG endonuclease ? MW: 25998.287]	MDGYGSIQVNH*RSQSLQYRLVIKLSNITSNYNMLIKIAKVIGGSVRITGKGKDVIWVVNRKETIQEIISIFDTYPPLTSKKICQLEFLKTCLLENSVDLYLSNRNSKYINQPAILNSDPFGLERNSFALPNYFKGWLSGFIEAEGCFSIRKSNNHSFSIGQNDDLYLMNAIKQFLGATNKVRNPYRNFYSLEIYKKETLKKIINHFNNYPLLGEKRESFQKFKQV
MorM21481-LAG11-cox1-3	LAGLIDADG endonuclease ? MW: 29129.637]	MPIVKALLKYGQDNFAVLIVEYVDVKKLTTRETYYITQLLPYYNVLKQGYSSIGYKYTEATKQMLSELAKNRTHSDQTKALISRALVGENNPFYNKTHSVDSKLRKIEANSAYSVYVYNSYRELLIIFPSIKTLAKLINSNHSNIVNYIQNEALFRGEWYFSNIPFNLTDTPLISD*TSIESNNLTLEIINNSQIKKAIFVYNINKEFIRKFEGVTHAQRELNINHDIIKKYALLNKPYEGYIFSYERLKD
MorM21481-LAG12-cox1-4	LAGLIDADG endonuclease ? MW: 43391.15]	MMSIGVLGFVV*SQVVAFLYREVEVINFAVCWKSLMCIDTLYSENSIYFAQSAGNLCLTSLVFVMAILFVSLSTPKSKIWWVIKRTLVRFHTSAKSDKKGDDKKTDKRTSETTRETSFNFREFRAFTGLTPEVVSDAWLT*FIGFSEGDGAILTGHTNDRPRFVLTQKEISILNHVHETLGFGRVRTYGSFSRFLVDDKKGILALAHLFNGNLVLDKRKIQLNK*LDLLNITSITSNVLPLLSNAWLSGLIDAEGCFNVTLFKRKAMTLGYQVKLRFMIDQKDSLNTLLFIKNQ*DMILSHRKLAGGDSSSMYRVETNSFVRVKPIIEYLNIFRLKTKKQISFDK*VSVHKLVCEESHLTEQGLNEIIKIKKEINLTNSITGKTGSKLA
MorM21481-LAG13-cox1-5	LAGLIDADG endonuclease ? MW: 37672.18]	M*VEISEAIRMLSTCLLISLALRAMKLNKNNRKIFDPVVCLTNDTDINSGCMQPTDTKINTIISINNNNNSSPKFTDGNNANRKAALSLSLLERERAASPLRRRGDAFNE*LAGLIDGDGCFQLSKKGYSSLEIVMELRDKHCLYQIKDKFGGSVKLRAGDNHLRYRLHHKTGMLNLINSINGLIRNPARILQLGKICDNYGIKLIDPKPLTYNNGWFAGFFDSDGSIYMNDKSGQLFITASQKNRFILDALVELYGGTIYPMVKVGAFK*TCFRKDEVLSLVNTYFKANACRSEKKVRLSMANKFYELRALHAHKATPDSVLGKV*KNFTVKWDKVVSK
MorM21481-LAG14-cox1-6	LAGLIDADG endonuclease ? MW: 35840.84]	MIIEYEIGFFGQMWPLNIIFMQQTISGEVINLLNTFVVSCTQYTSKVKTSRCVLNNPQVTKALSS*VGTSEAIRLLSYSNSNSEKKVVNE*LAGLIDGDGTFILSKKGYASLEITMEIRDEHCLNIIKNKYGGSIKLRSNANALRYRLHHKAGLLSLINDVNGLIRNPNRMIQLNKICDHYGLIFIFPSKLTYDNG*LAGFFDSDGTISINKTNTQLSISATQKTTQILEPLVELYGGSICIDRGKYESFKWYVTKRETILNIIEYFKKYPSRSGKKSRLHLIPKYYELKDLKANTAPENSLLYRSWKIFYDK*SKFEE
MorM21481-LAG15-cox1-7	LAGLIDADG endonuclease ? MW: 35108.84]	MSTKPSYYPVSFPSKDEDTVNKYFNKDSNTNKFSSYLTGLIEGDGSIIVPKIERSKKGFLNYPSIKLAFDLRDFPLAQLIQKELGHGSLCRMKGVNAYLLQVNNKEGILSLISLLNGNMRTSKINSLYELIDWCNSKYGLNIVKKPIDFSPIGSNSWFAGFIDADGSFSIFINKKSIRIRFSITQTGETKLGFSNQEIMNLLSEFLNVKVCKYELKRHPFSLELTVKTQSIKSNELLINYLNNFPL*SSKYLNYKD*SQALDIFKTVYGIKDKPKDIFLQLNNLKKGMNSDRTIYN*DHLKNFDSRPPLSL
MorM21481-LAG16-cox1-8	LAGLIDADG endonuclease ? MW: 34289.215]	MNKTKYTTNTNNLNPNLVTGFCDAEGCFTVNISKNPKLTLG*SVKLVFSFHLHSKDLDSLYLIQRFFGVGSVTVHGDSAMFQVVRLSDLARVIEHFNYYPLKTQKYADFLLFKRAFDLVNNKEHLTEAGLRKLISIRASMNKGLPERLEAAFPNITPVPRPQVSKPTLESNTPEVKH*MAGFVSGEGCFFIKTSKSKTHKLGMSVALNFLVVQHIRDANLLESFVQVFGSGSFSIIEKSGIGRFAVSNFSCIVDNIIPLFEEYPIFGAKAKDFEDFKEASVLIKSKAHLTKEGLDKILLIKSRMNFKR
MorM21481-LAG17-cox1-9	LAGLIDADG endonuclease ? MW: 39684.41]	MLIVFLYFYIQSIKNISTRQYAWEQNILMLNSHQRLNVEHPNNIEIYDHSKSINKSKYYENKDNFHQ*LVGFTDGDGSFSIIRVAEGK*TLFFKLTQSTYNLRILYYIKKQLGVGSVHIDANCNKGDFRIRDRKNIGSIILPIFDKYPLLTSKIFSYQKFKKAYEILENPNLSTKDKDNLLLKLQSEQMPTDYISPA*KAINYEVNNTHEAKSIMSKY*LIGFTEAEGSFYLVSKDSTRITHAFEITQKLDPIVLKAIALILGISVSKKKTYYTVVTTNSRAISNIIDYYNNTMKGMKSVEFRI*ARSFVKHKGNYEKLSKIRENIRVLRKIRLNEKFQVNKKDNK
MorM21481-LAG18-cox1-10	LAGLIDADG endonuclease ? MW: 33944.375]	MAKEQDLLEKNLKACCFETKRNTSNVSNDNKLGSYLAGLFEGDGHI*IQKQIGKKRHNPRFCITFGSKNEALAKKLLGVIESGFIRYRPKDNACVLVVSPVVGLKKIVKLINGELKTPKIYQLHNLID*LNKNHNTNISKLPLNKDNVENSS*LSGFVDADGSFSVQYTKTEDGAKKRKISCRLRIEQRILDPVTNEDYSSILNQICLFLNCKLLTRTQKSTNNTYYTLTASSKVSLEIIINYFNRYPLFSSKYLDYKD*EKVAHLIINNEHCTDKGINTVELARSRMNTKRTDFN*DHLNGLY
MorM21481-LAG19-cox1-11	LAGLIDADG endonuclease ? MW: 42503.156]	MPALIGGFGKIKGLNYNFKDSSFQPNEVLQFSTAPPLHSSFLFQKK*KSGGSLDSENAMSSPKPDVAKKSSSSLARGRGAPPCSPPNPQSYRTTQVVGMIGCLERGAAPYLAGLVEADGSIAVHDSKSKSQLYRPKIIIVFSLVDKPLADRLALITQVGKVYLKSDAGYVL*QIQKKEDVLVLINLINGYMRTPKIEALHRAIN*FNLFDNCTLECLPLDNSPIDSNS*LAGFSDGDANFSITLTDRKKNGKVTGKRLQTFFRIELRQNYHRGESSSSSYFAVLSLIAEYLSVNLLSRTRQQGDKLFFAFMVLAHSSISHKKVRAYFDRFPLYSSKYLAYKD*TYLQDLRLSGGVFTSEQIAEVQFIKSQFNSKRKVYDFSHLESLTI
MorM21481-LAG20	LAGLIDADG endonuclease ? MW: 19487.37]	MVNFSLVILEYTDSENLISCEQKWIDFLKPEYNLNPTAGNSKGYKHTEESLEKIRTAALGREHSEQVKQAMRESRKGINNSFYGKTHTEENKDIIRGLRNARLIQPVPGIEVEITDLETNLTTTYESIRKAAKAINSDIKSIVRREKSQLEKGINTPYRDRYIIVIKRS
MorM21481-LAG21-cob-1	LAGLIDADG endonuclease ? MW: 34168.3]	MSKELKKIIKSAFLVNNKGSNTK*NSNHLYYAYLVGLFEGDGFFTVTKKGKYFQCELGIELSIKDVQLIYKIKDLLGVGVVGFRERKGISMVYFRVRKKDHLINIVLPIFDKYPLFSNKQYDYLRFRNVILSNVVFYDDIPEYTRPNEPLNSIESILNAPYFSA*LVGFIEAEGCFSVYKLSKDGDYFVASGPSLSLRERGAASFSLCEREGRFDISQTDADILISAIRKYLSLTPKIYIDKTNSFKLKVTGVRSIENVIRFINKAPVKLLGNKKLQYLL*IKQLRTIPRYAEKINIPNIY
MorM21481-LAG22-cob-2	LAGLIDADG endonuclease? MW: 57330.285]	MIKFKNIINNNFVI*GGLNQLLIEEPDNRDVVQQILLNARIPPILVFGYVCVYTAVKKPKSWGQLAGVRGISTLEASQRLNAENLTKISRSFHLPLFTRSCLYSYSNLHLSTSLSGITKCFFSSKASTSAKGLTPLITIDKGGEACLPSGYVSGLSDGEGCFHIAFTKNSTFKAGFQVRAIFSIQLHIKDLMLLERIKSFFGVGTINIKKGKNAGCAIYSIQSYKELISVLVPHFDKYPLLTKKKADYLLFNSAALNILNNGEHLTNEGLSRLVSIKARGAPRALKGNRGAPLAAPPEGGAASMNLGLTEQLKTLFPDLHPVNRPIINNSSTLITRDPEWLASARAERALGCVSPAPQGDAGFLDAEGNFQCVVRKQETHKSGYQVLLSFTLTQHLRDL…
MorM21481-LAG23-cob-3	LAGLIDADG endonucleaseÔºü MW: 36779.18„Äë	MSAIPWVGQDIVESKNTTEYSTIVATALMLPTIGTVSVHALKKGNKNLRLDKKEYLSIPSSFIAFLAGVIDGDGYIQITRTTKGFITIKLVISIHLEDISTLEYIQSVLKLGKVSIYRDHKSPTCKLIINRTDLQEVLFPLLLHHGIFFLTDTRRAQFDLAMFILKDDKKVYDQIPASLSLRERDASPLRGDAMKEIPTLFELPKTASDYANLAFFKN*IVGFTISEGSFYVKKNNDGCFQLKQRVHVMLFEAFKLVFETNRKIDTEKGLYNQFAVSSKADIQTVINFFSFSGFHPLIGLKNIQYLKWLTVLRNSSRYGNLNFPE
MorM21481-LAG24-cob-4	LAGLIDADG endonuclease Ôºü MW: 19198.512„Äë	MFLNRKTSELNKQDLYSDIIQLKDSMNDKRVFYDLPVGHRIRITGNYLVGLLEGDGSFYLNKHDMAVRVSFVTTTPNKVLLEKIREFLLSHLDEYSCILGSCTKLININDKKIRGNNKPISILEIYQIDYLCNILIPYFDSLQFRTKKYLDYLDFRTIAAPSLSS
MorM21481-LAG25-cob-5	LAGLIDADG endonucleaseÔºü MW: 33791.695„Äë	MKLG*RIVVNFQIHLHKRDRERPSLSLSSRERERGLHNPFYEGVTLLTRIREALGGAGCIYDSGSERCLYRVDSLEGLTSSIIPHFDKYPLLTKKRADYELFKQVVQMMNNKEHLTEEGFKRVLSIKASMRNGLTDALAETFPNIIPVANPVVETPSPQSIDPN*IVGFTEGEGCFMIHVQKHSTSKLGKAVKLNFQITQHEKDKELLNIIILYLNCGTLKTNNFCKVLTVTKFEDVYSIIIPFFQKYPLQGVKRLNFIDFIKAAELIKVKAHLTTEGLDKILLLKSGMNSGRNYSSHSD
MorM21481-LAG26-cob-6	LAGLIDADG endonuclease Ôºü MW: 30552.293„Äë	MIFRYCLKCWVISCPLSSREREGCISPLLRSGGRFLVILFIGYFGQFIVCFDSVPQSSIDASLLTTPVYSNFNLNKKGHKTISIDSRDIISIIMGSLLGSGQVEKIKNGSGTRITFFQEAIHVNYLL*LHNQLATAGYCSTIIPTIGKRLGKKGKLLKTIRFSTFAYTSFD*IHDI*HVKGVKVVPQSIGNYLTPLALAI*IMDSGVKASGGLRLNTNCSSYSDCLLLVQVLYKNFGIKASTHSTGVPSQYTVYI*KEYMTELRDIVSPHIIKEMKYKLLS
MorM21481-LAG27-cob-7	LAGLIDADG endonuclease ÔºüMW: 34814.27„Äë	MINLIAMYGQMSL*GKELSLSCSALIPIKVGLKPNKKFMSMFVGLVDGDGYIEIGPQKQYNILTKLPAKSTIRAAPLPRRGRGGCNPSPYGRGVARLVIRLHSRDTALLTYLTKVLGVGSLSSLTSVNQTRLIFTKKDLVQVIIPLMKLYDLQFLTGNRARQYALLNYILDNEVLH*ENVEFTPSIPVYSLNDLINLDFFAD*VVGFTIAEGSFGLKATGAAFYQIKQKGLENYVLIKAICFTIAGREVKAIKADIADCYQLTLSSKIDVQKVVDFFSSPDNHPLCGYKLEQYSE*LVGLKKSSRYQSLNNLDKINIIG
MorM21481-LAG28-cob-8	LAGLIDADG endonuclease Ôºü MW: 50451.72„Äë	MVAANSSNPTKTGHTTAFSPARSSPLRGRKLTAEMLKNEEKELE*LSGFSEAESSFYISKQGDLKFKIKLHCEDRQTLVYIQKLLSRLANRIIGVIVDSKNYHESYYSVDKLQDIIEIINPIFTKYHFTTSKYLDFIDFKAAANIKIISYLAKRKLNDQELQEILKLKSNMNTLRVCFNPENLPKRPLTPYRLLGFIEGDGSFCLPNMVPTLTIKQHTKNIHFFYEISEFLSNLPFNPNIGPVTDVLNSKPRPGIYDARNNPQASSMSSINVSNILQLYNYILPFFKSLEFKSRKAVDFCY*EAAVNLKALGYATLPLGREYLIEISKYINKRYSSNLEMAKAPNMEGIAKLLKTPPIFDLTSGLAYKNFSDLAKTEKGGHGGYGVNVYDGGELLKGSP…
MorM21481-LAG29	LAGLIDADG endonuclease ? MW: 37139.617]	MKTNYNFTEGWFSGFSQSDGCFTIAFEKRKSGLLVRPKPIFVLTQDISELDMFKKLHLHVGIGYITKSKINVSLYVTSLADIKNVLFPIFDKHPLRYGKRRSYLIFKHVVNMMLNKEHLKLEGLLSIIHLSF*MNKETSTRTEESKTKLIDFLRDKHGELPEYKETSITNDLPIAPMSLDFITGLIDGDGSFNVSFQLKPYRRVKINFTVVQETSCKEVLNELKAYFGCGKVYDLPSSASRYQVENQDLIMNNIAPILNNVKFNTEKSEYYKATIKAGEILKTEGIKSDESFKTIIDLVYDINKSGKRRRLTKQEFIEMMMKS
Morpop1-LAG1-rns	LAGLIDADG endonuclease- ? MW: 44024.605]	MSENEMGYRGSKSDLLNKSVKEQRVDGSWLLNELAVPKNRSLRCILMGSERNYQVKNPTKQLTSRTYSTLTNKPLLNP*FITGFSDAEASFIVSIYKDDKNKMK*RVSPYFCIHIHIKDLPLLKQIQETLGVGIVRSNSKSTAVFRVNSMQELKVIIDHFEKYPLVSAKYPDFILFKQCYDLIEQKEHLTEAGFNKILALKYNLNKSLPAELKTAFPYIVPIARPEYKIIEVPNPF*ISGFVSGDSTFSVSIEKSTSKVGFRVRLLFGTCLHIRDKDLLISMGKYFKNLNFNSLSLDGINSREEISIHSSESKKTCLLQIKNNSDIENKIIPFFDEFPILGVKSLDYADFKKVAELVKNKEHLKPEGLKKIREIAEGMNLSRK*ESSIEK
Morpop1-LAG2	LAGLIDADG endonuclease ? MW: 38135.406]	MGFERNYQIKILSNQINKKRTYSSITTHEPLLHQSSINP*FLTGFTDAEGSFSILIQPNVSYKTN*RVKAIFAIGLHKKDTDLLEKIQSS*GVGKIHKHGKDSVQYRVESIKELQVIVDHFYKYPLISAKVGDFIQFKKAFDIIKSQEHLTQEGLLKLIGIKASLNLGLTSSLKEAFPN*EKVQFNKPEFIFSGIPDPN*IAGFSSGDGSFNIKTSSSTTNKLGSRVQLRFSIGLNIREKELIQYLVTYFNLGYSNIPKESESLNYVYLGKNSVSLQVVKHSHIMDIIIPFFEKYPIQGKKSLDFFDFKKVAEMLNNKEHLTSEGFNKILEIKARMNEERI
Morpop1-LAG3	LAGLIDADG endonuclease? MW: 11654.754]	MKNMKHLNKALDLKYLHRSLTTINNKENRKLDS**LTGLADAESCFRVAIWKDKASKTG*GVRAEFSIELHAKDIALLNKIQAQPLPERPPPHVMGGDSFIFPPMGGK
Morpop1-LAG4	LAGLIDADG endonuclease? MW: 21818.254]	MALIENIREILNNVGVVYNYQNKNDSRLAVNGRQGLLYLIDNVFEIYPLLTTNQRNRYNLLKTTLMNGTTHFKTLEGYEEYKSTFMLSNSVV*DLVELYESGNLQVDN*IIGFINGEGCFYLNKGKCSFMIEHTDKNALDLIKHRLNLGPSVLERSARSRDEGKARKTTYQLNISSPPGPAYICNCLRKHLYS
Morpop1-LAG5-cox1-1	LAGLIDADG endonuclease? MW: 35771.26]	MSNTNTNRNNQQIKISASLFSEDKVVTSESLDMESTLVEIAPVYPNKPVKIYHNALESKKEIYRDFNGQSVVYM*FNRITGKVYIGSTIDGGKRFRGYFQTALLKVRSQIYASISKYGHQPFSLAILEVCGPTGSVSKEDYLARELFYIDWALKEYGILRGGGFNRASFAAGCMLKPPPPVLNILKIPQSSLGYKHTEETKKRMSESRSGEKNPMYGKEKSDEFIFHQKKDKFGPNNPVPLQPYYASSPWSDPFGGGGQYGVKKSEETLAKLTRLVYVYDLNDNRKFLGSYGSVEFTRVFKIGHNTLTKGAPLPSLIFL
Morpop1-LAG6-cox1-2	LAGLIDADG endonuclease ? MW: 42582.63]	MGAVFALYAGWYF*IPKILGLDYNRLLAKVHFWLLFIGVNTTGRKCFDIKGKRFIHNQNKPARRPSSLISFSPPLRGGKIDGEEGFNKDDFEMFFDDVQASKRDIYKKLKDEKGVYMFINKFDNSCYVGSSVNLRRRMVMHFYHARSNQETNIVFYRAMRKYGLENGGGGGGMELSPPHPLLFSVRARVVRARMHPLPPLQAREGGDAILEFCSTDVTDCLEFEQK*IDYYQPKYNILKEARSSKGLKHSIETIRKLKLMFSKEKHPKYGTTNSTETRQAISNSLKEFYKTNSNPYKGLKGPLSPQYGISGKSVFFYSESGKELIFPSINAAKQHFKVR*QFIKKNLDSQNWVTLKGEKWMIQSTPSCAKQQSK
Morpop1-LAG7-cox1-3	LAGLIDADG endonuclease ? MW: 33664.543]	MIENLNKITIKLNPFFITGFSDAEGCFHISVTHSVEYKFN*KVRATFQIGVHIQELPLLLSIQNYFGGVGYMVEYQKKAEVRYVVTKLEDLANVIIPHFIKYPLLTKKHIDFIL*SKIINIMQTGSHLTKEGIHDIIGVRATINKGLSPKLAAAFPNIIPFARPDLVPETAFLDPQWLVGFTAGDGSFSASSSQVVRKLKAFRARFYVTQHSRDLEVLEAIKNYFGVGHIRKNGTSLNYGIESYKDCFNYVVPFFDKYPLPPFSLKASNFTV*KEIIGIMGSSDDLDSTGRKMLIKWAKPQS
Morpop1-LAG8-cox1-4	LAGLIDADG endonuclease ? MW: 32298.703]	MVALLLPGPHPSSLIHCHRQWTERRTIKKNEDSKESDAEYIKMFWVGLMDGDGSIQVNH*RNQSLQYRLVIKLSNITSNYNMLIKIAKVIGGSVRITGKGKDVIWVVNRKETIQEIISIFDTYPPLTSKKICQLEFLKTCLLENSVDLYLSNRNSKYINQPAILNSDPFGLERNSFALPNYFKGWLSGFIEAEGCFSIRKSNNHSFSIGQNDDLYLMNAIKQFLGATNIVRNPYRNFYSLEIYKKETLKKIINHFNNYPLLGEKAESFQKFNQKFKVCALL
Morpop1-LAG9-cox1-5	LAGLIDADG endonuclease ? MW: 38184.617]	MSTCFLTKAVEQIKPVKVYNNFKEDRLQLIKDQQDKIGVYYLVNLINGHSYIGSSINLAGRMRNYLNNTFLKNKKLSNMPIVKALLKYGQDNFAVLIVEYVDVKKLTIRETYYITLLLPYYSVLKQGYSSIGYKHTEATKQMLSELAKNRRHSDQTKALISRALVGENNPFYNKTHSVDSKLRMIEANSAYPVYVYNSYRELLIIFPSVKTLAKLINYNLSTIVNYIQNEALFRGEWYFSNIPFNLTDTPLISN*TSIESNNLTLEIINNSQIKKGIFVYNINKEFIRKFEGVTQAQRELNINHDIIKKYALLNMPYEGYIFSYERLKD
Morpop1-LAG10-cox1-6	LAGLIDADG endonuclease ? MW: 31450.457]	MVCGLEPNAVKVARSVPRGERLERVGPTRYMYSVGLDELNLFLFFFSKHVYTVKRSGGQATFTSEGTTKSRNIDRTTQEIVFGSTLGDGKLELPPRGINARFGFTQSEGHKDYFISVCNSLSTISSAKYREYSHVDKRTGKTYTSLNF*TKALPGLTELYHLFYFDPALPPCETAQRAKGKGEVKRVPNDLSLLTPLALAHLIMQDGSRGTSRGLYLCTDSFILTDVQRLSGYLTETYNIRCSIHKANGNHRIYILAKSVQTVRDLVLPYIHVSMLYKLEK
Morpop1-LAG11-cox1-7	LAGLIDADG endonuclease ? MW: 47684.773]	MMSIGVLGFVV*SQMVALLSSDAEEINFAVCWKSLTSMCTFSSENYIEYTQSAGNLSFLIWSCICDTELHQNLAYWATAHSLLLHPLSPPTRRGWWGYQGGKGNLSYLHTKSSTLHGGDNDENEKKTDKSSSETTRETSFNFEAYRKLTGKTEDKISDD*LAWFIGFVEGDGAILMDKLRPRFVLTQKEISILIHVQETLGIGKVSEFERFGRLIATSKYDIRVLTTLFNGNLVLEKRRIQLKR*LVAQDMVEITRNVLPLLSNA*LSGLIDAEGCFNVTLFKREAMVLGYQVKLRFMIDQKDSFETLRRRPSPLSVFFIKKKEGGEGIIRDQ*NMILSNRKLKEGSSGSMLRAEINSFVRVKAVIDYLSVYRLKTKKKISFEK*VTVYELVCQKAHLT…
Morpop1-LAG12-cox1-8	LAGLIDADG endonuclease? MW: 22598.668]	MELRDKHCLYQIKDKFGGSVKLRAGNNHLRYRLHHKTGMLNLIHSINGLIRNPARILQLGKICDNYGIKLIDPKPLTYNNGWFAGFFDSDGSIYMNDKSGQFFITASQKNRFILDALVELYGGTIYPMVKVGAFK*TCFRKDEVLSLVNTYFKANPCRSEKKVRLSMANKFYELRALHAHKATPDSVLGKV*KNFTVK*DK
Morpop1-LAG13-cox1-9	LAGLIDADG endonuclease? MW: 36406.29]	MRLFPPSLFTPPSHLVRGGGGVDKGGGGSYNARATIKWISIHAPVHLKPKGDKEFGHYLAGLIDGNGYISPFSITISFNILDASLAYYVKKIIGSGKVSPGGRPAGAPPRRKAVLYSLRNKEGIEKVLFLINGKIRSENKLRQINILLSQPRYSLLNSQIGFKLNSSDNLVNHWLAGFSDAALAEGHQSLHADSVCPRGSFQIKVPQSRNDIIPITGVHFAFQISGKESILFDKIAKFLGGFTRGLGRKTED*HYYSSTSFGSAKKAISYFDKYHLLSSKYVNYLK*RKTYCKYMKKTEFTTYSEILSKHNKHLVENDTDQVGFLHIPFP
Morpop1-LAG14-cox1-10	LAGLIDADG endonuclease? MW: 34495.465]	MERTISWNPYYTILNTLYISGNTVLYILCINGMLVPVKVKILKLWGNQQETKDICRVGSSETLRSLSSNTKSELH*NQ*LAGLIDGDGCLLVSKAGYASCEITMGIEDEHALLQIKQKLGGSIKKRSGVRAIRYRLHNKVGMIDLVTRINGHIRNSVRLIQLESVCLNLNIAMIQPTPSVRQITKSNG*FAGFFDADGTVTYSMKNGYPQLTISVTNKHEENVKYFESALGGKVYFDKGGYGSFK*SIQSPTDIDIFLDYIKTFPIRSSKKQRLYLIPKYFELKKLKAYSQDLTAAHFKSWLKFNES*KARG
Morpop1-LAG15-cox1-11	LAGLIDADG endonuclease? MW: 34394.164]	MDIFKELPYLFATKAPSSKVSAISLRPGPVVKNKFHFNLFYDKYKAYLPANFLPSQNFLS*FIGYTEGEGCFIVNNRGDLAFGVTQSTSDIRVLHYIKETLGFGKVISQSAKTSRYVTQSKREIEIIITLFNGNTILPTRQKRLKAFIEGFNIWVSKGKIRFEPIKSITNFILPCLENS*LAGFTDGEGCFTSSISDKNYSFNFNIAQKGEENVVILETLCELFSGGKVSSHFVKNVYEYRISGIKACPNVFPYFDKHTLYSKKHLSYTL*KELHNSFVLKNHLNPEERIIMMEKARMINKSNIL
Morpop1-LAG16-cox1-12	LAGLIDADG endonuclease ? MW: 26991.0]	MYSGPPFRGAASLPREDALVVFGTNLASTVGTKYTLSQLEMVKLPSYVRGVIVGLLLSDGWITFSCSKSKNARLGLKQSIANFEYFWYVFNILSHYCFSYPTFLKGSRGGTQVFALQIFTRSMPCITELHSLFYAKTTKGFLSLRDDIIYELLTPVALAH*VQGDGTYKSQGLLLCTDSYSIEDNIKLMSVLTIRYGLKCTIHTRKKGQYRIYISRKSMESLRRVILPYMTPSMLYKIGL
Morpop1-LAG17-cox1-13	LAGLIDADG endonuclease? MW: 41652.254]	MLNLKGDTDLTKREFPIFVTLVAFTILLGILPSFSNGLHYSVSTLIYSYSDPTFALLLSLPVSSMSGLGKKLKKAPYYITGFSDAESCFMIIIDKYPKLSSGYRIQLIFDICLHKKDLALLKLIQQFFNGDPFGSISKLGKDAYKYRVSSPKDLIVIFEHFNKYSLITQKLADYYLFKQAFDLVSRKEHLTQEGLNKILAIKASINRGLSEGLKAAFPNIIPVQRPLGLETKIPDPN*LAGFVDGEGNFFVDISKSKTHKIGYSIKLRFSIAQHSRDTFLINSLIEYLGCGKVYKASGERELAEFRVNKFADLSKIIIPLFSKFPFHGNKSLDYADFCKVLELMQNKTHLTPDGLAQILKIKSGMNYGRKC
Morpop1-LAG18-cox1-14	LAGLIDADG endonuclease? MW: 36378.35]	MVLINCIPFYLVEEINSVCLSILLFNAQPMERRFSTFPLRGQGNNYKSDYMSYYLAGLLEGDGHFNTPNKLYTPSGTARVAAIETVFALKDRRSAELLQSLFGGKIYDHPNKKLTR*LVQDKKSVTNIVNLINGKLRTPKINSLYNMIDFLNATKDGDNIIKLPLDTSPLNNNA*LAGFIDAVGHFAIKGFTPNPKSHLGIHFQLPQRATDKSGESLEKLMLKITEFLLVKLNRRTFSEKYHQFVVSSSNRVSNNIIIEYLNTYPLLSSKYLDFKD*ETANNIYINKLHKDPIQYEKIRELKANMNNGRTYFS*SHHKQILFD
Morpop1-LAG19-cox1-15	LAGLIDADG endonuclease ? MW: 22946.24]	MDTEIVYSSDLVGICSYQKSVIVGLILSDS*LRFSNKRATNALLGFQQSLAHSDYV*FVFSILSPYCNSTPRLTSGTKAGNRFYGLQLETRSMSCFTKLHSLFYVNGVKVIPENIYELLTPVALAHVIMGDGSAQRHGLIICTDSYTIPEVVRLMNVLMIRYKLDCTLRFHTPNQPRIYIRQRSLAKLQTIVGPYMLPSLLYKIGK
Morpop1-LAG20-cox1-16	LAGLIDADG endonuclease ? MW: 25270.441]	MVLQKKQILEENTKRCGIYLLTNTINGKRYVGSSVDLGRRLRHYFLDKSMRQVLQRSTMLIYLSILKNGIASFKLDIIEYCDPSVVRQRETYYIKGLNPEYNILRIGGSVLGFKHSEISRIKIRRAKLGSKLSLETRALISELALRRKRSKHSEETRAKIKARLLGRKLSAITIAKIKAKLKGRT*KLSELTRPKLDKPDRVVNIAKRLELNYPQHVITT
Morpop1-LAG21-cox1-17	LAGLIDADG endonuclease ? MW: 30189.756]	MYFHAEIHGVGVFNGGRSSEGRALLKRVHSERPLPLYLSLFLRREREGVGRGGGGFGVGNFRENISHKNNNNKSLTVTFSVESIKDLTNVVIPHFNKYPLLTKKRADFELFKQIVEMMSNKEHLTMEGLQKIISIRASLNKGLTPLLKNSFPDTIPCERPKVEVPKNIDPFWLAGFVEGEGCFYVKIANLATKKGPVQLKFTLSQHSRDRLLFNNLIQYLGCGRLEETPIIVRLVISKFEDIQQKVLPFFAKYPLLGSKKTRFG*LM
Morpop1-LAG22-cox1-18	LAGLIDADG endonuclease ? MW: 33297.734]	MRESRKLNKNK*NNLNDNEKFKI*LVGFTDGDGCFSVVKSGDTYRLQYSLSQSAYNLIILYYIKSSLGYGSVSKSEKQNWGNFRITDRKVLNQVVFPIFDKYPLLTSKQFNYLRFKKAYDILENKNLTTVIKNKMIEELLSEKLPTDYVSPAISHLSETSSYEEIADAISIY*LAGFIEAEGNFGVYPDRGRFNIEFTLVQKLDKILLQLIKRFLHISSNVNYSDTRNIYVLNTKNSRSIGNIIDTFRGKFKGMKSLEFKL*SKANYYKNTNIVKVSKIHKIIQKVRGKNSVN
Morpop1-LAG23-cox1-19	LAGLIDADG endonuclease ? MW: 37735.785]	MIRDICISIFTYTYLYYFAGVLAGGKREEAYPTGQGVSDTINEYPNNLLKDDNKLKSYLAGLFEGDGHIWISTSTGLARAAKKKHNPRFCITFNIKDEPLAKKFLEIIGSGHLRYKTKENACVLIVSPVIGLKKIIGLINGELRTPKIHQFYSLID*MNNNHGSGIEKLPLKEGSISEDSWLAGFIDADGSFSIQHTKKETAMLSPTKKRKITCRLRIEQIMVDPVSNQSYFNVLTEVANFLNCNLLTRKQASTGNEYYTLCASSRNSLQIVLDYFECFPLYSSKLLDYKD*AKGAGLTLANQHYTEKGIIEIDSLKSNMNLKRTYFDWEHLNNLK
Morpop1-LAG24-cox1-20	LAGLIDADG endonuclease? MW: 33021.234]	MSSPKPDVSKKSSSSLAPYLAGLVEADGSIAVHDSKSKSQLYRPKIIIVFSLVDKPLADRLALITQVGKVYLKSDAGYVL*QIQKKEDVLVLINLINGYMRTPKIEALHRAIN*FNLFDNRTLECLPLDNSPIDSNS*LAGFSDGDANFSITLTDRKKNGKVTGKRLQTFFRIELRQNYHRGESSSSSYFAVLSLIAEYLSVNLLSRTRQQGDKLFFAFMVIAHSSISHKKVRAYFDRFPLYSSKYLAYKD*TYLQDLRLSGGVFTSEQIAEVQFIKSQFNSKRKVYDFSHLESLTI
Morpop1-LAG25-cox1-21	LAGLIDADG endonuclease? MW: 30774.908]	MALVI*GIWCIIPISESFYVIDIGLDYFILSVLPVKVYKNTEQEKAKIFKENRNKCGIYR*TNKQSGKIYIGSGVNLAKRFYMYYSKKCLLSWKSISLIYQAIQKYGHSNFSLEILEYCDPSDVITREQYYIDLLKRAPEYNICKKAGSSFGRVSSEETRSKIGLLAQGRNHSEVTKSKLREVRLGVKSSEETREKLSAIHSTRLKHPVSGREVKVTNIQSGEVNIYNSTRSAAKELATSHTTIGNCIKNKKLYKGVFQLTFNSPPSYILRE
Morpop1-LAG26-nad4	LAGLIDADG endonuclease ? MW: 24595.492]	MKNTNNLVILDPVRIYENPETQKDLILEENKGKTGVYH*TNLANGCSYIGSAVDLARRLKFYYNPYNLTTVNMTINKALKKHKHCNFTLEILEYCEPSNVISREQYYLDLLKPEYNILKIAGSSTKAGFKHTEETLIQMRNRKHSEKTKAIMREAKKGENHPLFGKTCSEETKSKISEARKGQKILEETKAKMSAKKRNIGKGS*F*DE*DHNLFFNQ
Morpop1-LAG27	LAGLIDADG endonuclease? MW: 34800.344]	MLETPNALNTYRGKNLKDNTMDNQQETNKNRILRDCT*SVEIIL*RFSPILSNLAVLGDRSIFAFRTYDGFLIIIRCLVFFILSLGLIPLNLNLDLLDTFNFFFFASLHGFNDFNHGIYLLYFFPAIKLYSKEGSDSKNLPLSVFQHAVKIYNDPKNQRSLIREDNMDKVGIYAWVNMENGNYYIGSGNPLYLRISDYYQNWYLLSHSNLYIVRAFNKYGMNNFTLVILEYANPESLISCEQK*IDLLKAEYNVNPTAGNSKGYKHTVESMEKMRTAALGREHSEQVKQAMSESRMGDKKPILW
Morpop1-LAG28	LAGLIDADG endonuclease ? MW: 19517.309]	MVNFSLEILEYTDSENLISCEQKWIDFLKPEYNLNPTAGNSKGYKHTEESLEKMRTAAPGREHPEQVKQAMRESRKGINNSFYGKTHTEENKAIDRSLRNARLIQPVPGIEVEITDLETNLTTTYESIRKAAKAINSDIKSIVRREKSQLEKGINTPYRDRYLIVIKRS
Morpop1-LAG29-cob-1	LAGLIDADG endonuclease?88 MW: 31875.775]	MNKQLKKIIKSAFLVNNKGANTK*NSNHLYYAYLVGLFEGDGFFTVTKKGKFFQCELGIELSIKDVQLIYKIKDLLGVGVVGFRERKGISMVYFRVRKKDHLINFVLPIFDKYPLFSNKQYDYLRFRNVILSNVVFYDDIPEYTRPNEPLNSIESILNAPYFSA*LVGFIEAEGCFSVYKLSKDGDYFVASFEISQTNADILISAIRKYLSLTPKIYIDKTNNFKLKVTGVRSIENVIRFINKAPVKLLGNKKLQYLL*IKQLRTIPRYAEKINIPNIY
Morpop1-LAG30-cob-2	LAGLIDADG endonuclease ? MW: 34868.066]	MSAIPWVGQDIVESKNTTGYSTIVATALMLPTIGTVSVHALKKGNKNLRLDKKEYLSIPSSFIAFLAGVIDGDGYIQITRTTKGFITIKLVISIHLEDISTLEYIQSVLKLGKVSIYRDHKSPTCNLIINRTDLQEVLFPLLLHHGIFFLTDTRRAQLDLAMFILKEDKKVYDQIPAMKEIPTLFELPKTASDYANLASFKN*IVGFTISEGSFFVKKNNDGCFQLKQRVHVMLFEAFKLVFETNRKIDTEKGLYNQFSVSSKADIQTVINFFSFSGFHPLIGLKNIQYLKWLTILRNSSRYGNLNLPE
Morpop1-LAG31-cob-3	LAGLIDADG endonuclease ? MW: 29595.242]	MLMGFFDGDGYFDIGEQKQYNKATKSLVKSTIRIRLASNVNVRDLPLFEYFVKVLGVGKISTMAAREQVRIIFSKKDLMPVILPLIKPYNLQFLTSQRAKQFALQGCPMGYPENNIVHWDNVIFEKPEFLPIPSSDLINLDFFAD*LVGFTKAEGSFGTKVNGSAFYQIKQTGEDNLDLLKAAC*FITGREAYTMKADSEGSYQLSLSSRVDVQKVVDFFSSPNNHPLFGYKLSQFNLWLTALKSNNRYSQIKYSNEITKNDE
Morpop1-LAG32-cob-4	LAGLIDADG endonuclease? MW: 31126.104]	MNTLRVCFNPEYLPKRPLTPYRLLGFIEGDGSFCLPNMEPSLTIKQHTKNIHFFYEISEFLSNLPFNPNIGPVTDVLNSNPRPGIYDARNNPQASSMSSINVSNILQLYNYILPFFKSLEFKSRKAVDFCY*EAAVNLKALGYATLPLGREYLIEISKYINKRYSSNLEKAKAPNMEEIAKLLKTPPIFDLTSGLAYKNLSDLAKTEKGGHGGYGVNVYDGGELLKGSPFPSYTKAALAMGNINISSVISKKIDTNKLYKQRFKFESAFINRDITNCN
Morpop1-LAG33-cob-5	LAGLIDADG endonuclease ? MW: 21980.758]	MGGGGGGAVVWWAAFGFSNFILEILEYCEPQEAIKREQYYLDLLKPEYNILKIAGSTLGFKHFEKTLSIFKERKFSDEQIGKLREHLTRLHVMNMRKEIRAKISAGMANFNVSTKGIVIKVTNLETNVSVEYASIRETARALNSNKTTITKYLQNSKPFLGIYRLETKFTVSKKENSNRKIHPAAIKIEVTDL
Morpop1-LAG34	LAGLIDADG endonuclease? MW: 32399.658]	MRTEILELYEAINTSRTSFDMPSEHEVKITPY*LLGLIEGEASFYLRRDPIRPGFQILLTASQLPLLVKIKEYLENNLGFDSYSL*QIKNSSVISVSPKKAVGNSKPTVTFDIRDVRILHNYFIPYLNKLDFLSKKSLDFSDFKIICKAVYNGVHKNSVLKDLLINLSHSMNDFRLSNYKGVKVPKQIITKNDIDMLENALPLSEHLPDGRVRDTVSGNIDHNNESSVYHVIKPNKEELTVKSLKEAAETVGVHYSTLSKRLDVGSSDFVLEINQHFIKRIKVFYN
Morpop1-LAG35	LAGLIDADG endonuclease ? MW: 34643.594]	MNNNNLNPNFVSGFVDAEGCFHASIVDRAELKAGKSVRAVFQISLHKKDKALLDLIRNYFGVGGVIDRKDGAFYYKVSQVQDLMLVLAHFEKYPLLTQKGADLELFKQIVEKMNRKEHLTTEGVQEIVNLKASMNFGELSDNLLSAFPNTVAVSRPIVKDPVIYDPEWVSGFVEGEGCFFVNIYKRKDSILGEGVKLVFKITQDNRNSDLLARFVEIFGCGAIYSQSKSTGNVQDFMVTGLSHITDKVIPFFLAHPLQGAKKKEFADFVKVAELMKLKAHLTKQGLEEIRTIKLGMNFGRIALIVPSSSK
Morpop1-LAG36	LAGLIDADG endonuclease? MW: 53306.03]	MWEKLSNSGELLKLLIPSIIRKNICG*SNYSGMVTSQKIIEREMEYRGSKSNCFKQFVKEQRVDGS*HKGELNSLVFKVYSNGFRKKLSSQNPFLANNKHVGNT*NKGGTPLSLTRILKLVNVNLLSNKGLNFTKSLNFSTASQVTKLSKRTFCIMGHNNVISG**VAGFVDAEGCFRISIIKNKNYKGNPYCSSLYSEKAEGLGNNTIPLSVRLYFQIGLHLKDEKILKLIQSRLGVGKIYRSKSRPDSVELQVSSFKDMSAIIKFIDNYPLITQKWADYLLFKKAYELILNKQHLTIEGLKKLVAIKALINKGLPDQLKEAFPKLESVNMQRCKVIKEIPDPN*IAGFASGEGSFMVRVFKSTSHAMGYQVQLRFQITQQSRDKFLMERLVSYLGCG…
Morpop1-LAG37	LAGLIDADG endonuclease? MW: 30162.0]	MIIARILIKNLKVTMNNNNNNNLISPVKSYGDAELLKETVLKDNSGQSGIYRWVNNLNKKTYVGSGVNLAKRLGSYYNDNELNRNSRPIKDALIKYGHKNFTLEILEYCPKTELLEKEQFYLDLLVPEYNILKYAYSLLGYKHSPENIEKFKSKIISPEHKKLLSSIHKDKLVSSETKNKLAIATANYKKNNPLTPEALANIREKTLAREGVSVSVLNTETNEVIEFTNQTEAGEFIGFTRQAIYNAIKRGTPIKGIYLISKIDQ
Morpop1-LAG38	LAGLIDADG endonuclease ? MW: 34535.348]	MNNNFLGLEAAPVLRPAYISGFIDGEGSFGIYLQKNSKYQLGYQVKYEFAIVVHSKDRALLEKIKLSFNGMGGLDKHGKLSVKFRISSIKDISILIDHLDKYPLKTQKRADYLLFKRAFELVQRKEHYTPTGFCEILSIRAAMNLGLSDSLKEAFSDVVSAERPKVEDHMISDPN*LAGFVEAEGCFYIGITKPSGKAGG*VQLKFKITQHSRDALLMESLVKYLDCGNVYTKSSVDVMDYEVKKLSDLSEKIIPFFKKYTLEGAKKENFEDFCRAASLVESGAHLTKSGLEEIIRIKSGMNTQRKFEK
Morpop1-LAG39	LAGLIDADG endonuclease ? MW: 25783.732]	MKNQNKNTNIPEAFVPIITYKNADTLKETILEENKYKSGVYRFVNLINGKSYVGSSVNLRKRFNFYYSGSSLLRTKTTSIIANALLKNGYSNFSLDILEYCDSSETIKREQHYLDLLKPEYNILPEAGSSLGHKHTEETLAKLRARALDSSEETRKKISTAMQGNLNRSGKGSIVEVLDLETNETSIFPTFIAVAKMLGVSKQAVSHQFKKTNCFIFRDRYQIKKKA
Morpop1-LAG40-nad5-1	LAGLIDADG endonuclease ? MW: 34706.883]	MLNRALIKLHYMREHPCKSFGPLKRDFLLGKIQNQGQSAGNYLKGSSETIREAFILDNIFKY*FIGFTEGKGSLGCVRSAGQDVLLEFKITQSSADAKILFFIKKRLGFGTVRVQDKKNKTHCFKVNNKNGLEKIISILNGNLCLESRKEEFKF*LSAYNKIYKQKISYIENSSKPSLETS*LSGFTDAKGCFTCSIVDSKHGNLVKLKYTLSQRGSFETMNHLAEILGGKTHLIESNEYCTAVNTTKLSKAIRYFKIYPLKTNKSIIYNN*YKIYKLVFEKKHLTDKELNTIKRYINNLTRLYKQM
Morpop1-LAG41-nad5-2	LAGLIDADG endonuclease ? MW: 23082.535]	MQINSINPPPTQHRPRVEVGRRGGSRGWGGAPRRAPPRSSPLSVEQLSKWIVSPETLDAVTGDLLGDGHISSGTGDRLKYPDVHCRLQFTFSAQNLPYLRHLKFVVYAPLCSNSEPTP*PNPELTGKAATQY*FSTKQLPMLTELHKV*YKYVEGKFVKILPSNIYELLNPIGIAHWIMGDGYLGDNTLRLCTDNFTSSPPSEGAGGGYFKKS
Morpop1-LAG42-nad5-3	LAGLIDADG endonuclease? MW: 32571.18]	MFKDFNGIKKKNIQIMPYRQVRRYSNCSRNMGPESCSSLTEKVNPSYVTGFCTKFSESCFIIDVFKQKKNWTSVARFKIKLHFIDLPLLYKIQAQPLPERPPTTCDGGTHSFSPPWGENRRRGGSYFGGIGTITVDGEMATFKVSKIDHIINVIIPHFNQYPLESAKSIDFQL*KQCAILIKSKQHLTEDGLHKILSLKSAPCPPHQVWGGGVKRGGAFAPP*IRQPHHSPLPWQGKGLWGEAAGSPLLLSPLASPPPPKRILFFGIWRCPSPAAVTLGLLRQGGTAGGGGAPAGRPPA
Morpop1-LAG43-nad5-4	LAGLIDADG endonuclease ? MW: 34751.434]	MFAILWSFGNNLEMLNSLNEKFEYTLEYYYFAYFRLSNLNVSYSQVRKKSSYTLNSHLDPYFVTGFSDAESSFSVSIGKSSKVGG*RVLCRFDITLHKKDFYLLNDIKNFFGVGKIYLNTKDSCTFTVQSINDLNIIINHFDKYPLITQKLADFLLFKQICEIVKWKNHLTREGLKEILSLKASINKGLTEELKTIFPDFIPVHRPLIVNQEIKNPN*LSGFVAGEGCFLVDILNSKSNKVGKQIVLKFQVTQNDRDINLLKSLNSYLVSGKYYQDTNRDRGDFRVQKFSDIFNVIIPFFFK
Morpop1-LAG44-nad5-5	LAGLIDADG endonuclease? MW: 58795.17]	MYLAIITLPLLGSIASGLFGRKIGVTGAQLITSSLVILTTLLAIAAYFEVGLNSIPVSIKLFTWIDSESLNVFIGFHFDSLTVSMLIPVLIVSSLVHIYSIGYMSHDPQ*GRVRGKQGYGEKLSNSGELLKLTVPSPI*KNIGG*ANHLCMVIICKMSENEMDNRGSKSEFTSNLNSVKEQREDGSLRIKHLMRVRCSLMGFERNYQANIPSKQFNIKNERGGGSTMLNPPPGSTFSSTQINP*AISGFIDAEGSFSIILDKNKTRKLG*RVQSKFQIGLHIKDLNLLSQIQESLGGIGSLDLDPNKDRVIFSVDSNKDLLKLIDHLDKYPLISQKAADYLLFKQVVELISNKAHLTTEGFNRIVNIKASMSLGLSDALKSEFVGFTPVERPIIITDNI…
Morpop1-LAG45	LAGLIDADG endonuclease? MW: 29767.332]	MKTINNNNNPIVPIVPAVIYTNPDTQKKRILEENKGKSGVYR*TNLENGYFYVGSAVDLAKRFNLYYNSYQLTKVNMVIYKALKKHKHSNFSLEILEYSEPSDVISREQYYLDLLKPNYNILKTAGSTLGYKHSEEALAKMRRHCSSEETKAKMSAARKGQNNPFCGKTHSEETKAKMREAKKGKKSLFFGKTPSEETKAKISAANGQAVKVLDKETNETTSYSSGIQVAKALGCDEKTIRRYIKSQKYYKGRYLIEKKSAVQ
Morpop1-LAG46	LAGLIDADG endonuclease ? MW: 25597.104]	MLLYRTPPPLRAFSAEGGGGHFDKYPLLTQKRADYLLFKQVVTIMKNKQHLTSEGLTKIISIRASMNKGLSETLYTNFPGIIPAVRPLVETIKIPDSN*LAGFTEGEACFYVLINKSKTTTGFAVQLKFIITQHSRDKQLMEYLVTYLGCGHSTEENKNPVVRFVVSKFSEINDIIIPFFDKYPILGCKSKDYADFKRASELIQNKAHLTAEGLDQIKKIKAAMNTGRS
Morpop1-LAG47-cox2-1	LAGLIDADG endonuclease ? MW: 44502.4]	MN*LAGFIDGEGCFYVNTFQNKNKTGF*VQLNFNITQHIRDVELFQKIQKCLSCGNLVEIPTNFMPRRGPVNFLVTKFTDILSIIIPFLNKYPLQGSKRLDFEDFCLIVKIMERKEHLTPEGLDKIRQIKSGMNTGRDYLKSDNLATERPPPPSQGGGGTFEEGITCTNSIPKIQKRSFHTKVKAAKRIGPHDQEVISVIIGSLLGKCVNRRSVEGTRFVYKQSIVHKDYLFWLFDFFHSRGYCSNLEPRMYTRRLKKGDQVIEYYGYEFNTFTFRSFNWIHKMFYTKGKKVVSLEIEKYLTPLALAVWLMDDGGFAKPGTRISTNSFKLEEVEFLAKVLKSKFDLDCTVQKIGTIDQYSIYIKGSSIPTLRQIVLPFVHPSMLYKLGL
Morpop1-LAG48-cox2-2	LAGLIDADG endonuclease? MW: 53730.79]	MFQLLLNYIHEYCDAPRPWGLYFQDSAAPQMEGLVELHDNIMFYLIIILFGVGWILTSVIRNYASTRSPISHKYLNHGIYNVPIYNISNPISPLLSEAGRMMKVLTVKAKLRAHSFSKRGGAPAGRPPREIIKF*FKTVPVTSRRGLNLINLTGVALFLYIFFAPCFAGEATVLVANLDALFIPDANFYLSISSFSPLNPGTPGLGSPAPVKSYENASTMKKLIIKENENKSGIYRWTNKYTGDTYIGQSINLSARFIHYFNTSYLTSKKQFIISRALIKYGYSGFSLEILEFCAKSDLLEREQYYLDLLKPEYNILKIAGSSTKAGFKHSEDTKAKISKSLKGIYVGKNSALFGRVHSEETKALMSIKKLPHAGRRQAGAAAQGDKNHNFGRTLSEET…
Morpun1-LAG1-cox1-1	LAGLIDADG endonuclease- 202: 1212 MW: 37778.816]	MIRDICISIFTYTYLYYFAGVLAGGKREEAYPTGQGVSDTINEYPNNLLKDDNKLKSYLAGLFEGDGHIWISTSTGLARAAKKKHNPRFCITFNIKDEPLAKKFLEIIGSGHLRYKTKENACVLIVSPVIGLKKIIGLINGELRTPKIHQFYSLID*MNNNHGSGIEKLPLKEGSISEDSWLAGFIDADGSFSIQHTKKETAMLSPTKKRKITCRLRIEQRMVDPVSNQSYFNVLTEVANFLNCNLLTRKQASTGNEYYTLCASSRNSLQIVLDYFECFPLYSSKLLDYKD*AKGAGLTLANQHYTEKGIIEIDSLKSNMNLKRTYFDWEHLNNLK
Morpun1-LAG2-cox1-2	LAGLIDADG endonuclease- 3697: 4578 MW: 33331.742]	MRESRKFNKNK*NNLNDNEKFKI*LVGFTDGDGCFSVVKSGDTYRLQYSLSQSAYNLIILYYIKSSLGYGSVSKSEKQNWGNFRITDRKVLNQVVFPIFDKYPLLTSKQFNYLRFKKAYDILENKNLTTVIKNKMIEELLSEKLPTDYVSPAISHLSETSSYEEIADAISIY*LAGFIEAEGNFGVYPDRGRFNIEFTLVQKLDKILLQLIKRFLHISSNVNYSDTRNIYVLNTKNSRSIGNIIDTFRGKFKGMKSLEFKL*SKANYYKNTNIVKVSKIHKIIQKVRGKNSVN
Morpun1-LAG3-cox1-3	LAGLIDADG endonuclease- 7122: 7778 MW: 24813.52]	MGGGGFGVGNFRENISHKNNNNKSLTVTFSVESIKDLTNVVIPHFNKYPLLTKKRADFELFKQIVEMMSNKEHLTMEGLQKIISIRASLNKGLTPLLKNSFPDTIPCERPKVEVPKNIDPFWLAGFVEGEGCFYVKIANLATKKGPVQLKFTLSQHSRDRLLFNNLIQYLGCGRLEETPIIVRLVISKFEDIQQKVLPFFAKYPLLGSKKKIWMIDVK
Morpun1-LAG4-cox1-4	LAGLIDADG endonuclease- 13389: 14120 MW: 27896.266]	MQPALHVEASPPHNSSSERFYESMVLQKKQILEENTKRCGIYLLTNTINGKRYVGSSVDLGRRLRHYFLDKSMRQVLQRSTMLIYLSILKNGIASFKLDIIEYCDPSVVRQRETYYIKGLNPEYNILRIGGSVLGFKHSEISRIKIRRAKLGSKLSLETRALISELALRRKRSKHSEETRAKIKARLLGRKLSAITIAKIKAKLKGRT*KLSELTRPKLDKPDRVVNIAKRLELNYPQHVRTT
Morpun1-LAG5-cox1-5	LAGLIDADG endonuclease - 17419: 18510 MW: 40450.426]	MVGGRSGGGGGSGVAKNFIRSFSTKIPRRPPPPLRPNIDQGSKLDGVEGPNNINLGSVHVLNPQFVSGFADGESRFFVGVIKSAKNKTG*QVQLFFSIELHIKDIVLLNQIKAFFGVGSI*VQEKNKQTVIFTVGSIKDLTNVIIPHFVNYPLLTQKRADFELFKQVLDLVNNKEHLTEEGLRKIVSFRASMNKGLPTELIESFPNITPVERPKFDLPQTVDLNWLVGFTEAEGCFYVKISKSKTTNSRFVIQLKFKVTQHSRDAQLMKKIVTYSGCGLYYDRPNESVGDFVVTRFNEIIDKIIPLFDKYPLRGSKALDYSDFRKIAYLMKDRVHLTVEGIEQIRQIKLGMNSGRSGFPAIVR
Morpun1-LAG6-cox1-6	LAGLIDADG endonuclease- 18623: 19243 MW: 22948.12]	MDTEIVYSSDLVGICSYQNSVIVGLILSDS*LRFSNKRATNALLGFQQSLAHSDYV*FVFSILSPYCNSTPRLTSGTKAGNRFYGLQLETRSMSCFTKLHSLFYVNGVKVIPENIYELLTPVALAHDIMGDGSAQRHGLIICTDSYTIPEVVRLMNVLMIRYKLDCTLRFHTPNQPRIYIRQRSLAKLQTIVGPYMLPSLLYKIGK
Morpun1-LAG7-cox1-7	LAGLIDADG endonuclease- 20094: 21494 MW: 51737.562]	MVLNDKHLFL*TKLALFG*AVVITAVLLLLSLPVLAGGLKIAPALNLAICWDTQYFFVEIGQSAGNLLSLNFSGILRDYSPEFICCTVFSIPSFPIYSIKQGIKLSTRYELIKYRNYTSFNNSGSKTQLASYIAGLIEGDGTIHVPKTERSDKGNYNYPSIQIVFHLKDLPLALLIQKEIGHGSISRKKGVNAYIYTVNNLKGLLLLIKLINGNMRTNKNFTLHKLID*LNTKNKERRPEGGCCLSILSSTPPASHPHHSPMDLRSRGLWGEAAGESLIYCQPPIYDGGGEEINGGEGLNIEKKGLNTNSLISDA*LSGFIEADAHFSVRATESGKYPKIECKFELTQRQIDHNNNDNLFFLEEIAKLFLCTVKPIRLEKANPQYRIRTTNIKGNLSVI…
Morpun1-LAG8-cox1-8	LAGLIDADG endonuclease- 21639: 22604 MW: 36178.105]	MVLINCIPFYLVEEINSVCLSILLFNAQPMERRFSTFPLRGQGNNYKSDYMSYYLAGLLEGDGHFNTPNKLYTPSGTARVAAIETVFALKDRRSAELLQSLFGGKIYDHPNKKLTR*LVQDKKSVTNIVNLINGKLRTPKINSLYNMIDFLNAKGDNIIKLPLDTSPLNNNA*LAGFIDADGHFAIKGFTPNPKSHLGIHFQLPQRATDKSGESLEKLMLKITEFLLVKLNRRTFSEKYHQFVVSSSNRVSNNIIIEYLNTYPLLSSKYLDFKD*ETANNIYINKLHKDPIQYEKIRELKANMNNGRTYFS*SHHKQILFD
Morpun1-LAG9-cox1-9	LAGLIDADG endonuclease 23534: 24451 MW: 34360.156]	MDIFKELPYLFATKAPSSKVSAISLRPGPVVKNKFHFNLFYDKYKAYLPANFLPSQNFLS*FIGYTEGEGCFIVNNRGDLAFGVTQSTSDIRVLHYIKETLGFGKVISQSAKTSRYVTQSKREIEIIITLFNGNTILPTRQKRLKAFIEGFNIWVSKGKIRLEPIKSITNFILPCLENS*LAGFTDGEGCFTSSISDKNYSFNFNIAQKGEENVVILETLCELFSGGKVSSHFVKNVYEYRISGIKACPNVFPYFDKHTLYSKKHLSYTL*KELHNSFVLKNHLNPEERIIMMEKARMINKSNIL
Morpun1-LAG10-cox1-10	LAGLIDADG endonuclease- 25623: 26561 MW: 34495.465]	MERTISWNPYYTILNTLYISGNTVLYILCINGMLVPVKVKILKLWGNQQETKDICRVGSSETLRSLSSNTKSELH*NQ*LAGLIDGDGCLLVSKAGYASCEITMGIEDEHALLQIKQKLGGSIKKRSGVRAIRYRLHNKVGMIDLVTRINGHIRNSVRLIQLESVCLNLNIAMIQPTPSVRQITKSNG*FAGFFDADGTVTYSMKNGYPQLTISVTNKHEENVKYFESALGGKVYFDKGGYGSFK*SIQSPTDIDIFLDYIKTFPIRSSKKQRLYLIPKYFELKKLKAYSQDLTAAHFKSWLKFNES*KARG
Morpun1-LAG11-cox1-11	LAGLIDADG endonuclease 38666: 39952 MW: 47703.773]	MMSIGVLGFVV*SQMVALLSSDAEEINFAVCWKSLTSMCTFSSENYIEYTQSAGNLSFLIWSCICDTELHQNLAYWATAHSLLLHPLSPPTRRGWWGYQGGKGNLSYLHTKSSTLHGGDNDENEKKTDKSSSETTRETSFNFEAYRKFTGITEDKISDD*LAWFIGFVEGDGAILMDKLRPRFVLTQKEISILIHVQETLGIGKVSEFERFGRLIATSKYDIRVLTTLFNGNLVLEKRRIQLKR*LVAQDMVEITRNVLPLLSNA*LSGLIDAEGCFNVTLFKREAMVLGYQVKLRFMIDQKDSFETLRRRPSPLSVFFIKKKEGGEGIIRDQ*NMILSNRKLKEGSSGSMLRAEINSFVRVKAVIDYLSVYRLKTKKKISFEK*VTVYELVCQKAHLT…
Morpun1-LAG12-cox1-12	LAGLIDADG endonuclease 42172: 43017 MW: 31450.457]	MVCGLEPNAVKVARSVPRGERLERVGPTRYMYSVGLDELNLFLFFFSKHVYTVKRSGGQATFTSEGTTKSRNIDRTTQEIVFGSTLGDGKLELPPRGINARFGFTQSEGHKDYFISVCNSLSTISSAKYREYSHVDKRTGKTYTSLNF*TKALPGLTELYHLFYFDPALPPCETAQRAKGKGEVKRVPNDLSLLTPLALAHLIMQDGSRGTSRGLYLCTDSFILTDVQRLSGYLTETYNIRCSIHKANGNHRIYILAKSVQTVRDLVLPYIHVSMLYKLEK
Morpun1-LAG13-cox1-13	LAGLIDADG endonuclease 49343: 50332 MW: 38192.6]	MSTCFLTKAVEQIKPVKVYNNFKEDRLQLIKDQQDKIGVYYLVNLINGHSYIGSSINLAGIMRNYLNNTFLKNKKHSNMPIVKALLKYGQDNFAVLIVEYVDVKKLTIRETYYITLLLPYYNVLKQGYSSIGYKHTEATKQMLSELAKNRRHSDQTKALISRALVGENNPFYNKTHSVDSKLRMIEANSAYPVYVYNSYRELLIIFPSVKTLAKLINYNLSTIVNYIQNEALFRGEWYFSNIPFNLTDTPLISN*TSIESNNLTLEIINNSQIKKGIFVYNINKEFIRKFEGVTQAQRELNINHDIIKKYALLNMPYEGYIFSYERLKD
Morpun1-LAG14-cox1-14	LAGLIDADG endonuclease 50726: 51661 MW: 34448.215]	MNPP*GGGGSWDASPLIKQVTLVSGVYIYGINSFISEEYLVYFSIYPITNKNILSVIERLKPVDSRLEVFENFYNDRRKLYKKFNGDKKGRIYVIVNKLNGKLYVGSTKSLVNRLRNYFNLAHIVAQNNRPIHNAILKYGLVNFAFIIVEEVDVELHNVEDRETY*ILRLNPEYNGVAPPTHLFPCGNKRWGGLLKMEPKNVGTVCTDEMKLMISKKRSRGSVYIYNEFKQLLVIAPSLRSIASLLGSSSITISLKRAIETSSLFRGS*YLSKAPLLNVQLDAEISPQGEVNPSAPPLPPREGGGDFNGSP
Morpun1-LAG15-cox1-15	LAGLIDADG endonuclease 52322: 53167 MW: 32298.703]	MVALLLPGPHPSSLIHCHRQWTERRTIKKNEDSKESDAEYIKMFWVGLMDGDGSIQVNH*RNQSLQYRLVIKLSNITSNYNMLIKIAKVIGGSVRITGKGKDVIWVVNRKETIQEIISIFDTYPPLTSKKICQLEFLKTCLLENSVDLYLSNRNSKYINQPAILNSDPFGLERNSFALPNYFKGWLSGFIEAEGCFSIRKSNNHSFSIGQNDDLYLMNAIKQFLGATNIVRNPYRNFYSLEIYKKETLKKIINHFNNYPLLGEKAESFQKFNQKFKVCALL
Morpun1-LAG16-cox1-16	LAGLIDADG endonuclease 58289: 58696 MW: 14835.176]	MQTGSHLTKEGIHDIIGVRATINKGLSPKLAAAFPNIIPFARPDLVPVTAFLDPQWLVGFTAGDGSFSASSSQVVRKLKAFRARFYVTQHSRDLEVLEAIKNYFGVGHIRKNGTSLNYGIESYKDCFNYVVPFF*
Morpun1-LAG17-cox1-17	LAGLIDADG endonuclease 60709: 61836 MW: 42752.777]	MGAVFALYAGWYF*IPKILGLDYNRLLAKVHFWLLFIGVNTTGRKCFDIKGKRFIHNQNKPSRRPSSLISFSPPLRGGKIDGEEGFNKDDFEMFFDDVQASKRDIYKKLKDEKGVYMFINKFDNSCYVGSSVNLRRRMVMHFYHARSNQETNIVFYRAMRKYGLENGGGGGGMELSPPHPLLFSVRARVVRARMHPLPPLQAREGGDAILEFCSTDVTDWLEFEAQK*IDYYQPKYNILKEARSSKGLKHSIETIRKLKLMFSKEKHPKYGTTNSTETRQAISNSLKEFYKTNSNPYKGLKGPLSPQYGISGKSVFFYSESGKELIFPSINAAKQHFKVR*QFIKKNLDSQNWVTLKGEKWMIQSTPSCAKQQSK
Morpun1-LAG18	LAGLIDADG endonuclease 71167: 71721 MW: 20901.201]	MALIENIREILNNVGVVYNYQNKNDSRLAVNGRQGLLYLIDNVFEIYPLLTTNQRNRYNLLKTTLMNGTTHFKTLEGYEEYKSTFMLSNSVV*DLVELYESGNLQVDN*IIGFINGEGCFYLNKGKCSFMIEHTDKNALDLIKHRLNLGPSVLERSARSRDEGKARKTTYQLNISSPPRTRLYL
Morpun1-LAG19	LAGLIDADG endonuclease 72252: 73007 MW: 27817.414]	MKNMKHLNKALDLKYLHRSLTTINNKENRKLDS**LTGLADAESCFRVAIWKDKASKTG*GVRAEFSIELHAKDIALLNKIQSFFGGVGNTYNNKGNGSVIYSVTKLNDLTGVIIPHFNEY*LLTQKRFDFILFKRIVELMQNKEHLSDAGLQKIVSIKSSLNKGLSDELIQSFPNYTQMNRSLVESTGIPDPN*LAGFVDGEGCFHVQISKDKTYKTGAHVALKFIITQHIRDDQLIISIMTYFHLQWER
Morpun1-LAG20	LAGLIDADG endonuclease 74545: 75660 MW: 42106.344]	MKNQNKNRTMGPFFGTMEFSPWRDQIINKNDNLNNNNFSTTSQDVPREEFLVERNYVEGSLTENSGLTPNYVTGFVDAEGCFSITIVEGKYSKPQITLSFRVSQKSHSCGVLKDLIKFFDAGGVSKKGPSKRNQVAEYCVRKFDDIIFKVIPHFEAFPLVTSKALNFESFREAAQLVKSGEYLTVEGMNRIKELKDKMNTGRSFEDKFHCC*SKHPMDLKPD*IIGFLDGEGYFYNRLARRQKSGYEYIKTESSLKISKTIHDVAVLLSINKFFGDTGHIYPKLDDYSNCEAVQERSKKAEYVNSKVTSFIPILDKYSLLTRKQLDYLDFKKFLALKEAKAYKTEEGLREMENIVVGMNSGRDGNSGRNPL
Morpun1-LAG21	LAGLIDADG endonuclease79157: 80182 MW: 38109.32]	MGFERNYQIKILSNQINKKRTYSSITTHEPLLHQSSINP*FLTGFTDAEGSFSILIQPNVNYKTN*RIKAIFAIGLHKKDTDLLEKIQSS*GVGKIHKHGKDSVQYRVESIKELQVIVDHFYKYPLISAKVGDFIQFKKAFDIIKSQEHLTQEGLLKLIGIKASLNLGLTSSLKEAFPN*EKVQFNKPEFIFSGIPDPN*IAGFSSGDGSFNIKTSSSTTNKLGSRVQLRFSIGLNIREKELIQYLVTYFNLGYSSIPKESESLNYVYSGKNSVSLQVVKHSHIMDIIIPFFEKYPIQGKKSLDFFDFKKVAEMLNNKEHLTSEGFNKILDIKARMNEERI
Morpun1-LAG22-cox3	LAGLIDADG endonuclease 98375: 99265 MW: 33144.848]	MTNLTRSNFQAHPFHLVSPSPWPLFTCIALFTLTTAGVLTMHGFSNGGYFLTLGFLSLIGSMAF*FRDVISEGRAQSLFSRVILSNYTLNTTKAGGGPKGYPLNKLLLTFRAPENANLREAYLKNNQFGYYLAGLLEGDGRISLPAVGNTTLNRVLNPRIVFTSHRNNLGLYVYIQSELGGIGRFQFSGTNTIRYIIGDIKGIRLFINLIHGKLRTPKNKIFNDLIKFINIKYSTLVEIPESLLDISDLRDNSWFTGFTSHINNIGLYNINFGAKRPLSFLLQSERFNIKYIKVDK
Morpun1-LAG23-cox2-1	LAGLIDADG endonuclease 110077: 111354 MW: 47350.426]	MFQLLLNYIHEYCDAPRPWGLYFQDSAAPQMEGLVELHDNIMFYLIIILFGVGWILTSVIRNYASTRSPISHKYLNHGIYNVPIYNISNPISPLLSEAGRMMKVLTVKAKLRAHSAGGRPCGAPPREIIKF*FKTVPVTSRRGLNLINLTGVALFIYIFFAPCFAGEATVLVANLDALFIPDANFYLSISSFSPLNPGTPGLGSPAPVKSYENASTMKKLIIKENENKSGIYRWTNKYTGDTYIGQSINLSARFIHYFNTSYLTSKKQFIISRALIKYGYSGISKSLKGIYVGKNSALFGRVHSEETKALMSIKKLPHAGRRQAGAAAQGDKNHNFGRTLSEETKELIRLRAQGRIHSEETKALISQKHGNPVNIYEKVSGEFSLIGSFVSKRKAAQFL…
Morpun1-LAG24-cox2-2	LAGLIDADG endonuclease 113257: 114426 MW: 44502.4]	MN*LAGFIDGEGCFYVNTFQNKNKTGF*VQLNFNITQHIRDVELFQKIQKCLSCGNLVEIPTNFMPRRGPVNFLVTKFTDILSIIIPFLNKYPLQGSKRLDFEDFCLIVKIMERKEHLTPEGLDKIRQIKSGMNTGRDYLKSDNLATERPPPPSQGGGGTFEEGITCTNSIPKIQKRSFHTKVKAAKRIGPHDQEVISVIIGSLLGKCVNRRSVEGTRFVYKQSIVHKDYLFWLFDFFHSRGYCSNLEPRMYTRRLKKGDQVIEYYGYEFNTFTFRSFNWIHKMFYTKGKKVVSLEIEKYLTPLALAVWLMDDGGFAKPGTRISTNSFKLEEVEFLAKVLKSKFDLDCTVQKIGTIDQYSIYIKGSSIPTLRQIVLPFVHPSMLYKLGL
Morpun1-LAG25	LAGLIDADG endonuclease 116635: 117381 MW: 28357.06]	MGGGRYFFLPFMCSALPLSTPPFGGRRDVFIDYCSDPFFCNLLLPIYNAATDRKRLLKDNKGKSGIYCFTNLINGKKYIGSSNHLRRRFQEYFNTTPLFSQHATAGCRFENLRGGDYLEKNKNMPINRALLKHGYSNFSLEILEYCEAPCVIY*EQYHMNLLSPQYNILSAGSSLGFQHSLETKAKFSTFRHPLFTPHTWWGGGRGGGEREKLLTRKLEIKSLLLCQERTIICLAKKDPKEQEAQLKR
Morpun1-LAG26	LAGLIDADG endonuclease- 128210: 129007 MW: 29937.555]	MKTINNNNNPIVPIVPAVIYTNPDTQKKRILEENKGKSGVYR*TNLENGYFYVGSAVDLAKRFNLYYNSYQLTKVNMVIYKALKKHKHSNFSLEILEYSEPSDVISREQYYLDLLKPNYNILKTAGSTLGYKHSEEALLGAKMRRHCSSEETKAKMSAARKGQNNPFCGKTHSEETKAKMREAKKGKKSLFFGKTPSEETKAKISAANGQAVKVLDKETNETTSYSSGIQVAKALGCDEKTIRRYIKSQKYYKGRYLIEKKSAVQ
Morpun1-LAG27-nad5-1	LAGLIDADG endonuclease129460: 131067 MW: 58847.273]	MYLAIITLPLLGSIASGLFGRKIGVTGAQLITSSLVILTTLLAIAAYFEVGLNSIPVSIKLFTWIDSESLNVFIGFHFDSLTVSMLIPVLIVSSLVHIYSIGYMSHDPQ*GRVRGKQGYGEKLSNSGELLKLTVPSPI*KNIGG*ANHLCMVIICKMSENEMDNRGSKSEFTSNLNSVKEQREDGSLRIKHLMRVRCSLMGFERNYQANIPSKQFNIKNERGGGSTMLNPPPGSTFSSTQINP*AISGFIDAEGSFSIILDKNKTRKLG*RVQSKFQIGLHIKDLNLLSQIQESLGGIGSLHLDPNKDRVIFSVDSNKDLLKLIDHLDKYPLISQKAADYLLFKQVVELISNKAHLTTEGFNRIVNIKASMNLGLSDALKSEFVGFTPVERPIIITDNI…
Morpun1-LAG28-nad5-2	LAGLIDADG endonuclease- 140137: 140778 MW: 23103.766]	MQINSINPPPTQLRPRVEVGRRGGSRGGGRPAGAPPPPRSSPLSVEQLSKWIVSPETLDAVTGDLLGDGHISSGTGDRLKYPDVHCRLQFTFSAQNLPYLRHLKFVVYAPLCSNSEPTP*PNPELTGKAATQY*FSTKQLPMLTELHKV*YKYVEGKFVKILPSNIYELLNPIGIAHWIMGDGYLGDNTLRLCTDNFTSSPLRRSRGGYLKKS
Morpun1-LAG29-nad5-3	LAGLIDADG endonuclease 140974: 141897 MW: 34738.91]	MLNRALIKLHYMREHPCKSFGPLKRDFLLGKIQNQGQSAGNYLKGSSETIREAFILDNIFKY*FIGFTEGKGSLGCMRSAGQDVLLEFKITQSSADAKILFFIKKRLGFGTVRVQDKKNQTHCFKVNNKNGLEKIISILNGNLCLESRKEEFKF*LSAYNKIYKQKISYIENSSKPSLETS*LSGFTDAKGCFTCSIVDSKHGNLVKLKYTLSQRGSFETMNHLAEILGGKTHLIESNEYCTAVNTTKLSKAIRYFKIYPLKTNKSILYNN*YKIYKLVFEKKHLTDKELNTIKRYINNLTRLYKQM
Morpun1-LAG30-nad5-4	LAGLIDADG endonuclease 151149: 152210 MW: 39644.668]	MLIASLSLVAFPYMTGFYSKDFILESAFGQFYFSSIVVYFIATIGAIFTTLYSVKVLYLTFLANPRGPKINYKQAHEGDIFMSLPAWRRGMSSVVGDKLSNSGDALKLLIPNYIRKIICG*TNYSGMVTSQEISEKIMGYRGSKSITGFYTSTSLKPVIVKEQRVDGSWRKRNSLSFKVYSKGFRKKLSSQNPFLANIFRGFSINFVRNVSTLPVRQLKLHPYFVTGFCDGESYFSISISKSSKMKTG*IVNLQFGISLHKKDLYILELIQTFFGGVGTITSHGKTKVQYRVSSIKELQVIIQHFDNFPLITQKWSDFQLFKSAAPLSLREREAASPLQSRGTLLNWLNIKNI
Morpun1-LAG31	LAGLIDADG endonuclease- 209008: 209940 MW: 34498.203]	MNNNKNNIRSVGAFANSQAYITGFTDGEGSFIVSITKNSELKFG*QIKLIYSIGLHHKDRALLELIKASLGVGTINKHSKDGVKYSVASVKDLSVIIAHFDKYQLITQK*ADYQLFKQVFEMVNSKQHLTEEGLLKIVGIRYSINKGLNEELTKYFPNITQVHRPKLELPANIDPNWLAGFTEAEGCFYVGIARNKAYKLGVVVALYFIITQHSRDQQMMNRLADYLGCGTIQESSSKPITRLVVTKFTDIEEKIIPFFDRYPLQGSKAKDFADFKRVAEIVKNKGHLTASGLSQIKDIKSGMNRGTSLD
Morpun1-LAG32	LAGLIDADG endonuclease209951: 210376 MW: 15792.391]	MVPEYNILKYAYSLLGYKHSPENIEKFKSKIISPEHKKLLSSIHKDKLVSSETKNKLAIATANYKKNNPLTPEALANIRAKTLAREGVSVSVLNTETNEVIEFTNQTEAGEFLGVTRQAIYNAIKRGTPIKGIYLISKIDQ
Morpun1-LAG33	LAGLIDADG endonuclease 214876: 215559 MW: 25136.68]	MLVLAHFEKYPLLTQKGADLELFKQIVEKMNRKEHLTTGGVQEIVNLKASMNFGELSDNLLSAFPNTVAVSRPIVKDPVIYDPE*VSGFVEGEGCFFVNIYKRKDSVLGEGVKLVFKITQDNRNSDLLARFVEIFGCGAIYSQSKSTGNVQDFMVTGLSHITDKVIPFFLAHPLQGAKKKEFADFVKVAELMKLKAHLTKQGLEEIRTIKLGMNFGRVALIIPSSSK
Morpun1-GIY1	GIY_YIG endonuclease 218321: 219562 MW: 45900.312]	MKNFKDILGIKNFYSTSANNKTGID*PEVIGRRGPLLPAHRLANQYINKAKHITAVEVNKVLAFADIKITQSKLDEILSGPRLEFSNLDSDTTRSDYFLQNIGTVRGKIQVPGVYL*THLSTGDKYVGSSSALARRLIGYFNGTHKNTGKLIPLIKSEGIGAFKLQVIPLIESYAVNQELSLEQYFLLHSEFNLNTLKVVNDFSGARAKPLFMYTKDLSELIYSSDVQEDFIFKLRIHHSIFSKSLKTGAYYLDKYVFTDKPFVGARETGMSATGVCIMLDKDRLEIQKTKGRKVCIKTVDGNKTKLFDSISTCVEYLNTIAPSNKTTLYRHINQGKPYQGYICQ*ESEGTTPVTDNRIQVKVTHTPTGKTEIFPSFRKAALSFAPKYITTGSTIKVFA…
Morpun1-LAG34	LAGLIDADG endonuclease 220999: 222030 MW: 39007.61]	MKKNSIKFVSLGLLNTGFSFGSAYSAFSLRNLSKVCKRFFSLRNFALGNPDKKLASWWVTGFTDAEGCFSIFEQKTSMGIKIILGFKVTQKAHSMGILYDLERYFNCGRIHIDSRKDDAYKFNVNKLEDILNIIIPHFDKYPLLTSKRLDYLDFKRVALMMKDGLHLKKEGQEIIHAIKVNMNNGRSLEERWNFFDTIEPIVLVNE*VQAFMDGESTFQFGIADRVSRGRPYVALTPTLSVSQSSHDVRILSAFISFFGCGYLKPKYDFSSLEAAKAVPVSRYVVNQSAVITEFVDKYPMLTRKQLDYLD*KKLIELKAQRAQDTPEGRLEMERIKSSMNSGR
Morpun1-LAG35	LAGLIDADG endonuclease 226174: 226950 MW: 29712.762]	MSNYSLNRYIQSTLKLPAYVSHYRLMSRLPEYLEQVAIGLLLSGGSIERPTRTGGARMSAMLGIDTLPYLYHLYVLFESYIENGPSFSDVNNKKTGKVYQTVRIRRGMMPIFVYYHNMFYRYNEDTKRYVKIIPDNIYDLMTPVVLAHLIMADGNLQKGANIIRIYTNSFTKLEVENLASVITSKLGIETKAAHDRNGQYMLKISKSQLDKVRKLIVPYVHPSMQYKPPPPTYYSRSFQNTHFENHGFTNVYV*NYSA
Morpun1-LAG36-cob-1	LAGLIDADG endonuclease 302245: 303708 MW: 54792.758]	MYYSLFSPFIITRNVTSMVAPNSSNPTKKGHPTAFSPARSSPLRGSELTAEMLKNEEKELE*LSGFSEAESSFYISKKGDLKFKIKLHCEDRQTLVYIQKLLSRLANRIIGVIVDSKNYHESYYSVDKLQDIIEIINPIFTKYHFTTSKYLDFIDFKAAANIKRISYLASPLFVKRGGGASRARPRPRTDAKRKLNDQELQEILKLKSNMNTLRVCFNPENLPKRPLTPYRLLGFIEGDGSFCLPNMEPTLTIKQHTKNIHFFYEISEFLSNLPFNPNIGPVTDVLNSKPRPGIYDARNNPQASSMSSINVSNILQLYNYILPFFKSLEFKSRKAVGFCY*EAAVNLKALGYATLPLGREYLIEISKYINKRYSSNLEMAKAPNMEEIAKLLKTPPIFD…
Morpun1-LAG37-cob-2	LAGLIDADG endonuclease 304848: 305639 MW: 29625.223]	MLMGFFDGDGYFDIGEQKQYNKATKSLVKSTIRIRLASNVNVRDLPLFEYFVKVLGVGKISTMAAREQVRIIFSKKDLMPVILPLIKPYNLQFLTSQRAKQFALQGCPMGYPENNIVHWDNVIFEKPEFLPIPSSDLINLDFFAD*LVGFTKAEGSFGTKVNGSAFYQIKQTGEDNLDLLKAAC*FITGREAYTMKADSEGSYQLSLSSRVDVQKVEDFFSSPNNHPLFGYKLSQFNLWLTALKSNNRYSQIKYSNEITKNDE
Morpun1-LAG38-cob-3	LAGLIDADG endonuclease 309686: 310525 MW: 31120.67]	MKLG*RIGVNFQIHLHKRDRELLIRIREALGGAGYIYDNGSESCLYRVDSLLGLTNSIIPHLDKYPLLTKKRADYELFKQVVQMMNNKEHLTEEGFKRVLSIKASMCNGLTDALAETFPNIIPVENPVVETPSPQSIDPN*IVGFTEGEGCFMLHVQKHSTSKLGKAVKLNFQITQHEKDKELLNIIILYLNCGTLKTNNLCKVLTVTKFEDVYSIIIPFFQRYPLQGVKRLNFIDFINAAELIKVKAHLTTSPPPSAAPPRTPPTTCDGGDSFISMRK
Morpun1-LAG39-cob-4	LAGLIDADG endonuclease 314949: 315878 MW: 34902.08]	MSAIPWVGQDIVESKNTTGYSTIVATALMLPTIGTVSVHALKKGNKNLRLDKKEYLSIPSSFIAFLAGVIDGDGYIQITRTTKGFITIKLVISIHLEDISTLEYIQSVLKLGKVSIYRDHKSPTCNLIINRTDLQEVLFPLLLHHGIFFLTDTRRAQLDLAMFILKEDKKVYDQIPAMKEIPTLFELPKTASDYANLASFKN*IVGFTISEGSFFVKKNNDGCFQLKQRVHVMLFEAFKLVFETNRKIDTEKGLYNQFSVSSKADIQTVINFFSFSGFHPLIGLKNIQYLKWLTILRNSSRYGNLNFPE
Morpun1-LAG40-cob-5	LAGLIDADG endonuclease 318422: 319261 MW: 31875.775]	MNKQLKKIIKSAFLVNNKGANTK*NSNHLYYAYLVGLFEGDGFFTVTKKGKFFQCELGIELSIKDVQLIYKIKDLLGVGVVGFRERKGISMVYFRVRKKDHLINFVLPIFDKYPLFSNKQYDYLRFRNVILSNVVFYDDIPEYTRPNEPLNSIESILNAPYFSA*LVGFIEAEGCFSVYKLSKDGDYFVASFEISQTNADILISAIRKYLSLTPKIYIDKTNNFKLKVTGVRSIENVIRFINKAPVKLLGNKKLQYLL*IKQLRTIPRYAEKINIPNIY
Morpun1-LAG41	LAGLIDADG endonuclease 334586: 335689 MW: 41881.453]	MLETPNALNTYRGKNFKDNTMDNQQETNKNRILRDCT*SVEIIL*RFSPILSNLAVLGDRSIFAFRTYDGFLIIIRCLVFFILSLGLIPLNLNLDLLDTFNFFFASLHGFNDFNHGIYLLYFFPAIKLYSKEGSDSKNLPLSVFQHAVKIYNDPKNQRSLIREDNMDKVGIYAWVNMENGNYYIGSGNPLYLRISDYYQNWYLLSHSNLYIVRAFNKYGMNNFTLVILEYANPESLISCEQK*IDLLKAEYNVNPTAGNSKGYKHTVESMEKMRTAALGREHSEQVKQAMSESRMGDKNPFYGKTHSEENKALMRTARDNRLTQPVPGIQVEILDIDPNITTVYDSVRKAALAINSDIKTILRREKL
Morpun1-LAG42	LAGLIDADG endonuclease 342505: 343335 MW: 30946.555]	MPKRFELPITEKGAFTETVGKYARNSKSARPGVYMFTNKKNGFCYVGSSVSTKAANRLSRGYLGSALGNRKIDLVLKELGLDSFYLDIYILPENFINALETDKIKNLTLFLEQYFILYYNPEYNILKVAGSSAGRTFLPETIEKMRAAALARELNGENNPMYGKTHSEETQAKISASKKGRKLSEE*KAKLSAALSGENHPLYGKNHSEQSKLQNLHSQSTKKGIEVTDLETKNITSYPSIRAAARAIDCNDTSIHSYFRDNQQKPYRGRYVFKLL
Morpun1-LAG43-nad4	LAGLIDADG endonuclease 348570: 349331 MW: 29004.686]	MKNTNNLVILDPVRIYENPETQKDLILEENKGKTGVYH*TNLANGCSYIGSAVDLARRLKFYYNPYNLTTVNMTINKALKKHKHCNFTLEILEYCEPSNVISREQYYLDLLKPEYNILKIAGSSLGFKHTEETLIQMRNRKHSEKTKAIMREAKKGENHPLFGKTCSEETKSKISEARKGQKILEETKAKMSAKKGTLVKVLDFETNETITYSSINKAAKALGVSQQRLSYHFQETNSFILKDRYQLDKLKID
Morsem1-LAG1	LAGLIDADG endonuclease ? MW: 32726.465]	MISTNFNSVIVSCPTKFFLGPYEWIVAKRAFSTNVVDLSATCDPVKVYENADSQKLEILAENNGKSGIYM*KNLSSGKIYVGSAQDIKRRLSSYYNVNYLLNESSMHINSALLLYGYASFSLSILEYCSEENLIQREQYYIDILQPGYNICKTAGSTLGKLHSDAAKERISNAKKGTNEGENNSFYSKTHSVESRKKMSDIKRGTTLAEAVKAKVSASMLGKKFTEEHKVNLSSAQPNCKKLSVLDLETGIETIYNSISDAERKMELPASSIRANLRSKSKNAYRGRYVFKIEN
Morsem1-LAG2	LAGLIDADG endonuclease ? MW: 24220.69]	MQQYLDMIIKSTMPQLHKDLIVGTMLGDSSIKIGKTGASLYFGQGSVNKEYLYYLFSIMSVYCTQSEPTERVYIDPRFNKEYLSYSFSTKYNSMFYPFAELFLDKSIKAGKVLKIVPLCIADLLTPQALAF*LCDDGQYVKRGGITLCTDNFSMSEILLLKSILEGKYNLQCTIHNKNPEKGYYRIYISGKSLPILRELVGELIHPSMAYKLGK
Morsem1-LAG3	LAGLIDADG endonuclease ? MW: 50442.4]	MGESLDFSIDFFALVIIPAVVSNPYTIGSVDSYINNEKKEIFNQWFVGFSEGEGCFKIKPKYRASRARSARDASLLLRRRDAEKSKVHSFSFEFEIHLHLDDQNLLNHICKTFGFGKVYLSEKSSSCRFVVGNEKGIRLLLEIFDKYKLNGIKFLDYVDFKKAFFLYFDREGVLTDEMRTGFQILLTASQLPLLVKIKEYLENNLGFDPYSL*QIKNSSVISVSPKKASPPNLPPLTLGEGGGAEGGGGEAALSLERERAAVGKSKPTVTFDIRDIRILHNYFIPYLNKLDFLSKKSLDFSDFKII*KAVYNGVHKNSDLKDLLVKLSHSMNDFRLSNYKAEKIPKQIITKNDIDMIESALPLSKHLPDGRVRDTETGNIDHNNESSVYHIIKPNKEEL…
Morsem1-LAG4	LAGLIDADG endonuclease?MW: 24805.707]	MEILYDLQRYFNCGNIHIDNRKEDAYKFNVNKLDDILNIIIPHFEKYPLLTSKRLDYLDLKRVAFMMKDGLHLKTEYQEIILAIKDNMNSKRSFEERWNFFDTIEPVKLTSE*VQAFIDGEGSFQFFIADAISRGKPYVALTPTLSVRQSSHDVRLLNAFISFFGCGYLKPKYDITSLDAAKARKRAPRASLQPPPPLYSTPPHTW*GGAGGGRFSFS
Morsem1-LAG5	LAGLIDADG endonuclease ? MW: 36093.816]	M*GIQFGIDFSVSQSYFDRIVLEAINEYFNCSLFIFLSLYFISVADTYSLFLLLNIIPVAVYRNCDLLKDTIYKENANKTGIYLLRCSINHKTYVGSAKDLRKRFYSYFNINYLRSHDNMLINRALLKHGYSNFSLEILEYCDVIDILTRESYYIKLLKPEYNILEEGGSSLGYNHTDEAKENILISSPRRIEVTVLDLETNVKTTYGSVRQAAKALNTDSSSLHDNIKSKSQNPYKGRYEIKKVVEETTNILIQKPPREVITVLDLETKITTIHSSIRQAAKAIDGDPSSLARNLKSKKQNPYRGRYVINKKVV
Morsem1-LAG6	LAGLIDADG endonuclease ? MW: 34725.797]	MNNNNLNPIFVSGFVDAEGCFHASIVDRAELKAGKSVRAVFQISLHKKDKALLDLIRNYFGVGEVIDRKDGAFYYKVSQVQDLMLVLAHFEKYPLLTQKGADLELFKQIVEKMNRKEHLTTEGVQEIVNLKASMNFGRLSDNLLSAFPNTVAVSRPIVKDPVIYDPEWVSGFVEGEGCFFVNIYKRKDSILGEGVKLVFKITQDNRNSDLLARFVEIFGCGAIFSQSKSTGNVQDFMVTGLSHITDKVIPFFLAHPLQGAKKKEFADFVKVAELMKLKAHLTKQGLEEIRTIKLGMNFGRIALIVPSSSK
Morsem1-LAG7	LAGLIDADG endonuclease ? MW: 30068.926]	MIIARILIKNLKVTMNNNNNNNLISPVKSYGDAELLKETVLKDNSGQSGIYRWVNNLNKKTYVGSGVNLAKRLGSYYNDNELNRNSRPIKDALIKYGHKNFTLEILEYCPITELLEREQFYLDLLVPEYNILKYAYSLLGYKHSPENIEKFKSKIISPEHKKLLSSIHKDKLVSSETKNKLAIATANYKKNNPLTPEALANIRAKTLAREGVSVSVLNTETNEVIEFTNQTEAGEFLGVTRQAIYNAIKRGTPIKGIYLISKIDQ
Morsem1-LAG8	LAGLIDADG endonuclease ? MW: 37167.676]	MKTNYNFTEGWFSGFTQSDGCFTIAFEKRKSGLLVRPKPIFVLTQDISELDMFKKLHLHLGIGYITKSKINVSLYVTSLADIKNVLFPIFDKHPLRYGKRRSYLIFKHVVNMMLNKEHLKLEGLLSIIHLSF*MNKETSTRTEESKTKLIDFLRDKHGELPEYKETSITNDLPIAPMSLDFITGLIDGDGSFNVSFQLKPYRRVKINFTVVQETSCKEVLNELKAYFGCGKVYDLPSSASRYQVENQDLIMNNIAPILNNVKFNTEKSEYYKATIKAGEILKTEGIKSDESFKTIIDLVYDINKSGKRRRLTKQEFIEMMMKS
Morsem1-LAG9	LAGLIDADG endonuclease ? MW: 34388.22]	MNWCTKLGKGGSLFLARLYRVSAKARGCGATPLQPPILPPLTLGEGGRGGGGGVAHLTVPTILHEILIGSLLGDLFAEKPNKNCNTRIQFKQSIINKEYLDHMYTLFKEFCNSSPLVLSRFDDRPNKNKEYTALKFQTASEGLRSYPLQPPYSTPLTLGEGGRGGGGGGRLPCFNIYRELFYNSEGRKILPLNLGELLTERGLAYWLMDDGYKSGKGLYICVESFTLDEINFLINILKSKFGLECSYHKVTNGYRIYIFSTSKDKLISLVQPYFLPHFYYKVALPLPSVGGRAMQPPAGPLDLDKDASPIS
Morsem1-LAG10-nad5	LAGLIDADG endonuclease ? MW: 38798.79]	MLIASLSLVAFPYMTGFYSKDFILESAFGQFYFSSIVVYFIATIGAIFTTLYSVKVLYLTFLANPRGPKINYKQAHEGDIFMSLPAW*RGMSSVVGNKLSNSGDALKLLIPNYIRKIIRG*INYLGMVISQKIPEKVMGYRGSKSDFKSNLKTNLKLKSVKEQRVDGSWRKGNSLTFKVYSNGFRKKLSSQNPFLANIFKSFNINFVRNVSTLPVRQLKLHPYFVTGFSDGESYFSIGISKSSKMKTG*KVNLQFGISLHKKDLYILELIQTFFGGVGTITSHGNTKVQYRVSSVKELQVIIQHFDNFPLITQK*SDFQLFKSAAPPGLHPSLYERGTLLNWLNIKNI
Morsem1-LAG11	LAGLIDADG endonuclease ? MW: 29665.25]	MKTINNNNPIVPIVPAVIYTNPDTQKKRILEENKGKSGVYR*TNLENGYFYVGSAVDLAKRFNLYYNSYQLTKVNMVIYKALKKHKHSNFSLEILEYSEPSDVISREQYYLDLLKPNYNILKTAGSTLGYKHSEEALAKMRRHCSSEEIKAKMSAARKGQNNPFCGKTHSEETKAKMREAKKGQKSLFFGKTPSEETKAKISAANGQAVKVLDKETNETTSYSSGIQVAKALGCDEKTIRRYIKSQKYYKGRYLIEKKSAVQ
Morsem1-LAG12-cox2	LAGLIDADG endonuclease ? MW: 55850.28]	MFQLLLNYIHEYCDAPRPWGLYFQDSAAPQMEGLVELHDNIMFYLIIILFGVGWILTSVIRNYASTRSPISHKYLNHGIYNVPIYNISNPISPLLSEAGRMMKVLSVKAKLRAHSYYYLKKIIKF*FKTVPVTSRRGLNLINLTGVALFIYIFFAPCFAGEAIVLVANLDALFIPDANFYLSISSFSPLNPGTPGWGSPAPVKSYENAGTTQKKLIIKENENKSGIYRWTNKYTGDTYIGQSTNLSARFIHYFNTSYLTSKKQLIISRARRPSPLIYFHKEINAGEGLIKYGNSGFSLEILEFCCEKSDLLEREQYYLDLLKPEYNILKIAGSSLGFKHSEDTKAKISKAAPPLAPPFLSHLFPYGNKRKGRIERGGCIPFGRADGDALKGIYVGKNSA…
Morsem1-LAG13	LAGLIDADG endonuclease ? MW: 41570.72]	MGFERNYQIKILSNQINKSRAYSSITTHEPLLHQSSINP*FLTGFTDAEGSFSILIQPNVNYKTN*RIKAIFSIGLHKKDTDLLEKIQSS*GVGKIHKHGKDSVQAVRRYTKGLLNNLVEDSSSVLLPVILDPWFITGFADGESCFTVSVSKKSKLKSGWELSASFQIGLDAKDKVLLDRIQAYFGVGKIYKAEKNVYRYMVRTPKELRVIIDHFDKYPLITQKQANFKLFKQVVEMLSRKEHLTIEGIHKLIAIKASMNLGLSEELKAAFPGTIPVMRPIVEDQEIKDPNWLSGFTSAEGCFLIIIKKKLTSGYHV*LKFQITQHSKDEQLMKSLVSYLGCGRYETSQGDWGKYVCTKFSDINEKIIPFF
Morsem1-LAG14-cox1-1	LAGLIDADG endonuclease ? MW: 22267.824]	MINNLKPVATYENPDVQRDQIYFENKGKAGIYL*TNKLNGKIYIGSSVDLSTRFRFYYSEQSMENYLKNSKSAIYSSILKNGILNFKLEILEYCEPEECIELEQDWIDLLKADYNILTIAGSCLGAIRREETRAKISASKKGQNNPMFGKTPSEVTCANISASLLGIPKSEETRARMSASKKGKNNPMFGKKIPLTLTV
Morsem1-LAG15-cox1-2	LAGLIDADG endonuclease? MW: 25995.27]	MDGDGSIQVNH*RNQSLQYRLVIKLSNITSNYNMLIKIAKVIGGSVRITGKGKDVIWVVNRKETIQEIISIFDTYPPLTSKKICQLEFLKTCLLENSVDLYLSNRNSKYINQPAILNSDPFGLERNSFALPNYFKGWLSGFIEAEGCFSIRKSNNHSFSIGQNDDLYLMNAIKQFLGATNKVRNPYRNFYSLEIYKKETLKKIINHFNNYPMLGEKRESFQKFKQV
Morsem1-LAG16-cox1-3	LAGLIDADG endonuclease? MW: 33777.02]	MRTLSVPSIYISNTRDVTTTIMNQNFKKLTLLGYLFAQHNSRFTTSSVDTSSVPVLDPGWVTGFCDAEAYFIIGLSKIQRLSTG*QVRPVFGIELHKKDVILLKKVQDFFGVGKVGVRNTRAIAYYTVTSVKDLKQIINHFDKYPLITQKKGDYLLFKRIVELMENKEHITLDGLQKIVNLRASMNLGLSAVLKAAFPNTIPAPRPKVDKHVIKDPQ*ISGFTDPPLHHLLSKIG*VGGGPGEGCFFVLISESKTKTGFQVKLIFTVTQHTRDSLLLKNCGGSRSYPCRGPLRGPPLNFLVWIWKV
Morsem1-LAG17-cox1-4	LAGLIDADG endonuclease ? MW: 43646.555]	MMSIGVLGFVV*SQVVAFLYREVEVINFAVCWKSLMCIDTLYSENSIYFAQSAGNLCLTSLVFVMAILFVSLSTPKSKIWWVIKRTLVRFHTSAKSDKKGDDKKTDKRTSETTRETSFNFREFRAFTGLTPEVVSDAWLT*FIGFSEGDGAILTGHTNDRPRFVLTQKEISILNHIHETLGFGRVRTYGSFSRFLVDDKKGILALAHLFNGNLVLDKRKIQLNK*LDLLNITSGITRCNVLPLLSNAWLSGLIDAEGCFNVTLFKRKAMALGYQVKLRFMIDQKDSLNTLLFIKNQ*DMILSHRKLAGGDSSSMYRVETNSFVRVKPIIEYLNIFRLKTKKQISFDK*VSVHKLVCEKSHLTEQGLNEIRKIKKEINLTNSITGKTGSKLA
Morsem1-LAG18-cox1-5	LAGLIDADG endonuclease? MW: 35887.883]	MIIEYEIGFFGQMWPLNIIFMQQTISGEVINLLNTFVVSCTQYTSKVKTSRCVLNNPQVTKALSS*VGTSEAIRLLSYSNSNSEKKVVNE*LAGLIDGDGTFILSKKGYASLEITMEIRDEHCLTIIKNKYGGSIKLRSNANALRYRLHHKAGLLSLINDVNGLIRNPNRMIQLNKICDHYGLIFIFPSKLTYDNG*LAGFFDSDGTISINKTNTQLSISATQKTTQILEPLVELYGGSIYIDRGKYESFKWYVTKRETILNIIEYFKKYPSRSGKKSRLHLIPKYYELKDLKANTAPENSLLYRSWKIFYDK*SKFEE
Morsem1-LAG19-cox1-6	LAGLIDADG endonuclease ? MW: 22716.025]	MVKLPSYVRGVIVGLLLSDGWITFSCSKSKNARLGLKQSIANFEYFWSVFNILSHYCFSYPTFLKGSRGGTQVFALQIFTRSMPCITELHSLFYAKTTKGFLSLRDDIIYELLTPVALAH*VQGDGTYKSQGLLLCTDSYSIEDNIKLMSVLTIRYGLKCTIHTRREGQYRIYISRKSMESLRRVILPYMTPSMLYKIGL
Morsem1-LAG20-cox1-7	LAGLIDADG endonuclease? MW: 22547.855]	MIIIDKYPKLTIGYRVQLLFCICLHKKDLAAGRSGPLRLALRADALLKLIQQFFNGAGSILKLGNNAFQYRVSSPKDLIVIFEHFNKYSLITQKLAPPPPPRGARGLHAPRAEGCCAADYYLFKQAFDLVSRKEHLTQEGLNKILAIKASINKGFSSQEGLKAAFPNIIPVQRPLVLDKEIPGTAPPLIYFHTEINGGGGGGILIG
Morsem1-LAG21-cox1-8	LAGLIDADG endonuclease ? MW: 23971.9]	MRTNKNFTLHKLID*LNTKNKERRPSPLIYFHTEINVGEGLNIEKKGLNTNSLISDA*LSGFIEADAHFSVRATESGKYPKIECKFELTQRQIDHNNNDNLFFLEEIAKLFLCTVKPIRLEKANPQYRIRTTNIKGNLSVIDYLTKYPLFGTKFLDFQD*VKVVNLFKEGRMDHKLNIAKVKLIKSQMNDNRTEFIWDHLQNFYNLNK
Morsem1-LAG22-cox1-9	LAGLIDADG endonuclease ? MW: 25258.656]	MQLGVGSVTKDNTKGQLPRPSFLIYFLTEINGKEGFIRDRKKLETVIFPIFDKYPLLTSKQFNYLKFKQAFYILENASAHSR*DEKDQKLFALKNQSIPENYISPS*NNTNLPLKTINDVTNVMTKP*LVGFIEAEGSFYLVSKDPTRIVHGFGLTQKLDSVVLEGIKFILHIPTAVKFRPKHNHYILDTTNSRAPLLFFCKKKDGCILPPTEEGRY*KYHKILS
Morsem1-LAG23-cox1-10	LAGLIDADG endonuclease ? MW: 36414.234]	MDGELLCGDSEAIKLFSLRESRKFNKNK*NNLNDNEKFKI*LVGFTDGDGCFSVVKSGDTYRLQYSLSQSAYNLRILYYIKSSLGYGSVSKSEKQNWGNFRITDRKVLNQVVFPIFDKYPLLTSKQFNYLRFKKAYDILENKNLTTVIKNKMIEELLSEKLPTDYVSPAISHLSETSSYEEIADAISIY*LAGFIEAEGNFGVYPDRGRFNIEFTLVQKLDKILLQLIKRFLHISSNVNYSNTRNIYVLNTKNSRSIGNIIDTFRGKFKGMKSLEFKL*SKAAGARSAPAAAPKGAANYYKNTNIVKVSKIHKIIQKVRGKNSVN
Morsem1-LAG24-cox1-11	LAGLIDADG endonuclease ? MW: 33944.375]	MAKEQDLLEKNLKACCFETKRNTSNVSNDNKLGSYLAGLFEGDGHI*IQKQIGKKRHNPRFCITFGSKNEALAKKLLGVIESGFIRYRPKDNACVLVVSPVVGLKKIVKLINGELKTPKIYQLHNLID*LNKNHNTNISKLPLNKDNVENSS*LSGFVDADGSFSVQYTKTEDGAKKRKISCRLRIEQRILDPVTNEDYSSILNQICLFLNCKLLTRTQKSTNNTYYTLTASSKVSLEIIINYFNRYPLFSSKYLDYKD*EKVAHLIINNEHCTDKGINTVELARSRMNTKRTDFN*DHLNGLY
Morsem1-LAG25-cox1-12	LAGLIDADG endonuclease? MW: 40815.207]	MPALIGGFGKIKGLNYNFKDSSFQPNEVLQFSTAPPLHSSFFFQKK*KSGGSLDSENAMSSPKPDVAKKSSSSLARGRGAPPCSPPLERGAAPYLAGLVEADGSIAVHDSKSKSQLYRPKIIIVFSLVDKPLADRLALITQVGKVYLKSDAGYVL*QIKKKEEVLVLINLINGYMRTPKIEALHRAIN*FNLFDNCTLECLPLDNSPIDSNS*LAGFSDGDANFSITLTDRKKNGKVTGKRLQTFFRIELRQNYHRGESSSSSYFAVLSLIAEYLSVNLLSRTRQQGDKLFFAFMVIAHSSISHKKVRAYFDRFPLYSSKYLAYKD*TYLQDLRLSGGVFTSEQIAEVQFIKSQFNSKRKVYDFSHLESLTI
Morsem1-LAG26-nad3	LAGLIDADG endonuclease ? MW: 51313.344]	MSSIILFFIFILFLAFALLALNLLLAPHNPYAEKVNVFECGFSSFLNQNRSEFSVSFFVFGLLFLLFDLEIILIYPYVVSAYNNSIYGLVIVLIFLAVLTAGFVFEIGKGALKINSRQSNNLNNIYTTSPTSIQNGFNKKLNLNQQRFYSTLKEGIRQKNLDPN*ISGFSDGEATFTVSIYKRNNKLGWGILIAYSIELHAKDLVLLKQIESFFGVGSTTLRENRNCILYRVLSLKDIIEVIIPHFDKYPLITQKRADFELFKSVVDLMKHKKHLTPEGLQQIVSIRASMNNGLSEELINSFPDFTPLERPIVKLPENINPHWLAGFTSAEGNFFVDISKCSSHKSGVQVCLCYSISQHSRDTLLFKTIQNSLGAGRLSIRSNLVEFIVKKFSDLDLKI…
Morsem1-LAG27-cob-1	LAGLIDADG endonuclease ? MW: 39648.492]	MKCIVLFAFKSRNTRKGQLRTFFLLYTRLYRLRIIKITTMKTTNKNNNPIVPIVPAVIYPNADIHKKRILEENKGKPGVYR*TNLANGYFYVGSAVDLAKRLKIFYNSNHLTTINMVIYRAAPLSLSFREREETHRIPPTGGGKDAISKHKHSNFTLEILEYCEPSDVISREQYYLDLFAESPKYNILPIAGSSLGFKHSEEVKTKMSEARMGKFLGKTHSEETKIQMSEAKKGKNNP*FGKTGKNHPMFGKGKPLSEETKAKMSEAKKGKNHPFFGKTRSEETKAKISAAHGASIEVLDLETNISTNYTSLKVAARALNINNHKIISQYISRKQQTPYKGRFIFTKILAGV
Morsem1-LAG28-cob-2	LAGLIDADG endonuclease? MW: 29112.908]	MHPPLRGGGDAGNKGKSGVYR*THKVTGESYVGSSINIPKRFRQYLSLVFLQKYNGSSHIYRALLLYGYSSGRPLSL*ERGGCIPSPLFSPFPPPSGPTLIIVGCEGVTKLPLCLLRWDGGRGGGGHTCMHVCG*GGGGRERGRLFLRNT*VL*TGNVIEREQYYLDLLKPEYNILKVAGSSLGCIQTEETKAKIIKAALNRSEETLTKLREHLINLNSSLEQLKQHPLRGWLQLLPPPPHPHSACTMPPSLHPSNYYHSWTGWRGGGGEG*E
Morsem1-LAG29-cob-3	LAGLIDADG endonuclease?MW: 36926.426]	MSAIPWVGQDIVESKNTTEYFTIVATALMLPTIGTVSVHALKKGNKNLRLDKKEYLSIPSSFIAFLAGVIDGDGYIQITRTTKGFITIKLVISIHLEDISTLEYIQSVLKLGKVSIYRDHKSPTCKLVINRTDLQEVLFPLLLHHGIFFLTDTRRAQFDLAMFILKNDKKVYDQIPASLGPLWGPWDASPLRGDAMKEIPTLFELPKTASDYANLAFFKN*IVGFTISEGSFFVKKNNDGCFQLKQRVHVMLFEALKLVFETNRKIDTEKGLYNQFAVSSKADIQTVINFFSFSGFHPLIGLKNIQYLKWLTVLRNSSRYGNLNFPE
Morsem1-LAG30-cob-4	LAGLIDADG endonuclease ? MW: 26715.824]	MSLYSTFSNKIKGYKRIGPHSRDIISIIFGSLLGEGDVERKKDGTRITFFQEAMHVKYLL*LHNQLATAGYCNPTVPTIGKKLGKKGKVRKIIRFAT*TYTSFD*IYNL*HVKDVKVVPQSIGDYLTPLALAI*IMDSGVKASGGLILKTNCFSYSDCLLLVQVLYNNFGIKASTHSTGIPSKYTVYILKESMHELRNIVGTHIIKEMKYKLLPAPPPSGPTMIIVGCEGGDEVTPLPAPLGWRGGGIK
Morsem1-LAG31-cob-5	LAGLIDADG endonuclease ?MW: 24334.066]	MSGGREQVRVIFSKKDLVTVILPLIKEYNLLFLTSQRVKQFALVNYILENSIIH*DNINFKEPEFIAIPTHDLVNLDFFAD*LVGFTIAEGSFGLKANGSAFYQIRQTGDDNLNLLKAAYLIIASPPPTEGGMPPSARYARAEAGKEANPMKADSVGSYQLTLSSKFDIQKVISFFSSPPNDHLLYGYKLSQYTLWLTALKNSSRYSQIKGTFIEKNSNE
Morsem1-LAG32-cob-6	LAGLIDADG endonuclease ? MW: 49693.33]	MPIFTLCIPPISEIKPDKKFMAMFSSKTSLVAPSRIDP*FVTGFSDAESSFQINIRKRLENRVG*RVSAAPLPRRGDASLRLRRRDAPFEIYLDNSQDSALLYLIKSYFGDVGSILMDPKRNKASFSVNKLDDFFNIIVPHFDKFPLQSAKQVEYSL*LKCIRLIRDNEHLTEAGLNKILSIKTALNRGLPENLAKEFPHISPIIKPVISKAFADLPLNPQ*ISGFSDGDSSFFIRVNKKTDGVQAVFKINLHEKELPLLLRIKEFFMGLGQINSYAPGKAKDFVITKRSDLTGLVIPHFNKYPLMGHKLSNFNI*SEIVALMVSGAHLDSQGLDKIRALNRLLNKDNTRKRYFNIDNNKIIGFMVGDGYFDIGEQKQYNKATKAASSGGFCSPLSQRE…
Morsem1-LAG33-cob-7	LAGLIDADG endonuclease? MW: 25953.35]	MFVSVNKV*QKQNTVINQPEET*LKKREFELE*FSGFSEAESMFYISTTGALSFKIKLH*DDRQTLEYIQNLLSGLVNRDIGIIVDSKNLHESYYMIAKFQDILEILVPIFSKYYFTTSKFLDFQDFRAAAEIRKTSYMEKRKLNKEELNKILKIKSGMNSQRLQFNINDLPKRSLTPSRLLGFVEGDGTFCISNMVPTFAIKQHSKNIHFFYEIAEFLNKLPIAQK
Morsem1-LAG34	LAGLIDADG endonuclease ? MW: 20579.709]	MLLKEHLTLEGLQKIVNIRATLNFGLSEELQFMFPETIPVSRPFRETCVIPHSQ*LVGFTSGEGHFSVSLDKGIFKSLLFKITQHKKDEELLIAIKEYLNCGYCYLRKKENIIDFKVTKLTEINEIIIPFFIDNPILGIKSLDFKD*CLVSEMVKKREHKLEGIIKIREIQKGMNRGRSM
Morsep1-LAG1	LAGLIDADG endonuclease- 306: 803 MW: 19198.512]	MFLNRKTSELNKQDLYSDIIQLKDSMNDKRVFYDLPVGHRIRITGNYLVGLLEGDGSFYLNKHDMAVRVSFVTTTPNKVLLEKIREFLLSHLDEYSCILGSCTKLININDKKIRGNNKPISILEIYQIDYLCNILIPYFDSLQFRTKKYLDYLDFRTIAAPSLSS
Morsep1-LAG2	LAGLIDADG endonuclease - 1351: 2328 MW: 36779.18]	MSAIPWVGQDIVESKNTTEYSTIVATALMLPTIGTVSVHALKKGNKNLRLDKKEYLSIPSSFIAFLAGVIDGDGYIQITRTTKGFITIKLVISIHLEDISTLEYIQSVLKLGKVSIYRDHKSPTCKLIINRTDLQEVLFPLLLHHGIFFLTDTRRAQFDLAMFILKDDKKVYDQIPASLSLRERDASPLRGDAMKEIPTLFELPKTASDYANLAFFKN*IVGFTISEGSFYVKKNNDGCFQLKQRVHVMLFEAFKLVFETNRKIDTEKGLYNQFAVSSKADIQTVINFFSFSGFHPLIGLKNIQYLKWLTVLRNSSRYGNLNFPE
Morsep1-LAG3	LAGLIDADG endonuclease- 2789: 4351 MW: 57330.285]	MIKFKNIINNNFVI*GGLNQLLIEEPDNRDVVQQILLNARIPPILVFGYVCVYTAVKKPKSWGQLAGVRGISTLEASQRLNAENLTKISRSFHLPLFTRSCLYSYSNLHLSTSLSGITKCFFSSKASTSAKGLTPLITIDKGGEACLPSGYVSGLSDGEGCFHIAFTKNSTFKAGFQVRAIFSIQLHIKDLMLLERIKSFFGVGTINIKKGKNAGCAIYSIQSYKELISVLVPHFDKYPLLTKKKADYLLFNSAALNILNNGEHLTNEGLSRLVSIKARGAPRALKGNRGAPLAAPPEGGAASMNLGLTEQLKTLFPDLHPVNRPIINNSSTLITRDPEWLASARAERALGCVSPAPQGDAGFLDAEGNFQCVVRKQETHKSGYQVLLSFTLTQHLRDL…
Morsep1-LAG4-cob	LAGLIDADG endonuclease - 4344: 5249 MW: 34168.3]	MSKELKKIIKSAFLVNNKGSNTK*NSNHLYYAYLVGLFEGDGFFTVTKKGKYFQCELGIELSIKDVQLIYKIKDLLGVGVVGFRERKGISMVYFRVRKKDHLINIVLPIFDKYPLFSNKQYDYLRFRNVILSNVVFYDDIPEYTRPNEPLNSIESILNAPYFSA*LVGFIEAEGCFSVYKLSKDGDYFVASGPSLSLRERGAASFSLCEREGRFDISQTDADILISAIRKYLSLTPKIYIDKTNSFKLKVTGVRSIENVIRFINKAPVKLLGNKKLQYLL*IKQLRTIPRYAEKINIPNIY
Morsep1-LAG5	LAGLIDADG endonuclease - 15685: 16194 MW: 19487.37]	MVNFSLVILEYTDSENLISCEQKWIDFLKPEYNLNPTAGNSKGYKHTEESLEKIRTAALGREHSEQVKQAMRESRKGINNSFYGKTHTEENKDIIRGLRNARLIQPVPGIEVEITDLETNLTTTYESIRKAAKAINSDIKSIVRREKSQLEKGINTPYRDRYIIVIKRS
Morsep1-LAG6-cox1-1	LAGLIDADG endonuclease- 48365: 49531 MW: 42503.156]	MPALIGGFGKIKGLNYNFKDSSFQPNEVLQFSTAPPLHSSFLFQKK*KSGGSLDSENAMSSPKPDVAKKSSSSLARGRGAPPCSPPNPQSYRTTQVVGMIGCLERGAAPYLAGLVEADGSIAVHDSKSKSQLYRPKIIIVFSLVDKPLADRLALITQVGKVYLKSDAGYVL*QIQKKEDVLVLINLINGYMRTPKIEALHRAIN*FNLFDNCTLECLPLDNSPIDSNS*LAGFSDGDANFSITLTDRKKNGKVTGKRLQTFFRIELRQNYHRGESSSSSYFAVLSLIAEYLSVNLLSRTRQQGDKLFFAFMVLAHSSISHKKVRAYFDRFPLYSSKYLAYKD*TYLQDLRLSGGVFTSEQIAEVQFIKSQFNSKRKVYDFSHLESLTI
Morsep1-LAG7-cox1-2	LAGLIDADG endonuclease - 49980: 50894 MW: 33944.375]	MAKEQDLLEKNLKACCFETKRNTSNVSNDNKLGSYLAGLFEGDGHI*IQKQIGKKRHNPRFCITFGSKNEALAKKLLGVIESGFIRYRPKDNACVLVVSPVVGLKKIVKLINGELKTPKIYQLHNLID*LNKNHNTNISKLPLNKDNVENSS*LSGFVDADGSFSVQYTKTEDGAKKRKISCRLRIEQRILDPVTNEDYSSILNQICLFLNCKLLTRTQKSTNNTYYTLTASSKVSLEIIINYFNRYPLFSSKYLDYKD*EKVAHLIINNEHCTDKGINTVELARSRMNTKRTDFN*DHLNGLY
Morsep1-LAG8-cox1-3	LAGLIDADG endonuclease- 51462: 52502 MW: 39680.42]	MLIVFLYFYIQSIKNISTRQYAWEQNILMLNSHQRLNVEHPNNIEIYDHSKSINKSKYYENKDNFHQ*LVGFTDGDGSFSIIRVAEGK*TLFFKLTQSTYNLRILYYIKKQLGVGSVHIDANCNKGDFRIRDRKNIGSIILPIFDKYPLLTSKIFSYQKFKKAYEILENPNLSTKDKDNLLLKLQSEQMPTDYISPA*KAINYEVNNTHEAKSIMSKY*LIGFTEAEGSFYLVSKDSPRITHAFEITQKLDPIVLKAIALILGISVSKKKTYYTVVTTNSRAISNIIDYYNNTMKGMKSVEFRI*ARSFVKHKGNYEKLSKIRENIRVLRKIRLNEKFQVNKKDNK
Morsep1-LAG9-cox1-4	LAGLIDADG endonuclease - 53438: 54364 MW: 34240.145]	MNKTKYTTNTNNLNPNLVTGFCDAEGCFTVNISKNPKLTLG*SVKLVFSFHLHSKDLDSLYLIQRFFGVGSVTVHGDSAMFQVVRLSDLARVIEHFNNYPLKTQKYADFLLFKRAFDLVNNKEHLTEAGLRKLISIRASMNKGLPERLEAAFPNITPVPRPQVSKPTLESNTPEVKH*MAGFVSGEGCFFIKTSKSKTHKLGMSVALNFLVVQHIRDANLLESFVQVFGSGSFSIIEKSGIGRFAVSNFSCIVDNIIPLFEEYPIFGAKAKDFEDFKEASVLIKSKAHLTKEGLDKILLIKSRMNFKR
Morsep1-LAG10-cox1-5	LAGLIDADG endonuclease- 54878: 55813 MW: 35156.93]	MSTKPSYYPVSFPSKDEDTVNKYFNKDSNTNKFSSYLTGLIEGDGSIIVPKIERSKKGFLNYPSIKLAFDLRDFPLAQLIQKELGHGSLCRMKGVNAYLLQVNNKEGILSLISLLNGNMRTSKINSLYELIDWCNSKYGLNIVKKPIDFSPIGSNSWFAGFIDADGSFSIFINKKSIRIRFSITQTGETKLGFSNQEIMNLLSEFLNVKVCKYELKRHPFSLELTVKTQSIKSNELLINYLNNFPL*SSKYLNYKD*SQALDIFKTVYGIKDKPKDIFLQLNNLKKGMNSDRTIYN*DHLKNFYSRPPLSL
Morsep1-LAG11-cox1-6	LAGLIDADG endonuclease- 56282: 56974 MW: 25909.02]	MRTNKNFTLHKLID*LNTKNKERRPSPLIYFHTEINGGEGLNIEKKGLNTNSLISDA*LSGFIEADAHFSVRATESGKYPKIECKFELTQRQIDHNNNDNLFFLEEIAAGGRGAPPPLQEGGAPSGRPPAKLFLCTVKPIRLEKANPQYRIRTTNIKGNLSVIDYLTKYPLFGTKFLDFQD*VKVVNLFKEGRMDHKLNIAKVKLIKSQMNDNRTEFIWDHLQNFYNLNK
Morsep1-LAG12-cox1-7	LAGLIDADG endonuclease - 61926: 62885 MW: 35840.84]	MIIEYEIGFFGQMWPLNIIFMQQTISGEVINLLNTFVVSCTQYTSKVKTSRCVLNNPQVTKALSS*VGTSEAIRLLSYSNSNSEKKVVNE*LAGLIDGDGTFILSKKGYASLEITMEIRDEHCLNIIKNKYGGSIKLRSNANALRYRLHHKAGLLSLINDVNGLIRNPNRMIQLNKICDHYGLIFIFPSKLTYDNG*LAGFFDSDGTISINKTNTQLSISATQKTTQILEPLVELYGGSICIDRGKYESFKWYVTKRETILNIIEYFKKYPSRSGKKSRLHLIPKYYELKDLKANTAPENSLLYRSWKIFYDK*SKFEE
Morsep1-LAG13-cox1-8	LAGLIDADG endonuclease - 68642: 69592 MW: 35174.953]	MKLNKNNRKIFDPVVCLTNDTDINSGCMQPTDTKINTNLSINNNNNSSPKFTDGNNANRKAALSLSLLERERAASPLRRRGDAFNE*LAGLIDGDGCFQLSKKGYSSLEIVMELRDKHCLYQIKDKFGGSVKLRAGDNHLRYRLHHKTGMLNLINSINGLIRNPARILQLGKICDNYGIKLIDPKPLTYNNGWFAGFFDSDGSIYMNDKSGQLFITASQKNRFILDALVELYGGTIYPMVKVGAFK*TCFRKDEVLSLVNTYFKANACRSEKKVRLSMANKFYELRALHAHKATPDSVLGKV*KNFTVKWDKVVSK
Morsep1-LAG14-cox1-9	LAGLIDADG endonuclease- 72714: 73883 MW: 43391.15]	MMSIGVLGFVV*SQVVAFLYREVEVINFAVCWKSLMCIDTLYSENSIYFAQSAGNLCLTSLVFVMAILFVSLSTPKSKIWWVIKRTLVRFHTSAKSDKKGDDKKTDKRTSETTRETSFNFREFRAFTGLTPEVVSDAWLT*FIGFSEGDGAILTGHTNDRPRFVLTQKEISILNHVHETLGFGRVRTYGSFSRFLVDDKKGILALAHLFNGNLVLDKRKIQLNK*LDLLNITSITSNVLPLLSNAWLSGLIDAEGCFNVTLFKRKAMTLGYQVKLRFMIDQKDSLNTLLFIKNQ*DMILSHRKLAGGDSSSMYRVETNSFVRVKPIIEYLNIFRLKTKKQISFDK*VSVHKLVCEESHLTEQGLNEIIKIKKEINLTNSITGKTGSKLA
Morsep1-LAG15-cox1-10	LAGLIDADG endonuclease 76099: 76854 MW: 29129.637]	MPIVKALLKYGQDNFAVLIVEYVDVKKLTTRETYYITQLLPYYNVLKQGYSSIGYKYTEATKQMLSELAKNRTHSDQTKALISRALVGENNPFYNKTHSVDSKLRKIEANSAYSVYVYNSYRELLIIFPSIKTLAKLINSNHSNIVNYIQNEALFRGEWYFSNIPFNLTDTPLISD*TSIESNNLTLEIINNSQIKKAIFVYNINKEFIRKFEGVTHAQRELNINHDIIKKYALLNKPYEGYIFSYERLKD
Morsep1-LAG16-cox1-11	LAGLIDADG endonuclease- 77389: 78069 MW: 25998.287]	MDGYGSIQVNH*RSQSLQYRLVIKLSNITSNYNMLIKIAKVIGGSVRITGKGKDVIWVVNRKETIQEIISIFDTYPPLTSKKICQLEFLKTCLLENSVDLYLSNRNSKYINQPAILNSDPFGLERNSFALPNYFKGWLSGFIEAEGCFSIRKSNNHSFSIGQNDDLYLMNAIKQFLGATNKVRNPYRNFYSLEIYKKETLKKIINHFNNYPLLGEKRESFQKFKQV
Morsep1-LAG17-cox1-12	LAGLIDADG endonuclease- 80566: 81789 MW: 46016.227]	MTYYVVAHWGEIITCSLIPIATLPVGSTECFNVLESEGTIRTFFVKKRGVYL*TNKSNAKQYVGSAMDLSARLSDYFMNSYLKYQVSRGSSISAVVAPPPLSRTTFSLSFREREVFFFKKNEERGGPLKGITNPQHGKEGPEGAA*NHKHSPEQKALWSLARSTPIFVYDAFTLTFNSVIYGYERLASLLGVHVNTAKRVAKSSNVYAEKYIISLVELTKEKLVGPPRAALSLFEREVFFFIFFNQKIQKEKAIKANVKRKTTAKREVHVYNKDKSVLLKTFASVNTFVKLSKQSGFVVKLLCESDSLLWLDEYFISYDLIPSADNSLTNVGEFNPKIRDRKTSIPVYTYSPDGTTFIKRYSSLRECVKHFEGNRNSNTNTLNLRIEHKELYYGVRVSY…
Morsep1-LAG18	LAGLIDADG endonuclease - 103604: 104398 MW: 29926.512]	MKNNNNNFSPVAVYENAKRPLSLRERGCLLSLRERTLCNELIWLENQGKSGIYKWINIINGKTYIGSAVDLGVRLRSYSYESYLNRHTDMAICRALLKYGYENLRVENLKYCSSEKLMEWEQFFFDLYKPEYNILKTAGSSLGYKHSEESRVKISAAMTGAPPSLSLFFRPLKK*ERGRLIKGTPKSEQHKAAISAALTGNNNGNNQPNAQEIIVTDLELGTKNTYPTIRAAARALNLRQSSISNYLASNNQTSFKKRYIFTTI
Morsep1-LAG19-cox2-1	LAGLIDADG endonuclease- 118928: 120442 MW: 57234.977]	MFQLLLNYIHEYCDAPRPWGLYFQDSAAPQMEGLVELHDNIMFYLIIILFGVGWILTSVIRNYASTRSPISHKYLNHGIYNVPIYNISNPISPLLSEAGRMMKVLSVKAKLRAHSYYYLKKIIKF*FKTVPVTSRRGLNLINLTGVALFIYIFFAPCFAGEAIVLVANLDALFIPDANFYLSISSFSPLNPGTPGWGSPAPVKSYENAGTMKNLIIKENENKSGIYRWTNKYTGDTYIGQSTNLSARFIHYFNTSYLTSKKQLIISRALIKNGYSGFSLEILLEFCEKSDLLEREQYYLDRPVFGLPSLNFY*ERFFFFIYKIKKRKLLKPEYNILKIAGSSLGFKHSEDTKAKISKCLKGIYVGKNSVAAPPLSSNYYSRSSWTEGRAFFGRVHSEET…
Morsep1-LAG20-cox2-2	LAGLIDADG endonuclease 121426: 122262 MW: 32128.78]	MDEVSDPAMSVLAEGNQFLLNDGLKFYILNKIKDTSYLALLFTGQVNNILSLQTKSKNTKNTIDNHMFHTKVKAAKRIGPHDQEIISVIIGSLLGKCVNRRSVEGSRFAYKQSIVHKDYLFWLFDFFHSRGYCSNLEPRMYTRRLKKGDQVIEYYGYEFNTFTFRSFNWIHKMFYTKGKKVVSLEIEKYLTPLALAVWLMDDGGFAKPGTRISTNSFKLEEVEFLAKVLKSKFDLDCTVQKIGTIDQYFIYIKGSSIPTLRQIVLPFVHPSMLYKLGL
Morsep1-LAG21-cox2-3	LAGLIDADG endonuclease- 123985: 124644 MW: 24197.637]	MVKIIHHFDKYPLITQKHADYLL*REIIMMMQRKEHITQEGLLTILSLRASLNLGLSEALKTAFPNNIPVIRPKVENIAVPHGE*LAGFTSGEGCFFVFVSKSLTHALGFRVQLVFQITQHSRDKILIESLISYLGCGRLVTSSDDKVQFRVEKFSDNSEKILEFFGSHKIRGVKFEDFKD*SAVAKLMRGGEHLTPEGLDEIVKIKAGMNKGRAGARA
Morsep1-LAG22-nad4L	LAGLIDADG endonuclease - 126625: 127956 MW: 48809.99]	MKHMNLALLLFLIGILGFVLNRKNIILMLISIEIMLLAITFLILVSSLSFDDILGQT*AIYIIAIAGAESAIGLGILVAFYRFYSSNYIKLCRLFNVLTVPGNVTVRICHPLQKPTLAYKKIRANCRLYSTKIAPIQPKITQKLSGLDP*FVTGFTDAEGSFVCSVRKRVSSRVG*RTEAIFIITLHIKDVELLKLLQTYFGGIGNIRKHGKDSCAFVVSSLEQITKIIIPHFYKYPMITNKRADYLL*REIILKMGRREHLMQDGLQAIVNLRASMN*GLREELIAAFPRTIPVKRPVVVGQVIPHSL*LAGFSSGEGCFFVKIGKATTRIGFQVVLLFELTQHSRDEKLMESLIEYFGCGRLAKTGKDVVRFKVVKFSDITEKIIPFFCQHQIIGVK…
Morsep1-LAG23-nad5-1	LAGLIDADG endonuclease 131569: 133188 MW: 58819.43]	MYLAIITLPLLGSIASGLFGRKIGVTGAQLITSSLVILTTLLAIAAYFEVGLNSIPVSIKLFTWIDSESLNVFIGFHFDSLTVSMLIPVLIVSSLVHIYSIGYMSHDPRGRVKGKRVYGDKLSNSGDILKLKVPSCSRKAISG*SNYSGTVTSLKMSENEMDNRGSKSTILNSMVVKEQRVDGS*SIKPQLMDLRCTLWGFERNGGIKLGFNMQQG*NSYVKVPSKQFGLKKYSTYNSTIVNPGV*SGLIDGEGSFSIIVDRNKTRKLG*RVQLKFQIGLHTKDLNLLYLLQQYLGGIGSIHLARNREIVNYSIDSIEDLNKLIIHLEKYPLLTQKAADF*LFKQVVKLVNNKEYLTVEGLNQIVNIKASMNLGLSDMLKSEFAGYTPVERPVINSDNV…
Morsep1-LAG24-nad5-2	LAGLIDADG endonuclease- 133327: 134277 MW: 35121.85]	MFVG*EGSLNICPKWLSMPDYSVFLSFTFFKHISNQKRSFFSNKLKSKERIGPHNIDVISLIVGSLLGNTYLEKRKTGLASLSLSPRERERVGRLLSATRVEAIRIIFVKCNNNVEFLMWFHLFLTKRGYCNSNKPKLSKIIAKGNKVLFSYCISSYSFSSLN*LFKMFYRDNIKIIPRNLSIYLTPLALAI*FLNEDLKLGKLATTFRVSREDLKYISLILKNKYNIDTVIKSKGKNLAPGRPEAG*RGCCAGGTLYIKNSSLSTFSKIVKPHILPSLHYKLNGHLVKLSLPGTSGLHFSSLSSSRPAPPLQLQM
Morsep1-LAG25-nad5-3	LAGLIDADG endonuclease- 134386: 135066 MW: 25694.799]	MSLVQKEGRREGLKTLCTPITRVDNKVFYSSLPTAANAEGNYKPEKLYPNADVAKTQILSDNKNQSGIYL*RNLINGKKYVGSSKDLRVRLRKYFDINYLERHNNMQISRALLKYGYSNFSIEIIEYCDPSERPSFFYLLKKKRAASPSYGGGTLLTKEKYYFSLLNPEYNISREPGSPMLGRNHSKETRETLAALRLGRAHSQETRKKLSDGNIGQKGMPIKVRV
Morsep1-LAG26-nad5-4	LAGLIDADG endonuclease- 138611: 139663 MW: 39025.58]	MAKSSQIGFLKALKNW*FFSQFFRTLIYAGKISNALESVGSLFSTQNLCRATNENDPEKSQGQGINQQGINNLTIKKKNKINKNKANPYFID*FIGFSEGDGSFVITGGKSIFSIHLHKADLPLLHEIKIQLNIGNVYEGKASAYFIVKAKDEIHTLISIFNGNLFLRKKHIQFSR*VLNFNEKNKLNIEVENQIFKPSLSDN*LAGFIDAEGTFFVSITKSNITQRFHIDQKDADLEFAYIGELIKGKTSKYKKYNRVAVNYLSSNTIIEYLSTHKLISIKAKSFEK*MQIYEYRKTKPAAFSFLKKTEKVASPLLRRGDALEPVDFVMLKQKAALINVLRNISKSPAK
Morsep1-LAG27	LAGLIDADG endonuclease 178617: 179087 MW: 17768.385]	MKTNNKNNNFISSCKLNSDDNRNINFIDMEPIVKYDDADVDKVKIFADNRNKSGVYR*INKKTGKTYVGSSMSLTRRFTTYYSIGYLLRETKKNSSYIYRALLKYGYSNFKLEILEYCEPEKCIEREQYYINLLKASGGARSAPPDAAPRRGGR*I
Morsep1-LAG28	LAGLIDADG endonuclease 180769: 181740 MW: 37153.637]	MKTNYNFTEGWFSGFSQSDGCFTIAFEKRKSGLLVRPKPIFVLTQDISELDMFKKLHLHVGIGYITKSKINVSLYVTSLADIKNVLFPIFDKHPLRYGKRRSYLIFKHVVNMMLNKEHLKLEALLSIIHLSF*MNKETSTRTEESKTKLIDFLRDKHGELPEYKETSITNDLPIAPMSLDFITGLIDGDGSFNVSFQLKPYRRVKINFTVVQETSCKEVLNELKAYFGCGKVYDLPSSASRYQVENQDLIMNNIAPILNNVKFNTEKSEYYKATIKAGEILKTEGIKSDESFKTIIDLVYDINKSGKRRRLTKQEFIEMMMKS
Morsep1-LAG29	LAGLIDADG endonuclease- 183202: 184185 MW: 36133.0]	MNNKFLGLEAAPVLRPAYISGFIDGEGSFGIYLQKNSKYQLGYQVKYEFAIVVHSKDRALLEKIKLSFNGMGGLDKHGKLSVKFRISSIKDISKLIDHLDKYPLKTQKRADYLLFKRAFELVQRKEHYTPTGFCEILSIRAAMNLGLSDSLKEAAPPLSFREREGGDASTLRRRADAFSDVVSAERPKVEDHMISDPN*LAGFVEAEGCFYIGITKPSGKAGG*VQLNFKITQHSRDALLMESLVKYLDCGNVYTKSSVDVMDYEVKKLSDLTEKIIPFFKKYPLEGAKKENFEDFCRAVSLVESGARGRASRAPLQTPPSGGGSLI
Morsep1-LAG30	LAGLIDADG endonuclease 258582: 259928 MW: 50451.72]	MVAANSSNPTKTGHTTAFSPARSSPLRGRKLTAEMLKNEEKELE*LSGFSEAESSFYISKQGDLKFKIKLHCEDRQTLVYIQKLLSRLANRIIGVIVDSKNYHESYYSVDKLQDIIEIINPIFTKYHFTTSKYLDFIDFKAAANIKIISYLAKRKLNDQELQEILKLKSNMNTLRVCFNPENLPKRPLTPYRLLGFIEGDGSFCLPNMVPTLTIKQHTKNIHFFYEISEFLSNLPFNPNIGPVTDVLNSKPRPGIYDARNNPQASSMSSINVSNILQLYNYILPFFKSLEFKSRKAVDFCY*EAAVNLKALGYATLPLGREYLIEISKYINKRYSSNLEMAKAPNMEGIAKLLKTPPIFDLTSGLAYKNFSDLAKTEKGGHGGYGVNVYDGGELLKGSP…
Morsep1-LAG31	LAGLIDADG endonuclease 260375: 261334 MW: 34814.27]	MINLIAMYGQMSL*GKELSLSCSALIPIKVGLKPNKKFMSMFVGLVDGDGYIEIGPQKQYNILTKLPAKSTIRAAPLPRRGRGGCNPSPYGRGVARLVIRLHSRDTALLTYLTKVLGVGSLSSLTSVNQTRLIFTKKDLVQVIIPLMKLYDLQFLTGNRARQYALLNYILDNEVLH*ENVEFTPSIPVYSLNDLINLDFFAD*VVGFTIAEGSFGLKATGAAFYQIKQKGLENYVLIKAICFTIAGREVKAIKADIADCYQLTLSSKIDVQKVVDFFSSPDNHPLCGYKLEQYSE*LVGLKKSSRYQSLNNLDKINIIG
Morsep1-LAG32	LAGLIDADG endonuclease 261360: 262205 MW: 30552.293]	MIFRYCLKCWVISCPLSSREREGCISPLLRSGGRFLVILFIGYFGQFIVCFDSVPQSSIDASLLTTPVYSNFNLNKKGHKTISIDSRDIISIIMGSLLGSGQVEKIKNGSGTRITFFQEAIHVNYLL*LHNQLATAGYCSTIIPTIGKRLGKKGKLLKTIRFSTFAYTSFD*IHDI*HVKGVKVVPQSIGNYLTPLALAI*IMDSGVKASGGLRLNTNCSSYSDCLLLVQVLYKNFGIKASTHSTGVPSQYTVYI*KEYMTELRDIVSPHIIKEMKYKLLS
Morsep1-LAG33	LAGLIDADG endonuclease 264057: 264912 MW: 32252.135]	MKLG*RIVVNFQIHLHKRDRERPSLSLSSRERERGLHNPFYEGVTLLTRIREALGGAGCIYDRGSERCLYRVDSLEGLTSSIIPHFDKYPLLTKKRADYELFKQVVQMMNNKEHLTEEGFKRVLSIKASMRNGLTDALAETFPNIIPVANPVVETPSPQSIDPN*IVGFTEGEGCFMIHVQKHSTSKLGKAVKLNFQITQHEKDKELLNIIILYLNCGTLKTNNFCKVLTVTKFEDVYSIIIPFFQKYPLQGVKRLNFIDFIKAAELIKVKAHLTTEGLDKILLL
Mortrid1-LAG1	LAGLIDADG endonuclease- 237: 1043 MW: 30193.547]	MKAG*EVRASFTIGLHKREKFLAERLQSFFGVGKVYEFKEVVAYKVQSTKEIMEVIIPHFLAYPLITQKQADLLLFKSIVELMSRKEHLTIEGLQKIVNIRASMNLGLSDELKDSFPNTLPVSRPLVQFKGIPDPH*VAGFTEAEGCFMINTSKSSVYNLGVQSWLRFKITQHTRDAKLMESLKEYFVCGSYYPDSNIGNFVVTKLSDIDNKILPFFKDYPLQGVKSLDLEDFKKAVGIIKVKGHRTSEGLDELLKIKANMNKGRDQQ
Mortrid1-LAG2	LAGLIDADG endonuclease 3856: 4746 MW: 32984.824]	MKIISTNFNSVIVSCPTKFFLGPYEWIVAKRAFSTNVVDLSATCDPVKVYENADSQKLEILAENNGKSGIYM*KNLSSGKIYVGSALDIKRRLSSYYNVNYLLNESSMHITSALLLYGYASFSLYILEYCSEENLIQREQYYIDILQPGYNICKTAGSTLGKLHSDAAKERISNAKKGTNEGENNSFYSKTHSVESRKKMSDIKHGTTLSEAVKAKVSASMLGKKFTEEHKANLSSAQPNCKKLSVLDLETGIETIYNSISDAERKMELPASSIRANLRSKSKNAYRGRYVFKIEN
Mortrid1-LAG3-nad1	LAGLIDADG endonuclease- 44327: 44869 MW: 20595.709]	MLLKEHLTLEGLQKIVNIRATLNFGLSEELQYMFPETIPVSRPFRETCVIPHSQ*LVGFTSGEGHFSVSLDKGIFKSLLFKITQHKKDEELLIAIKEYLNCGYCYLRKKENIIDFKVTKLTEINEIIIPFFIDNPILGIKSLDFKD*CLVSEMVKKREHKLEGIIKIREIQKGMNRGRSM
Mortrid1-LAG4-cob-1	LAGLIDADG endonuclease 77948: 79249 MW: 48676.984]	MQKKKRKRKMKMKMLYNRKKLCIKKNRLLEPCAGKLACMVLSGGKSERTYLSRFGRGLYYGSYQNPRILV*GIGTVIFILMMAIKKWPN*ILVNIIYKGGTRSLSLLAFNRARTRAILRVGPHSKEVLSIIISGNKNLVTICNKNNRLNPQFVTGFSDGEAYFSIGITKRTNGWVASPAFGIHLHSRDLPLLYNIQDFFGGIGNISTGSKSQSVTFYVGNLNELVNVIIPHFQQYLLRSAKSIDFILWAECVKLIAAKEHLTEDGLNKILSLKSALNLGLSEQVKTQFSNVVPMVRPTYSVSVIPLDPNWISGFSDGESCFYVSITKTNQVIAFFQVELHNRETTLIHKIQEFFGGIGKINFPSKRELARFTVTKQQDLLNVIIPHFDTYALEGNKNQN…
Mortrid1-LAG5-cob-2	LAGLIDADG endonuclease 79286: 80044 MW: 29449.918]	MFTNLRNFRGILGPLNTYGQYYKRPYFTTCKLEGSGSEGDLKKKRLLNFEKRRISSLDKYLQEILIGLLLGGVYAQKRRTKDNTCLFFEKSILEKDYIFHLFELFKDHCRSGPRVSERLADKCRSKVYTRVQFATYSLPCFDELHDTFYPKGKKIVPSNIEELLTPLGLAYWICEDGRHHKKHKYTMLATNTYTLREVELLLGVLRVKYNLDCYAVEERSGYVITIAARSVLDLQPMLKPIMPSMMMHKIGL
Mortrid1-LAG6-cob-3	LAGLIDADG endonuclease 80099: 80731 MW: 24045.36]	MLLGDW*ADEIKGQILPSVRFNIEQSVKNSAYIHNLSLFLFEQGYCSSFVPKLVKKSEGINDKRMDKSVTRFNYRLTLFTFTSLH*IYEGFYHKVNGITEKRVPEWIGEYITPLGLAHWIMVSGSVQRQGLIICIGSFTEEDVVRIIKVLKVRFNLDSTIHYNEEKPMIFIREGSMPLLRSIVSPYMFPSVKYKLYYELAHPAKVDSVSI
Mortrid1-LAG7-cob-4	LAGLIDADG endonuclease 85089: 86381 MW: 48755.16]	MLMGLVDGDGYIEIGPQKQYNKLTKLPAKSTIRARLVIRLHNRDAALLKHIREVLGVGSISSLDSNNQTRLIFSKKDLGKRHLSTVSRSIIESSPALNPYRITGFADGESTFIISIYKSIRYKTG*HVTPTFKIELHSRDLRAAPPLFLFFFKKMKEWRALLEKIQSFFGVGLISVNKRDNQVVYSVRSLKDLANIIIPHFDKYPLLTQKRADFELFKQVVETMINKEHVTMEGLHKILSIRASMNNGLTEVLQKSFPDITPVLRPVISDQEIKASAPPSHPTTTRVVVGWEGGDPNWIAGFVDGEGCFFIQITKSNTHKTGYQVQLRFQITQHIRDAQLMKSLISYLGCGRYKEPSGYNHGEFIVQRFSDLDEKIIPLFDKYPIVGDKAKDFAYFKEV…
Mortrid1-LAG8-cob-5	LAGLIDADG endonuclease 86381: 86926 MW: 20551.018]	MNFLYQIPLINLYKLEFLTRNRAKQYALLTHIIENKIVH*ENVEFTPSIPEFTTYHLVNLDFFPNWLVGFTIAEGSFGFKSTGSAFFQIKQKGIENYNIIKAICIIITGREAKPIKVDSGGCYQLSLTSIDDVQKVVDFFSSPNNFPLSGYKLEQYNL*LVSLKESSRYKKIKITNDKPLQ
Mortrid1-LAG9-cob-6	LAGLIDADG endonuclease 86975: 88015 MW: 38632.35]	MPVFTLCIPPISVIKPDKKFMAVFMGFMDGDGYFDIGEQKQYNKATKAALSLSSRERGGLHPLSPPPRGGGYGDALVKSTIRIRLASNVNVRDISLLEYFVKVLGVGKISTMSGGREQVRVIFSKKDLVTVILPLIKEYNLQFLTSQRVKQFALVNYILENSIIH*DNVNFKEPEFIAIPTHDLVNLDFFAD*LVGFTMAEGSLGLKANGSAFYQIKQTGYDNLKRRPSTLSVFFQKNERVEGLIKAACLIITGREANPIKADSVGSYPLTLSSKFDVQKVISFFSSPNHHRAAPPLFLFFFKKMKEWRALYGYKLSQYTLWLTALKNSSRYSQIKGTFIEINSNE
Mortrid1-LAG10-cob-7	LAGLIDADG endonuclease 88008: 88799 MW: 29326.23]	MNNTLLINLINTMYNIGCLKCRVISFLIISFSVWQFINCCPSILETSLFLIMPLYSTFSNKIKSHKRIGPHSRDIISIIFGSLLGQGNVERKKNGTRITFFQEAMHVKYLLLHNQLATAGYCNPTVPTIGKRLGKKGKVRKTIRFAT*TYTSFD*IYDLWYVNGVKVVPQCISDYLTPLALAI*VMDCGVKASGGLNFTNCFSYSDCLLLVQVLHKNFRLKAIIQSTGVSSQYRVYIPKESMADLRNKVGPLIIPEMKYKLLP
Mortrid1-LAG11-cob-8	LAGLIDADG endonuclease- 90757: 91572 MW: 30271.848]	MKLG*RIGVNFQIHLHKRDRELLTRIREALGGAGCIYDSGSERCLYRVDSLVGLTYSIIPHFDKYPLLTKKRADYELFKQVVQMMNNKEHLTEEGFKRVLSIKASMRNGLTDALAETFPNIIPVANPVVETPSPQSIDPN*IVGFTEGEGCFMIHVQKHSTSKLGKAVKLNFQITQHEKDKELLNIIILYLNCGTLKTNNLCKVLTVTKFEDVYSIIIPFFQRYPLQGVKRLNFIDFINAAELIKVKAHLTTEGLDKILAPPRGRGALGAP
Mortrid1-LAG12	LAGLIDADG endonuclease 105349: 106032 MW: 26128.14]	MAVKVYSDALEQRFYIGRENKGKAGIYL*KNQITGDTYIGSSTDLGRRIGDYFRYGKPDNTTYSTHIFNALKKYGFSKFSFEILEYCDKQDTFDREQYYLDLLKPVYNIQTVAKFIPGFKHPVEVKVAMSESRKGINNSFYGKTHTEENKAILRSLRNARLIQPVPGIEVEITDLETNLTTTYESIRKAAKAINSDIKSIVRREKSQLEKGINTPYRNRYMIVIKRS
Mortrid1-LAG13	LAGLIDADG endonuclease- 116552: 117232 MW: 25760.291]	MYRVLSLKDIIEVIIPHFDKYPLITQKRADFELFKSVVDLMNDKKHLTPEGLQQIVSIRASMNNGLSEELINSFPNFTPLERPIVKLPENINPHWLAGFTSAEGNFFVDISKCSSHKSGVQVCLCYSISQHSRDTLLFKTIQNYLGAGRLSIRSNLVEFIVKKFSDLDLKIIPFFDKYSIQGVKTLDYADFCKVALLMKDKAHTTEEGLVQIRDIKSGMNTKRKLG
Mortrid1-LAG14-cox1-1	LAGLIDADG endonuclease 147276: 148790 MW: 56813.047]	MKEPSRRDFKDWERVANLILSQTHYDEKNSALVDGLKMGMNNKRENFEWTHLKKLFIASDSTHAVSAFWNYLLLGGIGGDVCTIDGQILFPCVCILGQWPLIMSSLKELLYLQPPLFFFKKQGKQALL*SETKDNFAQAKENFYISNFYLNPCGGPQRGEILMIRDICICIFTYTYLYYFAGVLAGGKREEAYPSPSGAPLRGMGQGVSDIINEDSNNLLKDDNKLKSYLAGLFEGDGHIWISTSTGRAKKKHNPRFCITFNIKDEPLAKKFLEIIGSGHLRYKTKENACVLIVSPVIGLKKIIGLINGELRTPKIHQFYSLID*MNNNHGSGIEKLPLKEGSISEDSWLAGFIDADGSFSIQHTKKETAMLSPTKKRKITCRLRIEQRMVDPVSNQSY…
Mortrid1-LAG15-cox1-2	LAGLIDADG endonuclease 150842: 152311 MW: 54928.668]	MRGILQESYLIEPHVIYYSRSTFVKMYIARRQSA*VDNRYYSTHQRLNKEHLNNKNNKI*FEQ*LVGMTDGDGCFSISCQNNKENNK*GLSFKIALSRYNLRALFYIKKQLGVGSVTKDNTKGQFFIRDRKVIGKIILPIFDKYPLLTSKYFNYDKFKKAYYILENNDYTKEEKNQKLFALKNAPIPDNYISPPLRGG*NNTNLPLKSVNDANVIITKA*RPLPLHACMQGTVNYISPAISHLSDTSSYAEIESTVSMG*LVGFMEAKGNFGISPSVLRSGEFDIEFSITHKLDKFLLQLIKRVLHIPNNVKYDSRMNIYVLNTKNSRAILNVIDLFTGKFKGMKSLEFKL*SRANFYKNKNINKVSKIYKILLKLHKNIELETMKVLVPSISLALSFF…
Mortrid1-LAG16-cox1-3	LAGLIDADG endonuclease 155272: 156576 MW: 48408.887]	MRLPTQCYPPLSGIQSHSGASVDLAIFGLHLSGISSLLGAMNFITTILNMRSPGIRLHKLALFG*AVVITAVLLLLSLPVLAGKPILIVPALNLAVCWELSKDIIEWRQSAGNTQNFMSVWNLRDCAPELLTCTTGIIFKATPPPSNRSSSKELDGWRGGPQLGSYLAGLIEGDGTIVVPKKERSDKGILTYASIQIAFAAKDLPLAVMLSKLIGHGSISKRKKQAAYILTINNRQGLLRMVSLLNGHMRTPKWFAFSELITWLNERDSSLQLITLPIDSSSLISNSWLSGFIEADGSFQVRTSLQSRRSRLGCSLEITQARTAKNGEDMFPVLKSIADLLNVNVNFIREDRKHPQYRVRTSTVQSNIAVVRYMDTFPLYSSKRLDYQDWRTIVHYFLE…
Mortrid1-LAG17-cox1-4	LAGLIDADG endonuclease 159039: 159950 MW: 34199.04]	MDIFKELPYLFALPSSKVSAISLRPGPVVKNKFHFNLFYDKYKAYLPANFLPSQNFLS*FIGFTEGEGCFIVNNRGDLAFVVTQSTSDIRVLHYIKETLGFGKVISQSAKTSRYVTQSKREIEIIITLFNGNTILPTRQKRLKAFIEGFNIWVSKGKIRLEPIKSITNFILPCLENS*LAGFTDGEGCFTSSISDKNYSFNFNIAQKGEENVVILETLCELFSGGKVSSHFVKNVYEYRISGIKACPNVFPYFDKHTLYSKKHLSYTL*KELHNSFVLKNHLNPEERIIMMEKARMINKSNIL
Mortrid1-LAG18-cox1-5	LAGLIDADG endonuclease 160744: 161682 MW: 34447.375]	MERTISWNPYYTILNTLYISGNTVLDILCINGMLVPVKVKILKLWGNQQETKDICRVGSSETLRSLSSNTKSELH*NQ*LAGLIDGDGCLLVSKAGYASCEITMGIEDEHALLQIKQKLGGSIKKRSGVRAIRYRLHNKVGMIDLVTRINGHIRNSVRLIQLESVCLNLNIAMIQPTPSVRQITKSNG*FAGFFDADGTVTYSMKNGYPQLTISVTNKHEENVKYFESALGGKVYFDKGGYGSFK*SIQSPTDIDIFLDYIKTFPIRSSKKQRLYLIPKYFELKKLKAYSQDLTAAHFKSWLKFNES*KARG
Mortrid1-LAG19-cox1-6	LAGLIDADG endonuclease 167411: 167908 MW: 18968.977]	MRSS*DEREGRPLLLFFIYIVNEIRGGLIYGYSNFSLEILEYCEPSDVLLREQYYIDLLRPEYNISLTAGSTLGFKHDDEALAKIVAANLGFAKSEVHKVAISLSMPNRIKIEVLDLETETKTIYNSMQETAKDLNIRQSRISSYFSRNQIKPLDGRYIFRKVFE
Mortrid1-LAG20-cox1-7	LAGLIDADG endonuclease 170240: 171526 MW: 47824.887]	MMSIGVLGFVV*SQMVALLSSDAEEINFAVCWKSLTSMCTFSSENYIEYTQSAGNLSFLIWSCICNTELHQNLAYWATAHSLLLHPLSPPTRRGWWGYQGGKGNLSYLHIKPSTLHGGDNDENEKKTDKSSSETTRETSFNFEAYRKLTGKTEDKISDD*LAWFIGFVEGDGAILMDKLRPRFVLTQKEISILIHVQETLGIGKVSEFERFGRLIATSKYDIRVLTTLFNGNLVLEKRRIQLKR*LVAQDMVEITRNVLPLLSNA*LSGLIDAEGCFNVTLFKREAMVLGYQVKLRFMIDQKDSFETLRRRSSSLSFFSLKKMQ*EEDFFRDQ*NMILSNRKLKEGSSGSMLRAEINSFVRVKPVIDYLSVYRLKTKKKISFEK*VTVYELVCQKAHLT…
Mortrid1-LAG21-cox1-8	LAGLIDADG endonuclease 177481: 178188 MW: 26982.422]	MFWVGLMDGDGSIQVNH*RNQSLQYRLVIKLSNITSNYNMLIKIAKVIGGSVRITGKGKDVIWVVNRKETIQEIIRIYDTYPPLTSKKICQLEFLKTCLLENLVDSYLSNRNSKYINQPAILNSDPFGLEGNSFALPNYFKGWLSGFIEAEGCFSIRKSNNHSFSIGQNDDLYLINAIKQFLGATNIVRNPYRNFYSLEIYKKETLKIIINHFNNYPLLGEKAESFQKFNQKFKQ
Mortrid1-LAG22-cox1-9	LAGLIDADG endonuclease 179024: 180115 MW: 41039.207]	MDLSARLSDYFMNSYLKYQVSRGSSISAAILKYGLSEFGLQIIVLGPSPDRESISAASDFIQLEQYYLDRYSLVYNIRRIALGPAPTSNPNPLKGITNPQYGKEGPEGAA*NHKHSPEQKALWSLARSTPIFVYDAFTLTFNSAALLFSNYYSRSSCEKRRVIIYGYERLASLLGVHVNTARRVAKSSNVHAEKYIISLVELTKEKLVAIKANVKRKTTAKREVHVYNKDKSVLLKTFASVNTFVKLSKQSGFVVKLLCESDSLLWLDEYFISYDLIPSADNSLTNVGEFNPKLRDRKTSIPVYTYSPDGTTFIKRYSSLRECVKHFEGNRNSNTNTLNLRIEHKELYYGVRVSYTPLFDHPV
Mortrid1-LAG23-cox1-10	LAGLIDADG endonuclease 180452: 181549 MW: 42559.184]	MGAVFALYAGWYF*IPKILGLDYNRLLAKVHFWLLFIGVNTTGRKCFDIKGKRFIHNQNKPSRRPPLSLFFYNRKIIVKKKKKIREGGFNKDDFEMFFDDVQASKRDIYKKLKDEKGVYMFINKFDNSCYVGSSVNLRRRMVMHFYHARSNQETNIVFYRAMRKYGLENFSLAILEFCSPDVTDCLEFEQK*IDYYQPKYNILKEARSSKGLKHSIETIRKLKLMRRPPLSLFFYNRIIIVKKKKKIREGGFSKEKHPKYGTTNSTETRQAISNSLKEFYKTNSNPYKGLKGPLCPQYGISGKSVFFYSESGKELIFPSINAAKQHFKVR*QFIKKNLDSQNWVTLKGEKWMIQSTPSCAKQQSK
Mortrid1-LAG24	LAGLIDADG endonuclease 192187: 192864 MW: 25414.908]	MKTIYKNQNNKDLMLRPHYITGFSDGEASFSVSINKDNNQKTG*RVQAQFAIGLHAKDLPLLSKIKDFFGVGKIRMKKSGFVVYYSVACIEDLVEVIIPHFDKYPLITQKRGDFLLFKSIIELMANKEHLTLEGSLVDKIRPPLFSNYYTCSSLKRGGERIRATLNNGLSPILIESFPNIVPVPRPMVEDQEIKDPDWLVGFTDAEGCFHVSIEKLKPKQVLQLN
Mortrid1-LAG25-rns	LAGLIDADG endonuclease- 194299: 195630 MW: 49756.402]	MTLILWADTCIRNTRNWLKLSNSGDTLKLLVPSYSLKAICG*TNYSGKVISQKMSENEMGYRGSKSDLLNKSVKEQRVDGSWLLNELAVPKNRSLRCILMGSERNYQVKNPTKQLTSRTYSTLTNKPLLNP*FITGFSDAEASFIVSIYKDDKNKMK*RVSPYFCIHIHIKDLPLLKQIQETLGVGIVRSNSKSTAVFRVNSMQELKVIIDHFEKYPLVSAKYPDFILFKQCYDLIEQKEHLTEAGFNKILALKYNLNKSLPAELKTAFPNIVPIARPEYKIIEVPNPF*ISGFVSGDSTFSVSIEKSTSKVGFRVRLLFGTCLHIRDKDLLISMGKYFKNLNFNSLSLDGINSREEISIHSSESKKTCLLQIKNNSDIENKIIPFFDEFPILGVKSLD…
Mortrid1-LAG26	LAGLIDADG endonuclease 208279: 209013 MW: 27758.117]	MKNNNNNFSPVAVYENAKLCKELIWLENQGKSGIYKWINIINGKTYIGSAVDLGVRLRSYSYESYLNRHTDMAICRALLKYGYENFRVEILKYCSSEKLMEWEQFFFDLYKPEYNILKTAGSSLVYKHSEESRVKISAAMTGAPLLLFFIYIVNEIRGGLIKGTPKSEQHKAAISAALTGNNNGNNQPNAQKIIVTDLELGTKNTYPTIRAAARALNLRQSSISNYLASNNQTSFKKRYIFTKI
Mortrid1-LAG27-cox2-1	LAGLIDADG endonuclease 222205: 223635 MW: 53746.957]	MFQLLLNYIHEYCDAPRPWGLYFQDSAAPQMEGLVELHDNIMFYLIIILFGVGWILTSVIRNYASTRSPISHKYLNHGIYNVPIYNISNPISPLLSEAGRMMKVLTVKAKLRAHSYYYLKKIIKF*FKTVPVTSRRGLNLINLTGVALFIYIFFAPCFAGEAIVLVANLDALFIPDANFYLSISSFSPLNSDTPGWGSPAPVKSYENASTMKKLIIKENENKSGIYRWTNKYTGDTFIGQSINLSARFIHYFNTSYLTSKKQLIISRALIKYGYSGFSLEILEFCEKSDLLEREQYYLDLLKPEYNILKIAGSSLGFKHSEDTKAKISKSLKGIYVGKNSGAAPPILPTTTRVVVGMDGRAFFGRVHSEETKALMSTKKLGDKNHNFGRTLSEETKELI…
Mortrid1-LAG28-cox2-2	LAGLIDADG endonuclease 224428: 225555 MW: 42878.414]	MDEVSDPAMSVLAEGYQFLLNDGLKFYILNKIKDTSYLALLFTGQVNNVLSLQTKSKNTLASQRLKKSHGLPGGLPKRRAGAPALP*TSPPPLPLLPSRRGGGGVHGAPPFPFWFFSQKNQKRKGFILGFNMQRVLHVETPPRPNTIDNHMFHTKVKAANRIGPHNHDVVSVIVGSLLGDCYANRRSVEGTRFAYKQSIVHKDYLFWLFDFFHSRGYCSNLEPRMYTRRLKKRDQVIEYYGYEFNTFTFRSFNWIHKMFYTKGKKVVSLEIEKYLTPLALAV*VMSGGKFVDGRIELCTYFHTRQDMDKLVNILNNLYGLNCSFYTRKEGLYRIDISKESVKLFQTIVSPFMIPNMKYRVGRSRTKKHLDQNCIV
Mortrid1-LAG29-cox2-3	LAGLIDADG endonuclease 227624: 228091 MW: 17395.564]	MKNTNNLVPVRIYSNAEIQKKRILEENKGKSGVYR*TNLANGCSYVGSAVVLAKRLKYYFSVNYLIESVNKNMVISKALLKNGHSNFSLEILEYCEPSDVISPLVEQYYLDLLKPEYNILKIAGSSLGFKHSEESLQK*AKLRKVKIIQKKLDLK
Mortrid1-LAG30-nad4L	LAGLIDADG endonuclease 236774: 238105 MW: 48809.99]	MKHMNLALLLFLIGILGFVLNRKNIILMLISIEIMLLAITFLILVSSLSFDDILGQT*AIYIIAIAGAESAIGLGILVAFYRFYSSNYIKLCRLFNVLTVPGNVTVRICHPLQKPTLAYKKIRANCRLYSTKIAPIQPKITQKLSGLDP*FVTGFTDAEGSFVCSVRKRVSSRVG*RTEAIFIITLHIKDVELLKLLQTYFGGIGNIRKHGKDSCAFVVSSLEQITKIIIPHFYKYPMITNKRADYLL*REIILKMGRREHLMQDGLQAIVNLRASMN*GLREELIAAFPRTIPVKRPVVVGQVIPHSL*LAGFSSGEGCFFVKIGKATTRIGFQVVLLFELTQHSRDEKLMESLIEYFGCGRLAKTGKDVVRFKVVKFSDITEKIIPFFCQHQIIGVK…
Mortrid1-LAG31	LAGLIDADG endonuclease 238196: 239647 MW: 53597.9]	MKSRITWLKPLVLLTYRYCYHRAFIFLYAIYIIAIAGAESAIGLGILVAFYRFISSLSSYCLSCGKNKTYSLPYVPSVSYGTRAVRNYSTNQSKNYSTNQSKNYSTNQSKNYSSDP*FITGLFDAEGSFVITILNNSRYKTGWNVQARIQIKMHERDRALIQSIQDFFGGIGAK*CGMSLLCLQLSNSGDLLKLLIPSNI*KKICG*TNYSCMVISQKMIEREMEYRGSKSDFNLKSVKEQRVDGSWQGAGASCLRCTLMGFERNYRVRIPSNQINRHTIRYYSSKPVQQSVPVNPNLALNP*FLTGFVDAEGCFTLGITRNKECKTG*SVQLFFQIALHRKDKDILDQIQNYFGVGKIYKHGPQSLLLRVLSIKDLQVIINHLDKYPLITKKLADYRL…
Mortrid1-LAG32	LAGLIDADG endonuclease 240703: 241551 MW: 31707.25]	MAPSGPRDAVPVKFYPNSDISKVEILSENKAKSGIYM*TNLTNGKCYIGSAVDLSDRIKFYYSSSKMNSALQQGKSYICSALLKDGNQNFSLTILEYCEPSELLKREKFYIDYLQSEYNIVKDPTVPPMSGRTHSEETCKKISDTAKKIENYGRFKTGENNPMFGKNHSEETILKISEAKMGKNLSDEVRKKMSDTAKKIDNPGRFKAGENHPNYGKPKLAGSGTPAQAIEVFDNKTNQTTNFESIAEAARILDIRWEAIKNYLARNQQKPYKGRYNFTLKK
Mortrid1-LAG33	LAGLIDADG endonuclease 241791: 242837 MW: 38532.855]	MSWGVLLLESLVNFKTPARRRGNLPS*ALPSNKS*YSTTCVTKDGNPKGHLKDLNPFYVTGLVDGEGTFAVSIYKSEDHKTG*RLQPSFSIELHKKDLTLLNSIQSFFSVGTIRIRGRDGQGIYSVYDLEELTNVIIPHFDKYPLLTQKRADYLLFKQVVAIMKNKEHLTSEGLTKIISIRASMNKGLSETLYTNFPGIIPAVRPLVESMKILDSN*LAGFTEAEGCFYVSINKSKTTTGFAVQLKFQLTQHYRDKQLMECLETYLGCGRYEARSQNIQAGNFVVSKLSDITEKIIPFFDKYPILGCKSKDYADFKRASELVQNKAHLTAEGLDQIKKIKAGMNTGRE
Mortrid1-LAG34-nad5-1	LAGLIDADG endonuclease 247157: 248224 MW: 39705.266]	MVCLVVNKFTDITEKIIPDLPLGSPPGNPWFLDKYLVQGIKSADYQDFKRAAELIKEKAHLMPEGLAQIREIKAGMNTGRDYTKLHSNSDETLSAAKLSEPKSQLKRIPYIQKRTFGTLGGIYKGVKIKSTERIGPHELDVISLIVGSLLGNTYLEKRKTGLAIRIIFVKCNNNVEFLMWFHLFLAKRGYCNLNKPKLSKIITKGNKVLFSYCISSYSFSSLN*LFEMFYKDNIKIIPRNLGNYLTPLALAI*FLDAGHPGLGKKKLATIFHVSREDLKYLSIILKNKYNIDTVIKSKGRNLGGTLYIKNSSLSTFSKIVKSHILPSLHYKLKPGHHVKLSLPGTSGLHFSSFFT
Mortrid1-LAG35-nad5-2	LAGLIDADG endonuclease 255336: 257027 MW: 62426.72]	MAKSSQVGLHVWLPLAMEGPTPVSALIHAATMVCTTENNNINVSNKNKLLDPYFITGYADGESSFSIRLRKSIDSKWGYKILPVFSIGAQINPHNKELLEKVKEFSSSLREEMNSPLRAEFCPPFQRAPPHTLLLFSLSSLSSQVPSAGAAALVAAPTPLRGLGEPHPPLGGRDKRGAGGIG*ISASGNMYYGGCRYFSTVPNELIALPDQKKTHNSNLASAPPSHPTTTRVVVGWEGGDPNWVTGFSDGESTFTVSISKNNKYKLG*TVSPSFQIGLHKKDLPILVAIQEFFGVGRITERLSTEMAFYSVTKNQDLINVIIPHFEKYPLSTKKRADFILFKSVVELINKKEQPPPPLSYFFFLCCFYYIIKKILREGGGFNEEGLNKIVSIRASMNKG…
Mortrid1-LAG36-nad5-3	LAGLIDADG endonuclease 258339: 259400 MW: 40669.27]	M*INQLSYCYLLEKLYIKFIHIFALRCKMYNKILCIVLDEFKSIRVNQQVTLLSSNNVTSETARDITFQFNNYLNQKVLHKKNLNKRFLE*FIGFTEGNGSFVVSNNKVYFDVSLNIDNIQVLYYIKKQLGFGKVLITKKDSIPVKGTFYVTSKENFYRLITLFNGNLCTFNKKEQFKT*LKIFNSQYSDNILFIDRLVKPSLNTG*LSGFIDAVGCFTGRLKNSNHLLDTNKTPYLTFYIFQTEFYILNIISEQLVNDKYKNIKYNKDLDGLIFSCSNITKLKLIINYLNRYNLKTKKSLAFTK*CKIYNIIKKKEHINSVGLNKIYLLTIEINKYMPALPIYEKLKIQSDP
Mortrid1-LAG37	LAGLIDADG endonuclease- 288159: 288557 MW: 15065.285]	MEPIVKYDDADVDKVKIFADNRNKSGVYR*INKKNGKTYVGSSINLSVRLYTYYSLASLAKSNRPIDRALLKYGFSNFSLEILEFCDTDNLLKREQYYMDYLNPNYNIVETAGSTLGYRHTPNLLQK*EILY
Mortrid1-LAG38	LAGLIDADG endonuclease 289591: 290562 MW: 37153.637]	MKTNYNFTEGWFSGFSQSDGCFTIAFEKRKSGLLVRPKPIFVLTQDISELDMFKKLHLHVGIGYITKSKINVSLYVTSLADIKNVLFPIFDKHPLRYGKRRSYLIFKHVVNMMLNKEHLKLEALLSIIHLSF*MNKETSTRTEESKTKLIDFLRDKHGELPEYKETSITNDLPIAPMSLDFITGLIDGDGSFNVSFQLKPYRRVKINFTVVQETSCKEVLNELKAYFGCGKVYDLPSSASRYQVENQDLIMNNIAPILNNVKFNTEKSEYYKATIKAGEILKTEGIKSDESFKTIIDLVYDINKSGKRRRLTKQEFIEMMMKS
Mortrid1-LAG39	LAGLIDADG endonuclease 291543: 292364 MW: 30333.15]	MKTLNIILDLQLLLFSQETFIFLGTFILPNGGNIYPAVTYDNVELDKDQILKENKDKSGVYRLTNLVNQKTYIGSSVDLRKRFHVYYSTVRLSTSNMAIYKALLKYGHSNFSLEILEYCEPDKAVSKEQEYIDRLKPRYNLNPIAGSSLGYKHSEEALSKMRS*TRTVSDETRENLSAAATGRVLTPEDRAKISAARTGIKFTDEHRAKLSQAIAAINGVAVVVTNTKTGITEEFATMTEAGAALGVSRTTIKKTIQSGKIFRSSYIIKLKGK
Mortrid1-LAG40	LAGLIDADG endonuclease 296087: 297427 MW: 51084.594]	MWILFDFSQNQFQFVQEYHQVSIWDHSSYLLLLVSNKDLAEGKTYSTNLDTFYQWFVGFSDAESCFSIVPKKDTKGIINRFTFMFSIGLHIDDTDVLNTIQKLLDVGIVSKSNKECKFTVNDIEGIKKLIAIFDKYNLNTTKYLDYSDFKEAFNLYQDRGGVVTEELKKNILDLKNRMNTNRVSFDLPSHHEIKITSYWLLGLIEGEGSFNLFRNELKPTFGICLSELQLPVISKIKEFLVQNLGFDSNSM*KLEQTAAIGINIQKARGNSKSSVLLLIKNTQILHNHLIPFFDKLVFLSKKGKDFIDFKIICQAIYKGAQRDDKLKSLIIKLSYTMNNFRLSSSKEEIKNMTKEELSLLKDSSALVEHLPDGRVRDINSKVIIHQSCSSIYVITTPIG…
Mortrid1-LAG41	LAGLIDADG endonuclease 299166: 299666 MW: 19091.924]	MPICRALLKHGYSNFKLEILEYCDEECRLIKEQYYNVFKIAGSRFGSKHSEETKINMSESRKGEGNSFFGRIHSDETKSNFSKARMGVNNPSFGKSPTEETRIKITQKLGHVIEVTDTIENVTRVFDTIGKAATSLEASYTTLGRYIKSQKLYLDRYRVVKVEQKE
Morame1-LAG1-cox2	LAGLIDADG endonuclease-95582:96583 MW: 38228.92]	MDEVSDPAMSVLAEGYQFLLNDGLKFYILNKIKDTSYLALLFTGQVNNILSLQTKSKNTRRAGGFELACNAGVLHVGTPPRPNTIDNHMFHTKVKAAKRIGPHDQEVISVIIGSLLGKCVNRRSVEGTRFAYKQSIVHKDYLFWLFDFFHSRGYCSNLEPRMYTRRLKKGDQVIEYYGYEFNTFTFRSFNWIHKMFYNKGKKVVKEIEKYLTPMALAV*CMSDGKFVDGRVELSTYFRTEQDMEKLINMLKNRFGLICYKYEPKKGSYVIVISKESVRLLQTIVLPFLLPSMKHKIGFHSH*TFSSHGSGWFPIQRGNRFYTTLHSPPPSVLR
Morame1-LAG2	LAGLIDADG endonuclease-112178:113281 MW:40634.33]	MIEKEIGYRGSKSDFMTNLKANLKLKSVKEQRVDGSWQVGGASCLRCTLMGFERNYRLRIPSNLMNRNTIRYYSSKPVQQCEKQNLMMDP*FLTGFVDAEGCFTLGITRNKDCKTG*SVQLFFQIALHRKDNELLERIKNYFGVGKIHKHGSQSILLRVSSIKDLQVIFNHFDKYPLLTKKLADYNLFRLAYNIIINKEHLTQEGLSKLVASPPSSVYDRWGGGDASLLFQRERRDPFKGSLNLGLSPELKSAFPDITNTDKPIVTEQAHKIPDPN*LAGFATGEGCFYVVAQKRPAALSLSRPCSCTPPLSLIGASSSSPRCLS*GGPLRGREGGCMLEREREGCISPAEQGDATLFFFFYFIKKS
Morame1-LAG3-nad5-1	LAGLIDADG endonuclease- 120329: 121579 MW: 46138.883]	MSHDPQ*GRVRGKQGYGEKLSNSGELLKLTVPSLI*KNIGG*ANHLCMVIICKMSENEMDNRGSKSEFTSNLNSVKEQREDGSLRIKHLMRVRCSLMGFERNYQANIPSKQFNIQNFSTFSSTQINP*AISGFIDAEGSFSIILDKNKTRKLG*RAQSKFQIGLHIKDLNLLSQIQESLGGIGSLHLDPNKDRVIFSVDSNKDLLKLIDHLDKYPLISQKAADYLLFKQVVELISNKAHLTTEGLNRIVNIKASMNLGLSDALKSEFVGFTPVERPIIITDNIPHPSWISGFVSGEGSFDVRVSPSSNKIGYRVQLRFRISQHERDFRLLENIIKYFGTGNVYKYKGKSAVILTIVNFTDITNRIIPFFGNNPLLSGVKLYDYLDWCKIQKLMEDGSHL…
Morame1-LAG4-nad5-2	LAGLIDADG endonuclease-134414:134911 MW: 18537.273]	MGGDASQLLRSRDAGLGLDLSPIDSNS*LAGFTEAESGGFYLLITNGRNAVRYTTQFKLKVNQVCPNNADGELIGRAYFGILSQICECLKTTLISRVEHSNDIRFLFIIIAHSSYSLDIVMEYFDKFRAAPPPAKQVSSSQYIWLYWDDETFLIFFFSLLFLFYD
Morame1-LAG5-nad5-3	LAGLIDADG endonuclease-137891:138886 MW: 37011.15]	MAKSSQIGFLKALKNW*FFSQFFRTLIYAGKISNALESVGSLFSTQNLCRATNENDPEKSQRQGINQQGINNLTIKKNNKINKNKANPYFID*FIGFSEGDGSFVITGPRGKSIFSIHLHKADLPLLHEIKIQLNIGNVYEGKDSAYFIVKAKDEIHTLISIFNGNLFLRKKHIQFSR*VLNFNEKNKLNIEVENQIFKPSLSDN*LAGFIDAEGTFIVSITKSNITQRFHIDQKDADLEFAYIGELIKGKPSKYKKYNRVAVNYLSSNTIIEYLSTHKLISIKGKSFEK*MQIYEYRKTKPAIEPVDFVMLKQKAALINALRNISKSPAK
Morame1-LAG6	LAGLIDADG endonuclease-222596:223018 MW:15320.798]	MISDPN*LAGFVEAEGCFYIGITKSSGKGGG*VQLKFKITQHSRDALLMESLVKYLDCGNVYTKSSVDVMDYEVTKLSDLTEKIIPFFKKYPLEGAKKENFEDFCRAVSLVESGSHLTKSGLEEIVRIKSGMNTQRKSEK
Morame1-LAG7	LAGLIDADG endonuclease-224797:225480 MW: 25682.99]	MLQVSSFKDMLAVIDFFDKYPLKTQKLADYLLFKQAYEMIKNKEHLTLEGLSKLVGVKASLNNGLPAQLKEAYPDVEPVKRLNVVNKEIPDPN*LVGFTSGEGCFTVGVHPSSHHKLGYQARLRFQITQQDRDRELMESIVKYLNCGIISFRRDVVDFQVNKFSQITENIIPFFTKYPILGVKKENFDDFCKVAELIKEKAHLTEAGLEQISKIKDGMNSHREGGSA
Morame1-LAG8	LAGLIDADG endonuclease-227190:228122 MW: 34742.734]	MNNNNLNPIFVSGFVDAEGCFHASIVDRAELKAGKSIRAVFQISLHKKDKALLDLIRNYFGVGEVIDRKDGAFYYRVSQVQDLMLVLAHFEKYPLLTQKGADLELFKQIVEKMNRKEHLTTEGVQEIVNLKASMNFGELSDNLLSAFPNTVAVSRPIVKDPVIYDPEWVSGFVEGEGCFFVNIYKRKDSILGEGVKLVFKITQDNRNSDLLARFVEIFGCGAIYSQSKSTGNVQDFMVTGLSHITDKVIPFFLAHPLQGAKKKEFADFVKVAELMKLKAHLTKQGLEEIRTIKLGMNFGRVALIVPSSSK
Morame1-LAG9	LAGLIDADG endonuclease - 231323: 232213 MW: 33511.766]	MFKNVKVLYKTKALLIKPTTVKKNINFNMFQLFFNYYILLLDVFIHNFSLVDSVLFVVPALGCEATTQKISTITKAQVIGLGPNSRLLKQYKESLVELSPIQREAAIGLMLGDASLQTQNGGKTFRMKFE*GDKSKFYLDHVFNLFDEWVLSDPHQKIRLSPAGNKITN*GFQTMSHEAFNFLAQLFLNLRTKSISTDLIKNHLTPRGLAY*FMDDGGKLDYNKNSKNKGVVLNTQSFKDKEVEIMAQQLMEKFNLDCEVRSNKGKKVIVIKSSCYPRFLFLIAPYILTQMRYKLP
Morame1-LAG10	LAGLIDADG endonuclease-233915:235060 MW: 43517.78]	MK*ELNKKNLTGEYIAGFVQADGSFSAVLASKTRNTKRYLYLSLVFTIVQNQKYKDLILEIQKKFGGIGHWYLNKKDNSIRYQVTSQSDLLNVIIPFFMKHQLRSGKLLSFLYFKYIVEVMSTRAH*TDKKILLSLIVIASNLNPLGKIGNKIRHLTGEEQKYVIDNVQPEGVDISKLTESIQNFKQNKLTLDFIHGLFDGDGSLSVYFTPKKSSISESSQEVPEGTDTQLCELQNGEGETKLSVGFTFTIVQDRHNISLLNEVKSYFNDKGGIYNIRKECNIYKSGSKSDLMSVILPKMVNKESMESIKDCSLEELKLPLLKYNKIYYICKILEYCSSPGFKRNKETMNEIIRLSYLVSRESDNKTLEEYVEELNRKFFL
Morame1-LAG11-cob	LAGLIDADG endonuclease-362521: 363237 MW: 27288.19]	MPQIYSLDLFLFYIVYILVISKKTNNISNKVSRIKGVYRIGPHNKDILSIIYGSLLGDAHAEKRLIGVGTRIFFFQEDTHVEYLLYLHKLLSEAGYCNDKTPVIRKRLGVKGKIRKIVRFSTWTYTSFNSIHSEWYVNDKKRIPNSIDQYLTPLALAI*IMDDGTKVGKGLKFCTNSFTYDECTYLVNVLYKNFNLKASVQSAGSKDQYVIYI*KESMSDLSKIVYSYIIPEMRYKII
Morame1-LAG12	LAGLIDADG endonuclease-366571: 367179 MW: 23035.416]	MKVFVKRRPPFAWPPPCKARGGPSDGGDAASLFMATFGGHDEDGLLKYGYSNFSLEILEYCESNNRHERENHYFRLLKPEYNIIHDVTPFSDETILKMSEKHPRAQKIYVTDLDTNIKTAYNSIRHAASAIDANRASVVNYLNSSQLKLYLGRYIFERVELDDKATHTLNIPLKIEASLAKTITNLASPLRPRPSLHFSIFF
Morame1-LAG13	LAGLIDADG endonuclease-415879: 416391 MW: 18271.541]	MYGKSHIKRAILKYGYSNFSLRSLNIVKRPPLIALAFLAFCFFFKKQKERKLKEGEEGGPWMHLSSVGERDASETLRVEKEFINLLEPEYNLAKDTTSPMLGRKHSDETKASPPLGSPPPLFITTTRVIV*KGGGT*REGGGVILIIK*PPPRGGGERSSL*PRRGGGHL
Morame1-LAG14-COX1-1	LAGLIDADG endonuclease-484308: 485360 MW: 39235.68]	MTG*TLKMDGELL*GDSEAIKLFSMRESRKFNKNK*NNLNDNEKFKI*LVGFTDGDGCFSVVKSGGTYRLQYSLSQSAYNLRILYYIKSSLGYGSVSKSFLYKYRHIFIEKTRVGEGARSAPLQPPSAEGGRSKQNWGNFRITDRKVLNQVVFPIFDKYPLLSSKQFNYLRFKKAYDILENKNLTTVIKNKMIEELLSEKLPTDYVSPAISHLSETSSYEEIADAISIY*LAGFIEAEGNFGVYPDRGRFNIEFTLVQKLDKILLQLIKRFLHISSNVNYSNTRNIYVLNTKNSRSIGNIIDTFRGKFKGMKSLEFKL*SKANYYKNTNIVKVSKIHKIISKVRGKNSVN
Morame1-LAG15-COX1-2	LAGLIDADG endonuclease-487390: 487845 MW: 17064.512]	MMSNKEHLTMEGLQKIISIRASLNKGLTPLLKNSFPDTIPCERPKVEVPKNIDPFWLAGFVEGEGCFYVKIANLATKKGPVQLKFTLSQHSRDRLLFNNLIQYLGCGRLEETPIIVRLVISKFEDIQQKVLPFFAKYPLLGSKKTRFG*LM
Morame1-LAG16-COX1-3	LAGLIDADG endonuclease-504321: 505010 MW: 26058.373]	MRTNKNFTLHKLID*LNTKNKERRPSSLIDCPKRAINGEEGAPPLPLSLIAPKGQSMREEGLNIEKKGLNTNSLISDA*LSGFIEADAHFSVRATESGKYPKIECKFELTQRQIDHNNNDNLFFLEEIAKLFLCTVKPIRLEKANPQYRIRTTNIKGNLSVIDYLTKYPLFGTKFLDFQD*VKVVNLFKEGRMDHKLNIAKVKLIKSQMNDNRTEFIWDHLQNFYNLNK
Morame1-LAG17-COX1-4	LAGLIDADG endonuclease-505293: 506276 MW: 36758.375]	MERRFSTFPLRGQGNNYKSDYMSYYLAGLLEGDGHFNTPNKLYTPSPPPSPSMPGRGGEDGTARVAAIETVFALKDRRSAELLQSLFGGKIYDHPPALLFSNYYSHRSCEKRRVNKKLTR*LVQDKKSVTNIVNLINGKLRTPKINSLYNMIDFLNATPQGDNIIKLPLDTSPLNNNA*LAGFIDADGHFAIKGFTPNPKSHLGIHFQLSQRATDKSGESLEKLMLKITEFLLVKLNRRTFSEKYHQFVVSSSNRVSNNIIIEYLNTYPLLSSKYLDFKD*ETANNIYINKLHKDPIQYEKIRELKANMNNGRTYFS*SHHKQILFD
Morame1-LAG18-COX1-5	LAGLIDADG endonuclease-530558: 531691 MW: 42540.42]	MMSIGVLGFVV*SQVVAFLYREVEVINFAVCWKSLMCIDTLYSENSIYFAQSAGNLCLTSLVFVMAILFVSLSTPKSKIWWVIKRTLVRFHTSAKSDKKGDDKKTDKRTSETTRETSFNFREFRAFTGLTPEVVSDAWLT*FIGFSEGDGAILTGHTNDIPRFVLTQKEISILNHIHETLGFGRVRTYGSFSRFLVDDKKGILALAHLFNGNLVLDKRKIQLNK*LDLLKITSGITRCNELPLLSNAWLSGLIDAEGCFNVTLFKRKAMTLGYQVKLRFMIDQKDSLNTLLFIKNQ*DMIGYFRNYPLKTKKQIAFNKWVRIYELVCNKAHLTTQEIEEIKKIKKEINLINSVTGKTGDRFVKKYKEKKIIKF*SIT
Morame1-LAG19-COX1-6	LAGLIDADG endonuclease-549500:550330 MW: 31721.906]	MVALLLQEPGPHPSSLIHCHRQWTERRAIKKNEDSKESDAEYIKMFWVGLMDGDGSIQVNH*RNQSLQYRLVIKLSNITSNYNMLIKIAKVIGGSVRITGKGKDVIWVVNRKETIQEIISIFDTYPPLTSKKICQLEFLKTCLLENSVDLYLSNRNSKYINQPAILNSDPFGLERNSFALPNYFKGWLSGFIEAEGCFSIRKSNNHSFSIGQNDDLYLMNAIKQFLGATNIVRNPYRNFYSLEIYKKETLKKIINHFNNYPLLGEKGESFQKFKQV
Mordim1-LAG1-nad5-1	LAGLIDADG-? MW: 45082.305]	MREKDAVGWGGYGSVGEAAGDPLSGFFPLSAQQVSSSNIFQYIGSKIPFFLSAFFAAEPAKNQIWDYDPKGARAKKKMQRGEGSNLGLVQDLGSSETTREAFILKDNIFKF*LIGFVEGDGSFIINKDGYLEFKITQSSLDAQVLFYIKKSLGFGVVRIQDKKNNTHCYRVRDKEGLFKIISIFNGNLFLDSRKEQFKL*LAAYNYKYKQNITYLENNNKPNLSNSWLCGFTDAEGCFTCSIIDKPTNGGLVRLRYILSQKGNYVQMKYLADMLNGKTHFLKSGPPSHRHGPPFASRHSQESGVMRWGGHAMRGGAASLVAPPSLQGRGGQEGSYSGYNMTVNTTKLGLVIKYFDLYPLKTKKHIVYFN*NKMYKLIVDKKHLTADGLTLIKRYNKNLN…
Mordim1-LAG2-nad5-2	LAGLIDADG? MW: 36757.836]	MAKSSQIGFLKALKNW*FFSQFFRTLIYAGKISNALESVGSLFSTQNLCRATNENDPEKSQRQGINQQGINNLTIKKNNKINKNKANPYFID*FIGFSEGDGSFVITGGKSIFSIHLHKADLPLLHEIKIQLNIGNVYEGKDSAYFIVKAKDEIHTLISIFNGNLFLRKKHIQFSR*VLNFNEKNKLNIEVENQIFKPSLSDN*LAGFIDAEGTFIVSITKSNITQRFHIDQKDADLEFAYIGELIKGKPSKYKKYNRVAVNYLSSNTIIEYLSTHKLISIKGKSFEK*MQIYEYRKTKPAIEPVDFVMLKQKAALINALRNISKSPAK
Mordim1-LAG3-nad5-3	LAGLIDADG? MW: 40383.586]	MVVKEQRVDGS*SIKPQLMDLRCTLWGFERNGGIKLGFNMQQG*NSYVKVPSKQFGLKKYSTYNSTIVNPGV*SGLIDGEGSFSIIVDRNKTRKLG*RVQLKFQIGLHTKDLNLLYLLQQYLGGIGSIHLARNREIVNYSIDSIEDLNKLIIHLEKYPLLTQKAADFLLFKQVVKLVNNKAHLTVEGLNQIVNIKASMNLGLSDMLKSEFAGYTPVERPVINSDNVILDPH*ISGFVSAEGNFDVRIPSTNSKLGYRVQLRFRITQHSRDLRLMEKIVEYFGSGKIYKYGGKSAVSLTIVDFTDITNIIVPFFNKNPIIGIKLYDCLD*CKIHSLMINSAHLTVEGINSIREIKSGMNIGRSFEDK
Mordim1-LAG4-nad4L	LAGLIDADG ? MW: 33954.04]	MKHMNLALLLFLIGILGFVLNRKNIILMLISIEIMLLAITFLILVSSLSFDDILGQTFAIYIIAIAGAESAIGLGILVAFYRFISSLSSYCLSCGKKKTYSLPYVPSVSYGTRAVRNYSTNQSKNYSTNQSKNYSSDP*FITGLFDAEGSFVITILNNSRYKTGWNVQARIQIKMHERDRALIQSIQDFFGGIGYVSKPNNTSTVEFRVSTLKDIINVILPHFDSYPLITQKFSDYILFKQVVLLMLDKEHNTLEGVQKIVNIRASLNLGISKDLKEAGGRAQRAPLQSAAARHSAFPRAVPPHLS
Mordim1-LAG5-cox2	LAGLIDADG? MW: 46645.477]	MDEVSDPAMSVLAEGYQFLLNDGLKFYILNKIKDTSYLALLFTGQVNNILSLQTKSKNTRAGGFQLACNAGVLHVGTPPRPNTIDNHMFHTKVKAAKRIGPHDQEVISVIIGSLLGKCVNRRSVEGTRFAYKQSIVHKDYLFWLFDFFHSRGYCSNLEPRMYTRRLKKGDQVIEYYGYEFNTFTFRSFNWIHKMFYNKGKKVVKPEIEKYLTPMALAV*CMSDGKFVDGRVELSTYFRTEQDMEKLINMLKNRFGLICYKYEPKKGSYVIVISKESVRLLQTIVLPFLLPSMKHKIGFHSH*TFSSHGSGWFPIQRGNRFYTTLHSPLPPYYASSTEGGGGGGGPPGKNKLNPNYITGFADGESNFTIIITKNKNLKMG*RVQPSFQINLHKKDTAPRP…
Mordim1-LAG6-cox3	LAGLIDADG ? MW: 51849.207]	MLNLSINLVLFLLLLPGPLAITHML*QRCLFIKPQLNKPYSTISIENDKEGPPLSLHRTMLIVGEERGFYK*FSGFTDAEGNFIILTLPKGFTFKFSIGLHIDDLPVLNYIKDKLGFGSVYAYKNNCYYNVTKKEDILKIISIFDIYTLNSSKRLDYLDLKKAFYLYNDRTDLSKELINQILDLKNSLNTQRTNFKLSQIIISKS*LLGFIEGDGSFSLSRTTIEPVFSIKLTESQLPLLIEIKKYLENNLGFDAYSMQKLNSSSIISIGESKAVNNSKPLATLTIKNIHVLNNYFIPFFNECEFISKKGLDFNDFKIICKAVYMGAYRVKIIKDLIIKLSFTMNNFRLSTYLGTVEPISISEINEIINAKATIEHLSDGRQIDIETKKLIHNRSSSSI…
Mordim1-LAG7	LAGLIDADG? MW: 24659.836]	MLTPERVKNNERWLDNIGISPQCIYTNALLQKKLILSAENKGKSGVYRWTNLENGNSYVGSSVNLYRRLKVYYSLSNALCKIKVGQSRICRSLKKPNGLGNFSLDILEYCEESNVLEREQHYMNLLKPEYNILKIAGSTLGYKHRKETKMLIREHSQLNQPHRIPVEVLNTLTGDITTYDSVKIAAKKIGCSEPNIVNRLCGITDARPPPSLSTVLY
Mordim1-LAG8	LAGLIDADG? MW: 38109.32]	MGFERNYQIKILSNQINKKRTYSSITTHEPLLHQSSINP*FLTGFTDAEGSFSILIQPNVNYKTN*RIKAIFAIGLHKKDTDLLEKIQSS*GVGKIHKHGKDSVQYRVESIKELQVIVDHFYKYPLISAKVGDFIQFKKAFDIIKSQEHLTQEGLLKLIGIKASLNLGLTSSLKEAFPN*EKVQFNKPEFIFSGIPDPN*IAGFSSGDGSFNIKTSSSTTNKLGSRVQLRFSIGLNIREKELIQYLVTYFNLGYSSIPKESESLNYVYSGKNSVSLQVVKHSHIMDIIIPFFEKYPIQGKKSLDFFDFKKVAEMLNNKEHLTSEGFNKILDIKARMNEERI
Mordim1-LAG9	LAGLIDADG? MW: 33896.043]	MVQTSSTERLVLNP*YITGIVDGEGSFGVFVKKDPRRSLGYLITLSFEIALDKKDLNLLKGLQAYFGVGGIYKHSGDMMRYKVSSIQDIAKVIIPHFDKYQLVTQKRVDFDIFKRIVRIINKGPVSREDLQEIVNIKASMNLGLSDSLKESFPNTKELARPLVKYTGIPDPN*LTGFSEGEACYYISIYDSPKSKLGKAVQLVYVVTQHIRDEELLAGLIDYLGCGKYSKRKEAGDFKVLSIKDINTKIVPFFNAYPLQGVKSLNFRD*KLAVEIMEKKGHLTEEGLKKIQTIKMRMNTKRFS
Mordim1-LAG10-cox1-1	LAGLIDADG? MW: 31721.906]	MVALLLQEPGPHPSSLIHCHRQWTERRAIKKNEDSKESDAEYIKMFWVGLMDGDGSIQVNH*RNQSLQYRLVIKLSNITSNYNMLIKIAKVIGGSVRITGKGKDVIWVVNRKETIQEIISIFDTYPPLTSKKICQLEFLKTCLLENSVDLYLSNRNSKYINQPAILNSDPFGLERNSFALPNYFKGWLSGFIEAEGCFSIRKSNNHSFSIGQNDDLYLMNAIKQFLGATNIVRNPYRNFYSLEIYKKETLKKIINHFNNYPLLGEKGESFQKFKQV
Mordim1-LAG11-cox1-2	LAGLIDADG?? MW: 45527.688]	MMSIGVLGFVV*SQVVAFLYREVEVINFAVCWKSVPPPSLKGGDAALIHFVNEGRLMCIDTLYSENSIYFAQSAGNLCLTSLVFVMAILFVSLSTPKSKIWWVIKRTLVRFHTSAKSDKKGDDKKTDKRTSETTRETSFNFREFRAFTGLTPEVVSDAWLT*FIGFSEGDGAILTGHTNDIPRFVLTQKEISILNHIHETLGFGRVRTYGSFSRFLVDDKKGILALAHLFNGNLVLDKRKIQLNK*LDLLNITSITSNVLPLLSNAWLSGLIDAEGCFNVTLFKRKARTLGYQVKLRFMIDQKDSLNTLLFIKNQ*DMILSHRKLAGGDSSSMYRVETNSFVRVKPIIEYLNIFRLKTKKQISFDK*VSVHKLVCEKSHLTEQGLNAIRKIKKEINLTN…
Mordim1-LAG12-cox1-3	LAGLIDADG ??? MW: 53743.684]	M*VEISEAIRMLSTCLLISLALRAMKLNKNNRKIFDPVVYLTNDTDINSGCMQPTDTKINTNISINNNNNSSPKFTDGNNANSKAAPLSWVDPEYPPHQRWGGGGVTHERGSCIPFARQYRRPTVGGAMGGGDGDAFNE*LAGLIDGTHPSLDEVKGCKTPPHRQLRWRRGVGDGGKNLSLVV*GTNLTSSVGVGKFFKKLKMKRLYKVGELKAHYTTSPITRYV*EGNSIQKVKFPDMLKENQRNNKENLNSKYYE*LAGLIDVGGCFQLSKKGYSSLEIVMELRDKHCLYQIKDKFGGSVKLRAGDNHLRYRLHHKTGMLNLINSINGLIRNPARILQLGKICDNYGIKLIDPKPLTYNNGWFAGFFDSDGSIYMNDKSGQLFITASQKNRFILDAL…
Mordim1-LAG13-cox1-4	LAGLIDADG? MW: 19367.814]	MALRAKRVAASLMALRAKRDAIRYRLHNKAGMIDLVTRINGHTRNSVRLIQLESVCLNLNIAMVQPLEITKSNG*FAGFFDADGTVTYSMKNGYPQLTISVTNKHEENVKYFESALGGKVYFDKGGYGSFK*SIKSPTDIDIFLDYIKTFPSRSSKKRRLYLIPRAPPPSNILLA
Mordim1-LAG14-cox1-5	LAGLIDADG?? MW: 35114.797]	MGRVCVEGGEDLLYLPSLTEMREERVEELDGGRGGPQLGSYLAGLIEGDGTIVVPKKERSDKGILTYASIQIAFAAKDLPLAVMLSKLIGHGSISKRKKQAAYILTINNRQGLLRMVSLLNGHMRTPKWFAFSELITWLNERDSSLQLITLPIDSSSLISNSWLSGFIEADGSFQVRTSLQSRRSRLGCSLEITQARTAKNGEDTFPVLKSIADLLNVNVNFIREDRKHPQYRVRTSTVQSNIAVVRYMDTFPLYSSKRLDYQDWRTIVHYFLEGTHRHNTNIIVQIKSQMNDRRTVFNWNHLIELDKI
Mordim1-LAG15-cox1-6	LAGLIDADG ? MW: 40484.062]	MTG*TLKMDGELL*GDSEAIKLFSMRESRKFNKNK*NNLNDNEKFKI*LVGFTDGDGCFSVVKSGGTYRLQYSLSQSAYNLRILYYIKSSLGYGSVSKSFLYKYRHIFIEKTRVGEGARSAPLQPPSAEGGRSKQNWGNFRITDRKVLNQVVFPIFDKYPLLSSKQFNYLRFKKAYDILENKNLTTVIKNKMIEELLSEKLPTDYVSPAISHLSETSSYEEIADAISIY*LAGFIEAEGNFGVYPDRGRFNIEFTLVQKLDKILLQLIKRFLHISSNVNYSNTRNIYVLNTKNSRSIGNIIDTFRGKFKGMKSLEFKL*SKAAGARSAPAAAPKGAANYYKNTNIVKVSKIHKIISKVRGKNSVN
Mordim1-LAG16-cob-1	LAGLIDADG ?? MW: 26878.645]	MPQIYSLDLFLFYILVISKKTNNISNKVSRIKGVYRIGPHNKDILSIIYGSLLGDAHAEKRLIGVGTRISFFQEDTHVEYLLYLHKLLSEAGYCNDKTPVIRKRLGVKGKIRKIVRFSTWTYTSFNSIYSEWYVNDKKRIPNSIDQYLTPLALAI*IMDDGTKVGKGLKFCTNSFTYDECTYLVNVLYKNFNLKASVQSAGSKDQYVIYI*KESMSDLSKIVYSYIIPEMRYKII
Mordim1-LAG17-cob-2	LAGLIDADG ? MW: 47710.742]	MIASVNPVVLKQSTTINQPEEIWLKERELELE*FSGFSEAESMFYISTTGALSFRIKIHYDDRQTLVYIQKLLSGLVNRNVGIIVDTKDHHESYYTIAKFQDIIEVLIPIFSKYYLTTSKFLDFKDLKAAAEIRNISFKDKRKLNADELNKILKIKSGMNSHRLPFNINDLPKRSLTPSRLLGFVEGDGTFYISNMLPVFAIKQHTKNIHFLYEIAVFLNKLPYRPEIGPVMDKLNTNPTPGVSQQSSGLSNLSVANVLQLYNYVLPFFKSLKFRTRKEVDFEL*VLAVRLKALGHLTYPEGRRCFIEINKYINKRYTTSAFIAEVPNLKKIHEILNNPPVFDLASGLPYKALSDVVKVSQKGHLGFGVNVYDNGKLVEGSPFSSYTQAALALGNINIS…
Mordim1-LAG18-cob-3	LAGLIDADG ? MW: 30547.164]	MVKVPSV*AFLSTKKLKTG*LVRSVFRIELHSREISLLYGIQSFFGVGNISIGKTRDTVAYYVGSTQDLTNVIIPHFLKYPLITQKRADFLLFKSVIDLMNKGEHLTTEGLAKIVSIRASMNNGLSAVLTESFPNITPLDRPKIEDQEIIDPN*IAGFTTAEGCFDVKLTKSKTHKTEHQIRLRFRICQHSRDIKLINSIIKYLNCGMVEARSKLNFVELVVTKFSDIEHKIIPFFHKYPIQGIKSLDYKDFCTIAAPPPSLFQPSPPNPFVLC
Mordim1-LAG19	LAGLIDADG ? MW: 43517.78]	MK*ELNKKNLTGEYIAGFVQADGSFSAVLASKTRNTKRYLYLSLVFTIVQNQKYKDLILEIQKKFGGIGHWYLNKKDNSIRYQVTSQSDLLNVIIPFFMKHQLRSGKLLSFLYFKYIVEVMSTRAH*TDKKILLSLIVIASNLNPLGKIGNKIRHLTGEEQKYVIDNVQPEGVDISKLTESIQNFKQNKLTLDFIHGLFDGDGSLSVYFTPKKSSISESSQEVPEGTDTQLCELQNGEGETKLSVGFTFTIVQDRHNISLLNEVKSYFNDKGGIYNIRKECNIYKSGSKSDLMSVILPKMVNKESMESIKDCSLEELKLPLLKYNKIYYICKILEYCSSPGFKRNKETMNEIIRLSYLVSRESDNKTLEEYVEELNRKFFL
Mordim1-LAG20	LAGLIDADG ?2 MW: 33641.848]	MFKNVKVLYKTKALLIKPTTVKQNINFNMFQLFFNYYILLLDVFIHNFSLVDSVLFVVPALGCEATTQKISTITKAQVIGLGPNSRLLKQYKESLVELSPIQREAAIGLMLGDASLQTQNGGKTFRMKFE*GDKSKFYLDHVFNLFDEWVLSDPHQKIRLSPAGNKITN*GFQTMSHEAFNFLAQLFLNLRTKSISTDLIKNHLTPRGLAY*FMDDGGKLDYNKNSKNKGVVLNTQSFKDKEVEIMAQQLMEKFNLDCEVRSNKGKKVIVIKSSCYPRFLFLIDRYILQQMRYKLP
Mordim1-LAG21	LAGLIDADG ? MW: 38996.7]	MGIKIILGFKVTQKAHSMGILYDLERYFNCGRIHIDSRKDDAYKFNVNKLEDILNIIIPHFDKYPLLTSKRLDYLDFKRVALMMKDGLHLKKEGQEIIHAIKVNMNNGRSLEERWNFFDTIEPIVLVNE*VQAFMDGESTFQFGIADRVSRGRPYVALTPTLSVSQSSHDVRILSAFISFFGCGYLKPKYDFSSLEAAKAVPVSRYVVNQSAVITEFVDKYPMLTRKQRPARAAREMHPSSCGGGTLDYLD*KKLIELKAQRATPPAIPFPYLHRFHPPHLFITNTSVIV*KVGGIWREGGGICYPFYERD*GGGMHPPLLRRGGGRSGYS*RKIRNGKNQIFYEQW
Mordim1-LAG22-rnL	LAGLIDADG? MW: 53306.03]	MWEKLSNSGELLKLLIPSIIRKNICG*SNYSGMVTSQKIIEREMEYRGSKSNCFKQFVKEQRVDGS*HKGELNSLVFKVYSNGFRKKLSSQNPFLANNKHVGNT*NKGGTPLSLTRILKLVNVNLLSNKGLNFTKSLNFSTASQVTKLSKRTFCIMGHNNVISG**VAGFVDAEGCFRISIIKNKNYKGNPYCSSLYSEKAEGLGNNTIPLSVRLYFQIGLHLKDEKILKLIQSRLGVGKIYRSKSRPDSVELQVSSFKDMSAIIKFIDNYPLITQKWADYLLFKKAYELILNKQHLTIEGLKKLVAIKALINKGLPDQLKEAFPKLESVNMQRCKVIKEIPDPN*IAGFASGEGSFMVRVFKSTSHAMGYQVQLRFQITQQSRDKFLMERLVSYLGCG…
MorM1934m1-LAG1-cox1-1	LAGLIDADG endonuclease- 47141: 48145 MW: 36293.44]	MSPPSIHPTLRVGPDGRGGGVEGGGVKIIIVFSLVDKPLADRLALITQVGKVYLKSDAGYVL*QIQKKEDVLVLINLINGYMRTPSAPSCHNVRPRVACLKRGRKIEALHRAAPLMALRAKRVAASLMALRAKRDAIN*FNLFDNCTLECLPLDNSPIDSNS*LAGFSDGDANFSITLTDRKKNGKVTGKRLQTFFRIELRQNYHRGESSSRSYFAVLSLIASARAKRALRCVSPATQGDAEYFSVNLLSRTRQQGDKLFFAFMVIAHSSISHKKVRAYFDRFPLYSGSKYLGAAPPLLMATEGGHDGRRTYKE*TYLQDLRLSGGVFTSEQIA
MorM1934m1-LAG2-cox1-2	LAGLIDADG endonuclease 60922: 62019 MW: 40454.043]	MTG*TLKMDGELL*GDSEAIKLFSMRESRKFNKNK*NNLNDNEKFKI*LVGFTDGDGCFSVVKSGGTYRLQYSLSQSAYNLRILYYIKSSLGYGSVSKSFLYKYRHIFIEKTRVGEGARGAPLQPPSAEGGRSKQNWGNFRITDRKVLNQVVFPIFDKYPLLSSKQFNYLRFKKAYDILENKNLTTVIKNKMIEELLSEKLPTDYVSPAISHLSETSSYEEIADAISIY*LAGFIEAEGNFGVYPDRGRFNIEFTLVQKLDKILLQLIKRFLHISSNVNYSNTRNIYVLNTKNSRSIGNIIDTFRGKFKGMKSLEFKL*SKAAGARSAPAAAPKGAANYYKNTNIVKVSKIHKIISKVRGKNSVN
MorM1934m1-LAG3-cox1-3	LAGLIDADG endonuclease 75324: 75953 MW: 23984.867]	MRTNQNFTLHKLID*LNTKNKERRPSSLIDCPKRAINGEEGLNIEKKGLNTNSLISDA*LSGFIEADAHFSVRATESGKYPKIECKFELTQRQIDHNNNDNLFFLEEIAKLFLCTVKPIRLEKANPQYRIRTTNIKGNLSVIDYLTKYPLFGTKFLDFQD*VKVVNLFKEGRMDHKLNIAKVKLIKSQMNDNRTEFIWDHLQNFYNLNK
MorM1934m1-LAG4-cox1-4	LAGLIDADG endonuclease 76257: 77273 MW: 38199.02]	MERRFSTFPLRGQGNNYKSDYMSYYLAGLLEGDGHFNTPNKLYTPSGTASSLSRRERERCSPPLSLFEREGGTARVAAIETVFALKDRRSAELLQSLFGGKIYDHPPALLFSNYYSHRSCEKRRVNKKLTR*LVQDKKSVTNIVNLINGKLRTPKINSLYNMIDFLNATPQGDNIIKLPLDTSPLNNNA*LAGFIDADGHFAIKGFTPNPKSHLGIHFQLSQRATDKSGESLEKLMLKITEFLLVKLNRRTFSEKYHQFVVSSSNRVSNNIIIEYLNTYPLLSSKYLDFKD*ETANNIYINKLHKDPIQYEKIRELKANMNNGRTYFS*SHHKQILFD
MorM1934m1-LAG5-cox1-5	LAGLIDADG endonuclease 106333: 107532 MW: 44646.824]	MMSIGVLGFVV*SQVVAFLYREVEVINFAVCWKSVPPPSLKGGDAALICLTTDEGRLMCIDTLYSENSIYFAQSAGNLCLTSLVFVMAILFVSLSTPKSKIWWVIKRTLVRFHTSAKSDKKGDDKKTDKRTSETTRETSFNFREFRAFTGLTPEVVSDAWLT*FIGFSEGDGAILTGHTNDIPRFVLTQKEISILNHIHETLGFGRVRTYGSFSRFLVDDKKGILALAHLFNGNLVLDKRKIQLNK*LDLLNITSGITRCNELPLLSNAWLSGLIDAEGCFNVTLFKRKAMTLGYQVKLRFMIDQKDSLNTLLFIKNQ*DMIGYFRNYPLKTKKQIAFNKWVRIYELVCNKAHLTTQGIEEIKKIKKEINLINSVTGKTGDRFVKKYKEKKIIKF*SIT
MorM1934m1-LAG6-cox1-6	LAGLIDADG endonuclease 124730: 125560 MW: 31721.906]	MVALLLQEPGPHPSSLIHCHRQWTERRAIKKNEDSKESDAEYIKMFWVGLMDGDGSIQVNH*RNQSLQYRLVIKLSNITSNYNMLIKIAKVIGGSVRITGKGKDVIWVVNRKETIQEIISIFDTYPPLTSKKICQLEFLKTCLLENSVDLYLSNRNSKYINQPAILNSDPFGLERNSFALPNYFKGWLSGFIEAEGCFSIRKSNNHSFSIGQNDDLYLMNAIKQFLGATNIVRNPYRNFYSLEIYKKETLKKIINHFNNYPLLGEKGESFQKFKQV
MorM1934m1-LAG7-cox1-7	LAGLIDADG endonuclease 141083: 141856 MW: 27882.486]	MINNLKPVATYENPDVQRDQIYFENKGKAGIYQ*TNKLNGKIYIGSSVDLSTRFRFYYSEQSMENYLKNSKSAIYSSILKNGILNFKLEIGPPPPSPPYYANSRWRGRACIL*T*RMY*TRARLDRFIKGRLQHLNNCRLLFGGGGHRREETRAKISASKKGQNNPMFGKTPSEVTCANISASLLGIPKSEETRARMSASPPPRRGGEVLFLIK*PRGEVIFVTEEGGGGHL**PPPPPPPVPPAFSPPQFYLTFII
MorM1934m1-LAG8	LAGLIDADG endonuclease- 162782: 163798 MW: 36995.336]	MHPTSHYVRADACIEDLVEVIIPHFDKYPLITQKRGGDFLLFKSIIELMANKEHLTLEGLDKILSIRASAPPSLSFRERGGGMHPHLSTTEGDASLNNGLSPILIESFPNIVPVPRPMVEDQEIKDPDWLVGFTDAEGCFYVAIEKSKTLTGFAVKLRFTLARGRAQRAPLHLPPLFKGPRSIFAPRPLRIPPHSRWKGGG*KGGGNGGGEKSGGGAQHIRDIQLIKSLVQYLGCGTILEVSKHSASPPLQSKGALGCIPPSYGGGDAVYFRVSNLSDNYNVIISLFNKFPLIGEKRLEFIDFCLVAELMKNKEHLTQSGLEEIIKIKSGMNRKRISD
MorM1934m1-LAG9-cox2	LAGLIDADG endonuclease 221084: 222196 MW: 41996.258]	MDEVSDPAMSVLAEGYQFLLNDGLKFYILNKIKDTSYLALLFTGQVNNILSLQTKSKNTRRAGGFELACNAGVLHVGTPPRPNTIDNHMFHTKVKAAKRIGPHDQEVISVIIGSLLGKCVNRRSVEGTRFAYKQSIVHKDYLFWLFDFFHSRGYCSNLEPRMYTRRLKKGDQVIEYYGYEFNTFTFRSFNWIHKMFYNKGKKVVKEIEKYLTPMALAV*CMSDGKFVDGRVELSTYFRTEQDMEKLINMLKNRFGLICYKYEPKKGSYVIVISKESVRLLQTIVLPFLLPSMKHKIGFHSH*TFSSHGSGWFPIQRGNRFYTTLHSPLPPYYASSTEGGGGGVGGTPRKKINLILTISQDSQMVSLILQS
MorM1934m1-LAG10-nad4L	LAGLIDADG endonuclease 237745: 239481 MW: 63726.4]	MKHMNLALLLFLIGILGFVLNRKNIILMLISIEIMLLAITFLILVSSLSFDDILGQTFAIYIIAIAGAESAIGLGILVAFYRFISSLSSYCLSCGKKKTYSLPYVPSVSYGTRAVRNYSTNQSKNYSTNQSKNYSSDP*FITGLFDAEGSFVITILNNSRYKTGWNVQARIQIKMHERDRALIQSIQDFFGGIGAM*LGTSLLCLQLSNSGNALKLLVPSNIRKNTCG*TNYSCMVISQKMIEKEIGYRGSKSDFMTNLKANLKLKSVKEQRVDGSWQVGGASCLRCTLMGFERNYRLRIPSNLMNRNTIRYYSSKPVQQCEKQNLMMDP*FLTGFVDAEGCFTLGITRNKDCKTG*SVQLFFQIALHRKDNELLERIKNYFGVGKIHKHGSQSILLRV…
MorM1934m1-LAG11-nad5-1	LAGLIDADG endonuclease 244429: 245769 MW: 48255.95]	MYLAIITLPLLGSIASGLFGRKIGVTGSQLITSSLVILTTLLAIAAYFEVGLNSIPVSIKLFTWIDSESLNVFIGFHFDSLTVSMLLGKKRLQRFSNSSNIKTKTFDFKPFYTKFSEYYPDLKQPPKEFLE*FIGFSEGEGCFTIAKRGDLAAPPTPPRPPTFTHSPPTTAWRGGEGGGLPLALRADAFVVVQSTKDVQVLIYIKDTLGFGKVGLLSSKQKTHRFIVQDIKNLSLICMLFNGNMVFPTRNARFLTFLSSLNEKLLKLNLTPIPPIIGCVTPSLCDG*LLGITDGEGCFTVSLLSNFFRPCSCFSLSLKEREKKVKNRKKNRVASPPSLFERGGGDAAPSVFDRWGRSAYRICFLLTQK*EANKFVLEHIMNLFSNNLANPPDFPPPRHA…
MorM1934m1-LAG12-nad5-2	LAGLIDADG endonuclease 246763: 248553 MW: 67179.86]	MVVKEQRVDGS*SIKPQLMDLRCTLWGFERNGGIKLGFNMQQG*NSYVKVPSKQFGLKKYSTYNSTIVNPGV*SGLIDGEGSFSIIVDRNKTRKLQLRGFNFLYHRGFEAPRSPTSSCSCFA*ERNIPPFQQVTMLKSLSQTRSKQLIGVKSSTCNSVNL*ITLCLNSLLSSSALSSAWLSL*G*SIAYAYSAGYNRNKERRDS*ATMHRYTPHKSKPLLSNKLSFRRYSTTSEVREENFYE*FCGLTDGEGSFYIKSTGSRTFSFRFQICLHKDDLEMLKFIQKTLGMGRIFTYRSQSYFDVTKQEDVARIIDIFSNYPLNTHKHLNFLDFKKAYELYVSNKERTLELIFEINTLKKGMNTKRSYFGTTESIKFRITPY*VLGFIEGEGSFHILNKDY…
MorM1934m1-LAG13-nad5-3	LAGLIDADG endonuclease 263791:264780 MW: 36757.836]	MAKSSQIGFLKALKNW*FFSQFFRTLIYAGKISNALESVGSLFSTQNLCRATNENDPEKSQRQGINQQGINNLTIKKNNKINKNKANPYFID*FIGFSEGDGSFVITGGKSIFSIHLHKADLPLLHEIKIQLNIGNVYEGKDSAYFIVKAKDEIHTLISIFNGNLFLRKKHIQFSR*VLNFNEKNKLNIEVENQIFKPSLSDN*LAGFIDAEGTFIVSITKSNITQRFHIDQKDADLEFAYIGELIKGKPSKYKKYNRVAVNYLSSNTIIEYLSTHKLISIKGKSFEK*MQIYEYRKTKPAIEPVDFVMLKQKAALINALRNISKSPAK
MorM1934m1-LAG14-nad5-4	LAGLIDADG endonuclease 282368:282901 MW: 19643.77]	MHPHLSTTEGDASLNFGLTSTLKESFPNVNPVPRPLAVNQEIKDPF*LAGFTAGEGCFNISVFDSTSHKRSVRLIFKITQHSRDVHLMKSLVEYLDCGGYYPYGAREAGDFVVTRFSDIHEKIIPFFNKYPIVGVKGKDFADFKKVAEIIKVKGHLTQSGLEEILKIKAGMNRGRET
MorM1934m1-LAG15	LAGLIDADG endonuclease 356770:357492 MW: 26072.719]	MKTNNKNNNFISSCKLNSDDNRNINFIDMEPIVKYDDADVDKVKIFADNRNKSGVYR*INKKNGKTYIGSSINLSVRLYTYYSLASLAKSNRPIDRALLKYGFSNFSLEILEFCDTDNLLKREQYYMNYLNPKAPPCLCTGFPTHTPSPPPPPTYYSRSMLEGGGGGE*KTSSGLELQGESWMVERKGL*VGPDGGRGGAG*GRVFGGGGFQEGRVSHNYTVIRYGIAHPNSCCKPSTFI
MorM1934m1-LAG16	LAGLIDADG endonuclease 364242: 365174 MW: 34644.53]	MNNNNLNPNFVSGFVDAEGCFHASIVDRAELKAGKSVRAVFQISLHKKDEALLDLIRNYFGVGGVIDRKDGAFYYKVSQVQDLMLVLAHFEKYPLLTQKGADLELFKQIVEKMNRKEHLTTEGVQEIVNLKASMNFGELSDNLLSAFPNTVAVSRPIVKDPVIYDPEWVSGFVEGEGCFFVNIYKRKDSILGEGVKLVFKITQDNRNSDLLARFVEIFGCGAIYSQSKSTGNVQDFMVTGLSHITDKVIPFFLAHPLQGAKKKEFADFVKVAELMKLKAHLTKQGLEEIRTIKLGMNFGRIALIVPSSSK
MorM1934m1-LAG17	LAGLIDADG endonuclease 375057: 376202 MW: 43517.82]	MK*ELNKKNLTGEYIAGFVQADGSFSAVLASKTRNTKRYLYLSLVFTIVQNKKYKDLILEIQKKFGGIGHWYLNKKDNSIRYQVTSQSDLLNVIIPFFMKHQLRSGKLLSFLYFKYIVEVMSTRAH*TDKKILLSLIVIASNLNPLGKIGNKIRHLTGEEQKYVIDNVQPEGVDISKLTESIQNFKQNKLTLDFIHGLFDGDGSLSVYFTPKKSSISESSQEVPEGTDTQLCELQNGEGETKLSVGFTFTIVQDRHNISLLNEVKSYFNDKGGIYNIRKECNIYKSGSKSDLMSVILPKMVNKESMESIKDCSLEELKLPLLKYNKIYYICKILEYCSSPGFKRNKETMNEIIRLSYLVSRESDNKTLEEYVEELNRKFFL
MorM1934m1-LAG18-cob-1	LAGLIDADG endonuclease 501557: 502210 MW: 24549.885]	MNSHRLPFNINDLPKRSLTPSRLLGFVEGDGTFYISNMLPVFAIKQHTKNIHFLYEIAVFLNKLPYRPEIGPVMDKLNTNPTPGVSQQSSGLSNLSVANVLQLYNYVLPFFKSLKFRTRKEVDFEL*VLAVRLKALGHLTYPEGRRCFIEINKYINKRYTTSAFIAEVPNLKKIHEILNNPPVFDLANPPSLSERGGGGYASLSLSLRERGRFRITI
MorM1934m1-LAG19-cob-2	LAGLIDADG endonuclease 502909: 503625 MW: 27304.188]	MPQIYSLDLFLFYIVYILVISKKTNNISNKVSRIKGVYRIGPHNKDILSIIYGSLLGDAHAEKRLIGVGTRISFFQEDTHVEYLLYLHKLLSEAGYCNDKTPVIRKRLGVKGKIRKIVRFSTWTYTSFNSIHSEWYVNDKKRIPNYIDQYLTPLALAI*IMDDGTKVGKGLKFCTNSFTYDECTYLVNVLYKNFNLKASVQSAGSKDQYVIYI*KESMSDLSKIVYSYIIPEMRYKII
MorM1934m1-LAG20	LAGLIDADG endonuclease- 509838: 510497 MW: 25050.389]	MSNYYTRNSFTRGGAREGGGDASLLLLRRERRYYNENLKSNMVIHRSLLKFGFSNFILEILEYCEPQEAIKREQYYLNLLKPEYNILKIAGSTLGFKHSEKTLSKFKERKFSEEHIGKLREHLTRLHVMNMRKEIRAKISAGMANFNVSTKGIVIKVTNLETNVSVEYASIRETARALNSNKTTITKYLQNSKPSPPLLAPPSLMALRAKREGS*KTFI
Morpal1-LAG1-rns	LAGLIDADG endonuclease ? MW: 46429.535]	MIPSYSLKAICG*TNYSGMVISQKMSENEMGYRGSKSDLLNKSVKEQRVDGSWLLNELAVPKNRSLRCILMGSERNYQVKNPTKQLTSRTYSTLTNKPLLNP*FITGFSDAEASFIVSIYKDDKNKMK*RVSPYFCIHIHIKDLPLLKQIQETLGVGIVRSNSKSTAVFRVNSMQELKVIIDHFEKYPLVSAKYPDFILFKQCYDLIEQKEHLTEAGFNKILALKYNLNKSLPAELKTAFPNIVPIARPEYKIIEIPNPF*ISGFVAGDSTFSVSIEKSTSKVGFRVRLLFGTCLHIRDKDLLISMGKYFKNLNFNSLSLDGINSREEISIHSSESKKTCLLQIKNNSDIENKIIPFFDEFPILGVKSLDYADFKKVAELVKNKEHLKPEGLKKIREIA…
Morpal1-LAG2-cox1-1	LAGLIDADG endonuclease ? MW: 43692.473]	MNLSARLSDYFMNSYLKYQVSSPNRPEAGWRLLRWGSSISAAIIKYGLSEFGLQIIVLGPSPDRESISAASDFIQLEQYYLDRYSLVYNIRRIALGPAPTSNPNAPTPPLSLFFYQKK*RRGGPLKGITNPQPLTNIVVQLCW*DFGKEGPEGAA*NHKHSPEQKALWSLARSTPIFVYDAFTLTFNSIIYGYERLASLLGVHVNTARCVAKSSNVHAEKYIISLVELTKEKLVAIKANVKRKTTAKREVHVYNKDKSVLLKTFASVNTFVKLSKQSGFVVKLLCESDSLLWLDEYFISYDLIPSADNSLTNVGEFNPKLRDRKTSIPVYTYSPDGTTFIKRYSSLRECVKHFEGNRNSNTNTLNLRIEHKELYYGVRVSYTPLFDHPV
Morpal1-LAG3-cox1-2	LAGLIDADG endonuclease ? MW: 31464.656]	MVALLLPGPHPSSLIHCHRQWTERRAIKKNEDSKESDAEYIKMFWVGLMDGDGSIQVNH*RNQSLQYRLVIKLSNITSNYNMLIKIAKVIGGSVRITGKGKDVIWVVNRKETIQEIISIFDTYPPLTSKKICQLEFLKTCLLENSVDLYLSNRNSKYINQPAILNSDPFGLERNSFALPNYFKGWLSGFIEAEGCFSIRKSNNHSFSIGQNDDLYLMNAIKQFLGATNIVRNPYRNFYSLEIYKKETLKKIINHFNNYPLLGEKGESFQKFKQV
Morpal1-LAG4-cox1-3	LAGLIDADG endonuclease ? MW: 36301.03]	MKTANKNNNLILPIVPAVIYPNTGVQKKQILKDNKGKSGVYRWTNLENGSFYIGSSTFLERRLSGYFSQSFLKRELDKGKSIFLNSLLKNKYSNFSLEILEYCEPSDAISREQYYLDLLKPNYNIIKTAGSSLGYRHTEETLAKMRERNHSEETKSKIGKTLKGRTLSEETKTKMGDVKKGKTVSEETKAKISASKKGKTLSEEIKAKMSVAKGTVVEILNKDNNEKQTYSSISRAAEALGVSQQRLCYHFKKTNSFILKSYQIEKVNKNAIMPITRDVKYSA*YETLACFAGKGRTLAHISPSTNGGNKKIKDSRHRKKYD
Morpal1-LAG5-cox1-4	LAGLIDADG endonuclease ? MW: 35619.73]	M*VEISEAIRVLSTCLLISLALRAMKLNKNNRKIFDPVVYLTNDTDINSGCMQPTDTKINTNISINNNNNSSPKFTAARGLGNNANSKAFNE*LAGLIDGEGCFQLSKKGYSSLEIVMELRDKHCLYQIKDKFGGSVKLRAGDNHLRYRLHHKTGMLNLINSINGLIRNPARILQLGKICDNYGIKLIDPKPLTYNNGWFAGFFDSDGSIYMNDKTGQLFITASQKNRFILDALVELYGGTIYPMVKVGAFK*TCFRKDEVLSLVNTYFKANPCRSEKKVRLSMANKFYELRALHAHKATPDSVLGKV*KNFTVKWDKVVSK
Morpal1-LAG6-cox1-5	LAGLIDADG endonuclease ? MW: 46539.977]	MIIEYEIGFFGHPEVEIDIKITTFINYYIRSGASGVADFITLFIYNTTNFLPACSTIPAACSHFLLASPTPSQDPHGHNLRSCLRQAAAPLGRVGGSAKRCLYFKGPSALHVTIPPLTEGVDKGGGGSYNARATIKWISIHAPVHLKPKGDKEFGHYLAGLIDGNGYISPFSITISFNILDASLAYYVKKIIGSGKVSIFKNQKAVLYSLRNKEGIEKVLFLINGKIRSENKLRQINILLSQPRYSLLNSQIGFKLNSSDNLVNHWLAGFSDAALAEGHQSLHADSVCPRGSFQIKVPQSRNDIIPMTGVHFAFQISGKESILFDKIAKFLGGFTRGLGRKTED*HYYSSTSFGSAKKAISYFDKYHLLSSKYVNYLK*RKTYCKYMKKEFTTYSEILS…
Morpal1-LAG7-cox1-6	LAGLIDADG endonuclease ? MW: 25526.688]	MYIGSSVDLPKRLNQYYGKRLQNCKYISLIYQAIIKYGHSNFTLEILEYCEPSNAVAREQHYIDILKPQYNILQTAGSPLGRKHSEEAKAKIAASILGRLHSEETKAKMSEAGIGRVFSETTLAKLRESRLGRKHSEETLVKIADARLGRLHSEKAKRKIKAFQSTRVKNPVAGRKVEVTDIQTGETTLYDSVRKAAIGLETNHTTIRNYLKNKQLYKDRFKID
Morpal1-LAG8-cox1-7	LAGLIDADG endonuclease ? MW: 53440.77]	MVLNDKHLFL*TKLALFG*AVVITAVLLLLSLPVLAGGLKIAPALNLAICWDTQYFFVEIGQSAGNLLSLNFSGILRDYSPEFICCTVFSIPSFPIYAPPGGGGGCINSAAPPLSHFSPYVLNLNFLKEITNFGAGRNKRKGEGVPQRPGR*CTPPLGSIKQGIKLSTRYELIKYRNYTSFNNSGSKTQLASYIAGLIEGDGTIHVPKTERSDKGNYNYPSIQIVFHLKDLPLALLIQKEIGHGSISRRKGVNAYIYTVNNLKGLLLLIKLINGNMRTNKNFTLHKLID*LNTKNKERRPSPLIYFHTEINGGEGLNIEKKGLNTNSLISDA*LSGFIEADAHFSVRATESGKYPKIECKFELTQRQIDHNNNDNLFFLEEIAKLFLCTVKPIRLEKAN…
Morpal1-LAG9-cox1-8	LAGLIDADG endonuclease ? MW: 38951.453]	MAFPRLNNISF*LLPPSLLLFAFASGIENGVGTG*TLKMDGELLCGDSEAIKLFSMRETRKFNKNK*NNLNDNEKFKI*LVGFTDGDGCFSVVKSGDTYRLQYSLSQSAYNLRILYYIKSSLGYGSVSKSEKQNWGNFRITDRKVLNQVVFPIFDKYPLLTSKQFNYLRFKKAYDILENKNLTTVIKNKMIEELLSEKLPTDYVSPAISHLSETSSYEEIADAISIY*LAGFIEAEGNFGVYPDRGRFNIEFTLVQKLDKILLQLIKRFLHISSNVNYSNTRNIYVLNTKNSRSIGNIIDTFRGKFKGMKSLEFKL*SKANYYKNTNIVKVSKIHKIIQKVRGKNSVN
Morpal1-LAG10-cox1-9	LAGLIDADG endonuclease ? MW: 39171.316]	MPALIGGFGKIKGLNYNFKDSSFQPNEVLQFSTAPPLHSSFFFQKK*KSGGSLDSENAMSSPKPEVSKKSSSSLAPYLAGLVEADGSIAVHDSKSKSQLYRPKIIIVFSLVDKPLADRLALITQVGKVYLKSDAGYVL*QIQKKEDVLVLINLINGYMRTPKIEALHRAIN*FNLFDNCTLECLPLDNSPIDSNS*LAGFSDGDANFSITLTDRKKKGKVTGKRLQTFFRIELRQNYHRGESSSSSYFAVLSLIAEYLSVNLLSRTRQQGDKLFFAFMVIAHSSISHKKVRAYFDRFPLYSSKYLAYKD*TYLQDLRLSGGVFTSEQIAEVQFIKSQFNSKRKVYDFSHLESLTI
Morpal1-LAG11	LAGLIDADG endonuclease ? MW: 19167.379]	MYGTSHIKRANLKYGYSNFSLEILKYCEASETLRVEKEFINLLEPEYNLAKDTTSPMLGRKHSVETKAKMSVSLGRTYSVSTKLAMSHSSPNSIKIEVTDLELNIKTIYHSISAAAKVLNINLPFPPPTCVVGGRGGMEGGGDRGGKNIQRYLKYQKPYAGRYLFHKVAKKS
Morpal1-LAG12	LAGLIDADG endonuclease ? MW: 34551.75]	MPLNLNLDLLDTFNFFFASLHGFNDFNHGIYLLYFFPAINLYSKEGSDSKNLPLSVFQLAVKIYNDPKNQRSLIREDNNGLVGVYAWVNRVNHKIYVGSGDPLNVRLSDYFQS*YFLARPSLYIVRAFSKYGMVNFSLVILEYTDSENLISCEQKWIDFLKPEYNLNPTAGNSKGYKHTEESLEKIRTAALGREHSEQVKQAMRESRKGINNSFYGKTHTEENKAIIRGLRNARLIQPVPGIEVEITDLETNLTTTYESIRKAAKAINSDIKSIVRREKSQLEKGINTPYRDRYIIVIKRS
Morpal1-LAG13-cob-1	LAGLIDADG endonuclease Ôºü MW: 18629.938]	MFLPFCADNYTPQSGINRDKRTNKSYSSISFTTMQLPCFNEYREMFYALNVKKVPENIYELLTPRGLAH*IMDDGSRHGSGLHLNVYAFSNADVDKLMFTLQDKFGFICSIHYNKSKKPLPAELGRLLRDRIYIFKESMDSLILKTKPFFFVKEMLYKLGL
Morpal1-LAG14-cob-2	LAGLIDADG endonuclease Ôºü MW: 26111.92]	MQCEIGIELSIRDVQLIYKIKDLLGVGVVGFRERNGISMVYFRVRKKSHLISFLLPIFDKYPLFSNKQYDYLRLRNVLLSNVVLYEDIPEYTRPSESLNTVESILNAPYFSA*LVGFIEAESCFSVYKLSKDGDYFVASFEVSQTNGKILIEAIREFLSLTPNVYSDKTNNFKLKVTSVRSIENVIKFINKAPVKLLGNKKLQYLLLIKKLRTIPRYAEKINIPDIY
Morpal1-LAG15-cob-3	LAGLIDADG endonuclease? MW: 35030.34]	MSAIPWVGQDIVESKNTTEYSTIIATALMLPTIGTVSVHALKKGNKNLRLDKKEYLSIPSSFIAFLAGVIDGDGYIQITRTTKGFITIKLVISIHLDDISTLEYIQSVLKLGKVSIYRDHKSPTCKLIINRTDLQEVLFPLLLHHGIFFLTDTRRAQFDLAMLILKDDKKVYDQIPAMKEIPTLFELPKTASDYANLAFFKN*IVGFTISEGSFFVKKNNDGCFQLKQRVHVMLFEALKLVFETNRKIDTEKGLYNQFAVSFKADIQTVINFFSFSGFHPLIGLKNIQYLKWLTVLRNSSRYGNLNFPE
Morpal1-LAG16-cob-4	LAGLIDADG endonuclease ? MW: 35369.59]	MKLG*RIGVNFQIHLHKRDRELLTRIREALGGAGCIYDSGSERCLYRVDSLVGLTYSIIPHFDKYPLLTKKRADYELFKQVVQMMNNKEHLTEEGFKRVLSIKASMRNGLTDALAETFPNIIPVANPVVETPSPQSIDPN*IVGFTEGEGCFMIHVQKHSTSKLGKAVKLNFQITQHEKDKELLNIIILYLNCGTLKTNNLCKVLTVTKFEDVYSIIIPFFQRYPLQGVKRLNFIDFINAAELIKVKAHLTTEGLDKILAPPPLSFISRLHPPFSPPSLYRGEGGGREEGKGNKRCKFGGLLKSGMNSGRNYSSHSD
Morpal1-LAG17-cob-5	LAGLIDADG endonuclease ? MW: 25199.807]	MSLYSTFSNKIKGYKRIGPHSRDIISIIFGSLLASHSTYNSRCTVEWEGREGDVERKKDGSRITFFQEAMHVKYLL*LHNQLATAGYCNPTVPTIGKKLGKKGKVRKIIRFAT*TYTSFD*IYNL*HVKDVKVVPQSIGDYLTPLALAI*IMDSGVKASGGLILKTNCFSYSDCLLLVQVLYNNFGIKASTHSTGLPSKYTVYILKESMHELRNIVGTHIIKEMKYKLLP
Morpal1-LAG18-cob-6	LAGLIDADG endonuclease? MW: 34082.816]	MAMFMGFMDGDGYFDIGEQKQYNKATKALVKSTIRIRLASNVNVRDTSLLEYFVKVLGVGKISTMSGGREQVRVIFSKKDLVTVILPLIKEYNLLFLTSQRVKQFALVNYILENSIIH*DNINFKEPEFIAIPTHDLVNLDFFAD*LVGFTIAEGSFGLKANGSAFYQIRQKGDDNLNLLKAACLIIAGKEANPMKADSVGSYQLTLSSKAPPFSFCQRSYSFFFKKLKKKRFDIQKVISFFSSPNHHRPPPPTPPYNASCRWSGRVLYGYKLSQYTLWLTALKNSSRYSQIKGTFIEKNSNE
Morpal1-LAG19-cob-7	LAGLIDADG endonuclease ? MW: 29105.27]	MLMGLVDGDGYIEIGPQKQYNKLTKLPAKSTIRARLVIRLHNRDAALLKHIREVLGVGSISSLDSNNQTRLIFSKKDLMTVIIPLINLYKLEFLTSNRAKQYALLTHIIENKIVH*ENVEFTPTIPEFTPYHLVNLDFFPNWLVGFTIAEGSFGFKSTGSAFFQIKQKGIENYNIIKAICIIITGREAKPIKVDSGGCYQLSLTSIDDVQKVVDFFSSPYNFPLSGYKLEQYNLWLVSLKESSRYKKIKITNDKPLQ
Morpal1-LAG20-cob-8	LAGLIDADG endonuclease ?MW: 50006.27]	MSVSVIILYLNSLDLIYNYCNGLSDKIYNSVFLKNIDHSIPEEI*LKEKELELE*LSGFSEAESMFYISTTGALSFKIKLH*DDRQTLEYIKNLLSELANREVGVIVDSKDHHESYYTIAKFQDLQEILIPIFSKYYFTTTKFLDFQDFKAAAEIRKTSFMEKRKLDEEELNKILKIKSNMNSQRMQFNINDLPKRSLTPYRLLGFVEGDGTFCISNMVPTFAIKQHSKNIHFLYEIAEFLNNLPYNPEIGPKIDKLNTKPTPGVSNSSINSGILSVINILQLYNYILPFFKTLTFKSRKAVDFQL*ELAVKLKALGHTTKPEGKECFIEINKFINKRYSTSAQVAEIPNLKKIHEILSNPPIFDLVSGLSYKAFSDIAKVSKKGHAGFGVNVYDNGKL…
Morpal1-LAG21-cob-9	LAGLIDADG endonuclease? MW: 29096.717]	MSNDLRNKQGIYMIFNLVTENYYIGSASTNRFMSRFTKHLIAPPLPSHLFPSGNKRRGGSLIGSKVVKNSVLKYGLSNFAFIILEYYPDPINRDNNKLLLQLEDKYLKTLLPNYNILTEAGNSFGYKHNEEIKNKMSPQRSWGGCSATDNYSDERREFIRNLNLNKNLSIETRKKLSEQALERPPMSYETKLKCITNERSVYLYDKIGNYLYFCPNIKLAALLLHCSYKTLQRATAPPPPPPYNASCRWRGGS
Morpal1-LAG22-cob-10	LAGLIDADG endonuclease ? MW: 30287.7]	MKNTNCLDPVRIYSNAETQKDLILEENKGKSGVYR*TNLVNGYIYVGSAVNLAKRLKYYYNLKYLTKINMVIYRALRKHKHSNFTLEILEYCEPFDVISREQYYLDLFAESPKYNILPKAGSLLGFKHSEETLDKLSEAFKGEKIRCLEKPSSIRKKLKFK*VKRKKVKKNPMFGKKGKDHPLFEKVHSEETKIKMSITQSSRIKHPVPGIKVKVTDIEKGETLFYDSIRIAAKALNSNSTTIRNFIKSQNYFKGRYLIVTNS
Morpal1-LAG23-cob-11	LAGLIDADG endonuclease ? MW: 23332.297]	MLGDW*ADEIKGQILPSVRFNIEQSVKNSAYIHNLSLFLFEQGYCSSFVPKLVKKSEGINDKRMDKSVTRFNYRLTLFTFTSLH*IYEGFYRKVNGITVKRVPEWIGEYITPLGLAHWIMQDRSRQQGQGITFATNGFTKQDCIFLAKILEDKYALKTSPPARGGGAALVIYIMQPPPFSFVTTSPQFEFPCLRARKLQS*GAGRNKR
Morpal1-LAG24	LAGLIDADG endonuclease ? MW: 32499.16]	MISTNFNSVIVSCPTKFFLGPYEGIGAKRAFSTNVVDLSATCDPVKVYENADSQKLEILAENNGKSGIYM*KNLSSGKIYVGSAKDIKRRLSSYYNVNYLLNESSMHINSALLLYGYASFSLSILEYCSEENLIQREQYYIDILQPGYNICKTAGSTLGKLHSDDAKERISNAKKGTNEGENNSFYSKTHSVESRKKMADIKRGTTLSEAVKAKVSASMLGKKFTGEHKANLSSAQPNCKKLSVLDLETGIETIYNSISDAERKMELPASSIRANLRSKSKNAYRGRYVFKIEN
Morpal1-LAG25	LAGLIDADG endonuclease ? MW: 30292.691]	MFQLFFNYYILLLDVFIHNFSLVDSVLFVVPALGCEATTQKISTITKAQVIGLGPNSRLLKQYKESLVELSPIQREAAIGLMLGDASLQTQNGGKTFRMKFE*GDKSKFYLDHVFNLFDEWVLSEPHQKIRLSPAGNKITN*GFQTMSHEAFNFLAQLFLNLRTKSISTDLIKNHLTPRGLAY*FMDDGGKLDYNKNSKNKGVVLNTQSFKDKEVEIMAQQLMEKFNLDCEVRSNKGKKVIVIKSSCYPRFLFLIDPYILTQMRYKLP
Morpal1-LAG26	LAGLIDADG endonuclease ? MW: 35815.6]	MKHSTIKQSSRDFALGNPKQKLAPSWVTGITDSEGNFSIFVQKTPKGQKITLGFKVTQKAHSMGILYDLQRYFDCGNIHIDNRKEDAYKFNVNKLEDILNIIIPHFDKYPLLTSKRLDYLDFKRVALMMKDGLHLKKENQEIILAIKENMNSKRSFEERWNFFDTIEPIILVSE*VQAFIDGEGSYQFGIADAVSRDKPYVALTPTLSISQSNHDVRLLNAFISFFGCGYLKPKYDIQSLDAAKASRSVGRYVVNQHAVITEFVDKYPMLTRKQLDYLDWKKLIQLKTERAQDTPEGRSEMELIKASMNRGR
Morpal1-LAG27	LAGLIDADG endonuclease ? MW: 30068.926]	MIIARILIKNLKVTMNNNNNNNLISPVKSYGDAELLKETVLKDNSGQSGIYRWVNNLNKKTYVGSGVNLAKRLGSYYNDNELNRNSRPIKDALIKYGHKNFTLEILEYCPITELLEREQFYLDLLVPEYNILKYAYSLLGYKHSPENIEKFKSKIISPEHKKLLSSIHKDKLVSSETKNKLAIATANYKKNNPLTPEALANIRAKTLAREGVSVSVLNTETNEVIEFTNQTEAGEFLGVTRQAIYNAIKRGTPIKGIYLISKIDQ
Morpal1-LAG28	LAGLIDADG endonuclease ? MW: 39450.582]	MMVSGLGVQILRIYSLTLILIIRNLGVTSYCGPFQ*L*YIYIIPAVTIMNNNFLGLEAAPVLRPAYITGFIDGEGSFGIYLQKNSKYQLGYQVKYEFAIVVHSKDLALLEKIKLSFNEIGGLDKHGKLSVKFRVSSIKDISILIDHLDKYPLKTQKRADYLLFKRAFGLVQRKEHYTPTGFCEILSIRAAMNLGLSDSLKEAFADVVSAERPKVEDHMISDPN*LAGFVEAEGCFYIGITKSSGKGGG*VQLKFKITQHSRDALLMESLVKYLDCGTVYTKSSVDVMDYEVTKLSDLTEKIIPFFKKYPLEGAKKKNFEDFCRAVSLVESGSHLTKSGLEEIVRIKSGMNTQRKSEK
Morpal1-LAG29	LAGLIDADG endonuclease?MW: 30353.232]	MKTLNIILDLQLLLFSQETFIFLGIFILPNGGNICPAVTYDNVELDKDQILKENYNKSGVYRLTNLVNQKTYIGSSVDLRKRFHVYYSTVRLSSSNMAIYKALLKYGHSNFSLEILEYCEPDKAVSKEQEYIDRLKPRYNLNPIAGSSLGYKHSEEALSKMRS*TRTVSDETRENLSAAATGRVLTPEDRAKISAARTGIKFTDEHRAKLSQAMAAINGVAVVVTNTKTGITEEFATMTEAGTALGVSRTTIKKTIQSGKIFRSSYIIKLKGK
Morpal1-LAG30	LAGLIDADG endonuclease ? MW: 26497.27]	MKTNNKNNNLISSCKLNSDDNHNINFIDMEPIVKYDDADVDKVKIFADNRNKSGVYR*INKKNGKTYVGSSINLSVRLYTYYSLSSLAKSNRPIDRALLKYGFSNFSLEILEFCDTDNLLKREQYYMDYLNPNYNIAETAGSTLGYRHTPESLAKMRDFVLSEEVRERKALSTENATASRRISIVVENILTNEKSEYVSLTEAGKALGVSRAAVSQALLSNRILKKTYSIKRKT
Morpal1-LAG31-nad5	LAGLIDADG endonuclease ? MW: 31611.592]	MEKATFLLVLVNLLK*RLVEKLNLQFGISLHKKDLYILELIQTFFGGVGTITSHGKTKVQYRVSSVKELQVIIQHFDNFPLITQK*SDFQLFKSAFELVKYKEHLTLEGLIKIVCIKASMNLGLPLDLSRAFPNITPSARPVAQSIKIIDPH*LAGFVSAEGNFFINIINSKTKVGKQVVLMFSISQHSRDASLLRAICDFLGCGNYYARSNRDEGNFTVAKFSDIELKILPFFKHYPIIGVKSLDFSDLCEVVDIIKVKEHLTEEGLAKIEKIKSGMNTNRIS
Morpal1-LAG32-nad4L	LAGLIDADG endonuclease ? MW: 34735.105]	MKHMNLALLLFLIGILGFVLNRKNIILMLISIEIMLLAITFLILVSSLSFDDILGQTFAIYIIAIAGAESAIGLGILVAFYRFISSLSSYCLSCGKKKTYSLPYVPSVSYGTRAVRNYSTNQSKNYSTNQSKNYSSDP*FITGLFDAEGSFVITILNNSRYKTGWNVQARIQIKMHERDRALIQSIQDFFGGIGYVSKPNNTSTVEFRVSTLKDIINVILPHFDSYPLITQKFSDYILFKQVVLLMLDKEHNTLEGVQKIVNIRASLNLGISKDLKEAFPRAVPPLSLERGGGELHLHGPFGAKGRCSCKILS
Morpal1-LAG33-cox2	LAGLIDADG endonuclease ? MW: 33349.176]	MDEVSDPAMSVLAEGYQFLLNDGLKFYILNKIKDTSYLALLFTGQENNILSLQTKSKNTKNTIDNHKFHTKVKAAKRIGPHNQEVISVIIGSLLGKCVNRRSVEGTRFAYKQSIVHKDYLFWLFDFFHSRGYCSNLEPRMYTRRLKKGDQVIEYYGYEFNTFTFRSFNWIHKMFYTKGKKVVSLEIEKYLTPLALAV*AMSGGKFVDGRIELCTYFHTRQDMDKLVNMLNNLYGLNCSFYTRKEGLYRIDISKECVKLFQTIVSPFMIPNIKYRVGIQKNLDQNCIV
Morpal1-LAG34	LAGLIDADG endonuclease ?MW: 28283.572]	MKNNNNNFSPVAVYENAKLCKELIWPPSGAGEVAARLENQGKSGIYKWINIINGKTYIGSAVDLGVRLRSYSYESYLNSHIDMAICRALGPSFFVCIS*IQKKKLKYGYENFRVEILKYCSSEKLMEWEQFFFDLYKPEYNILKTAGSSLGYKHSEESRVKISAAMTGLIKGTPKSEQHKAAISATLTGNNNGNNQPNAQKIIVTDLELGTKNTYPTIRAAARALNLRQSSISNYLASNNQTSFKKRYIFTTI
Morper1-LAG1	LAGLIDADG endonuclease ? MW: 43517.78]	MK*ELNKKNLTGEYIAGFVQADGSFSAVLASKTRNTKRYLYLSLVFTIVQNQKYKDLILEIQKKFGGIGHWYLNKKDNSIRYQVTSQSDLLNVIIPFFMKHQLRSGKLLSFLYFKYIVEVMSTRAH*TDKKILLSLIVIASNLNPLGKIGNKIRHLTGEEQKYVIDNVQPEGVDISKLTESIQNFKQNKLTLDFIHGLFDGDGSLSVYFTPKKSSISESSQEVPEGTDTQLCELQNGEGETKLSVGFTFTIVQDRHNISLLNEVKSYFNDKGGIYNIRKECNIYKSGSKSDLMSVILPKMVNKESMESIKDCSLEELKLPLLKYNKIYYICKILEYCSSPGFKRNKETMNEIIRLSYLVSRESDNKTLEEYVEELNRKFFL
Morper1-LAG2	LAGLIDADG endonuclease ? MW: 32698.402]	MISTNFNSVIVSCPTKFFLGPYEWIVAKRAFSTNVVDLSATCDPVKVYENADSQKLEILAENNGKSGIYM*KNLSSGKIYVGSAQDIKRRLSSYYNVNYLLNESSMHINSALLLYGYASFSLSILEYCSEENLIQREQYYIDILQPGYNICKTAGSTLGKLHSDAAKERISNAKKGTNEGENNSFYSKTHSVESRKKMSDIKRGTTLAEAVKAKVSASMLGKKFTEEHKANLSSAQPNCKKLSVLDLETGIETIYNSISDAERKMELPASSIRANLRSKSKNAYRGRYVFKIEN
Morper1-LAG3	LAGLIDADG endonuclease ? MW: 24220.69]	MQQYLDMIIKSTMPQLHKDLIVGTMLGDSSIKIGKTGASLYFGQGSVNKEYLYYLFSIMSVYCTQSEPTERVYIDPRFNKEYLSYSFSTKYNSMFYPFAELFLDKSIKAGKVLKIVPLCIADLLTPQALAF*LCDDGQYVKRGGITLCTDNFSMSEILLLKSILEGKYNLQCTIHNKNPEKGYYRIYISGKSLPILRELVGELIHPSMAYKLGK
Morper1-LAG4	LAGLIDADG endonuclease? MW: 53279.145]	MKNTKALVLVIALVLAAFFLF*MGESLDFSIDFFALVIIPAVVSKPYTIGSVDSYINNEKKEIFNQWFVGFSEGEGCFKIKPKYRAEKSKVHSFSFEFEIHLHLDDQNLLNHICKTFGFGKVYLSEKSSSCRFVVGNEKGIRLLLEIFDKYKLNGIKFLDYVDFKKAFFLYFDREGVLTDEMRTEILELYEGINTSRTSFDMPSDHEVKITPY*LLGLIEGEASFYLTRDPIRPGFQILLTASQLPLLVKIKEYLENNLGFDPYSL*QIKNSSVISVSPKKAVGKSKPTVTFDIRDIRILHNYFIPYLNKLDFLSKKSLDFSDFKIICKAVYNGVHKNSDLKDLLVKLSHSMNDFRLSNYKAEKIPKQIITKNDIDMIESALPLSKHLPDGRVRDTETG…
Morper1-LAG5	LAGLIDADG endonuclease ? MW: 35587.742]	MIIARILIKNLKVTMNNNNNNNLISPVKSYGDAELLKETVLKDNSGQSGIYRWVNNLNKKTYVGSGVNLAKRLGSYFLVSNLKIRSRGRSHIYNALLKYGYKNFTLEILEYCEPSKCIEREQYYIDLLIPEYNILKIAGSCLGRLQSEGAKLKISESKKGSKHSEGTLDKFRARVHSEEIKKIISEVMKGVNKGRKLSEEAKLKISEAKKGDKHSEETKLKISETMKGRKLSEETKLKMSEGKKGNKASLGRNRPEGAGKPNVAIEVLDLSTGIKTVYGSTREAERALDVPAGKLARYFYRNTQKPYKGLYKLSKV
Morper1-LAG6	LAGLIDADG endonuclease ? MW: 34880.41]	MKNKSLGSRVDRFLGVSCSLTIFAGPISFILFRGLATVPFTSEGARGDPIVVKVYHNTDLQKEQILSENKEKSGVYCFTNLTNGKKYIGSSIDIRGRMYDYYNAKYLISHKSMTICSALIKYGYSGFSLEILEYCDRNDTVNRENYYFSLLQPEYNIAKDASAPMLGRNHSISTKAKLSASRVGLERTEETRKRPPPLSLYRERGGGRCISPPTE*ETLISNSMKGRTLSDETKLKISETQKGKENKTSAETKLKISEALAISIEVLNKETGETEIYKSGKEASVALSCSPATVVNYIKSGKVFKGIFLIKKLY
Morper1-LAG7-nad5-1	LAGLIDADG endonuclease? MW: 20123.543]	MRGGGCIPICLRQKGDASLNFGLTSTLKESFPNVNPVPRPLAVNQEIKDPF*LAGFTAGEGCFNISVFDSTSHKRSVRLIFKITQHSRDVHLMKSLVEYLDCGGYYPYGAREAGDFVVTRFSDIHEKIIPFFNKYPIVGVKGKDFADFKKVAEIIKVKGHLTQSGLEEILKIKAGMNRGRET
Morper1-LAG8-nad5-2	LAGLIDADG endonuclease ? MW: 37011.15]	MAKSSQIGFLKALKNW*FFSQFFRTLIYAGKISNALESVGSLFSTQNLCRATNENDPEKSQRQGINQQGINNLTIKKNNKINKNKANPYFID*FIGFSEGDGSFVITGPRGKSIFSIHLHKADLPLLHEIKIQLNIGNVYEGKDSAYFIVKAKDEIHTLISIFNGNLFLRKKHIQFSR*VLNFNEKNKLNIEVENQIFKPSLSDN*LAGFIDAEGTFIVSITKSNITQRFHIDQKDADLEFAYIGELIKGKPSKYKKYNRVAVNYLSSNTIIEYLSTHKLISIKGKSFEK*MQIYEYRKTKPAIEPVDFVMLKQKAALINALRNISKSPAK
Morper1-LAG9-nad5-3	LAGLIDADG endonuclease ? MW: 72483.98]	MVVKEQRVDGS*SIKPQLMDLRCTLWGFERNGGIKLGFNMQQG*NSYVKVPSKQFGLKKYSTYNSTIVNPGV*SGLIDGEGSFSIIVDRNKTRKLQLRGFNFLYHRGFEAPRSPTSSCSCFA*ERNIPPFQQVTMLKSLSQTRSKQLIGVKSSSCNSVNL*ITLCLNSLLSSSALSSAWLSL*G*SIAYAYSAGYNRNKERRDS*ATMHRYTPHKSKPLLSNKLSFRRYSTTSEVREENFYE*FCGLTDGEGSFYIKSTGSRTFSFRFQICLHKDDLEMLKFIQKTLGMGRIFTYRSQSYFDVTKQEDVARIIDIFSNYPLNTHKHLNFLDFKKAYELYVSNKERTLELIFEINTLKKGMNTKRSYFGTTESIKFRITPY*VLGFIEGEGSFHILNKDY…
Morper1-LAG10	LAGLIDADG endonuclease ? MW: 29795.395]	MKTINNNNNPIVPIVPAVIYTNPDTQKKRILEENKGKSGVYR*TNLENGYFYVGSAVDLAKRFNLYYNSYQLTKVNMVIYKALKKHKHSNFSLEILEYSEPSDVISREQYYLDLLKPNYNILKTAGSTLGYKHSEEALSKMRRHCSSEEIKAKMSAARKGQNNPFCGKTHSEETKAKMREAKKGKKSLFFGKTPSEETKAKISAANGQAVKVLDKETNETTSYSSGIQVAKALGCDEKTIRRYIKSQKYYKGRYLIEKKSAVQ
Morper1-LAG11	LAGLIDADG endonuclease? MW: 22149.05]	MLWLKNVQRPSLFLDPVHAPPPPLEEAPVGGPPWERGGVQVRERERGLHLPCGAGGGDATLFVHPPPLLLLSFFERKIKKEGGGVQVKTGYSIKLKFSIAQHYRDEDLLRSLIDYFDSGNLYKNRETFELVFAKFTEIENKIIPFFAAKYPIGGIKLLDFQDFCKVANIMKEKGHLTIEGTDAIIKIKEGMNTGRIT
Morper1-LAG12	LAGLIDADG endonuclease? MW: 33311.94]	MIEKEIGYRGSKSDFMTNLKANLKLKSVKEQRVDGSWQVGGASCLRCTLMGFERNYRLRIPSNLMNRNTIRYYSSKPVQQCEKQNLRMDP*FLTGFVDAEGCFTLGITRNKDCKTG*SVQLFFQIALHRKDNELLERIKNYFGVGKIHKHGSQSILLRVSSIKDLQVIFNHFDKYPLLTKKLADYNLFRLAYNIIINKEHLTQEGLSKLVAIKGSLNLGLSPELKSAFPDITNTDKPIVTEQAHKIPDPN*LAGFATGEGCFYVVAQKRPAALSLSRPCSCTPPSLGGGPRRGASMGEGGGAS
Morper1-LAG13-cox2-1	LAGLIDADG endonuclease ? MW: 24138.666]	MVKIIHHFDKYPLITQKHADYLL*REIIMMMQRKEHITQEGLLTILSLRASLNLGLSEALKTAFPNIIPVIRPKVENIAVPHGE*LAGFTSGEGCFFVFVSKSLTHALGFRVQLVFQITQHSRDKILIESLISYLGCGRLVTSSDGKVQFRVEKFSDNSEKILEFFGSHKIRGVKFEDFKD*SAVAKLMRGGEHLTPEGLDEIVKIKAGMNKGRAGARA
Morper1-LAG14-cox2-2	LAGLIDADG endonuclease ? MW: 45457.047]	MDEVSDPAMSVLAEGYQFLLNDGLKFYILNKIKDTSYLALLFTGQVNNILSLQTKSKNTRRAGGFELACNAGVLHVGTPPRPNTIDNHMFHTKVKAAKRIGPHDQEVISVIIGSLLGKCVNRRSVEGTRFAFKQSIVHKDYLFWLFDFFHSRGYCSNLEPRMYTRRLKKGDQVIEYYGYEFNTFTFRSFNWIHKMFYNKGKKVVKEIEKYLTPMALAV*CMSDGKFVDGRVELSTYFRTEQDMEKLINMLKNRFGLICYKHEPKKGSYVIVISKESVRLLQTIVLPFLLPSMKHKIGFHSH*TFSSHGSGWFPIQRGNRFYTTLHSPLPPYYASSTEGGGGGGPPGKNKLNPNYITGFADGESNFTIIITKNKNLKMG*RVQPSFQINLHKKDTASGPG…
Morper1-LAG15	LAGLIDADG endonuclease ? MW: 41940.15]	MVPSYSRKAICG*TNYSGTVISHKMSENEMDYRGSKSDLLNKSVKEQRVDGSWLLNELAVPKNRSLRCILMGSERNYQVKNLTKQLTSRTYSTLTNKPLLNP*FITGFSDAEASFIVSIYKDDKNKMK*RVSPYFCIHIHIKDLPLLKQIQETLGVGIVRSNSKSTAVFRVNSMQELKVILDHFEKYPLVSAKYPDFILFKQCYDLIEQKEHLTEAGFNKILALKYNLNKSLPAELKSAFPNIVPIARPEYKIIEIPNPF*ISGFVSGDSTFSVSIEKSTSKVGFRVRLLFGTCLHIRDKDLLISMGKYFKNLNFNSLSLDGINSREEISIHSSESKKTCLLQIKNNSDIENKIIPFFDEFPILAPPLHLLYA
Morper1-LAG16	LAGLIDADG endonuclease ? MW: 27388.137]	MGFERNYQVKILSKQINKVR*YTSITTHKPSITPNSNLGP*FLTGFADAECSFSILIQANSKYATG*RIKPIFAIGLHKKDIELLKNIQSSLGVGKIHIHGKDSIQFRVDSIKELQVVINHFESYPLVTAK*ADYILFKKAFDIILLKEHLSQEGLLKLVGIKASLNLGLNASLKEAFPN*KELQYDRPNYIFCGIPDPN*MAGFASGDSSFNIKISNSPTSRPPLSLLRERGEMASLLRRRRDAY*IKEFN
Morper1-LAG17	LAGLIDADG endonuclease ? MW: 20576.87]	MKKNELDTRWLQWFIGFNDAEGNFQIYPKKNVLKSGVISNYRLGFAYHLSLHSRDMALIENIREILNNVGVVYNYQNKNDSRLAVNGRQGLLYLIDNVFEIYPLLTTNQRNRYNLLKTTLMNGTTHFKTLEGYEEYKSTFMLSNSVV*DLVELYESGNLQEDN*KIGAPLLLS*FFLLKK
Morper1-LAG18-cox1-1	LAGLIDADG endonuclease ? MW: 26949.9]	MINNLKPVATYENPDVQRDQIYFENKGKAGIYQ*TNKLNGKIYIGSSVDLSTRFRFYYSEQSMENYLKNSKSAIYSSILKNGILNFKLEILVNCEPEECIELEQDWIDLLKADYNILTIAGSCLGAHRREETRAKISASKKGQNNPMFGKTPSEVTCANISASLLGIPKSEETRARMSASPPLFTPPLPACYAGSGGGEEGGGPFFNKMPEGGGGGHLCDLPPPPPPQFYLNFFARPSLLSFFER
Morper1-LAG19-cox1-2	LAGLIDADG endonuclease ? MW: 31721.906]	MVALLLQEPGPHPSSLIHCHRQWTERRAIKKNEDSKESDAEYIKMFWVGLMDGDGSIQVNH*RNQSLQYRLVIKLSNITSNYNMLIKIAKVIGGSVRITGKGKDVIWVVNRKETIQEIISIFDTYPPLTSKKICQLEFLKTCLLENSVDLYLSNRNSKYINQPAILNSDPFGLERNSFALPNYFKGWLSGFIEAEGCFSIRKSNNHSFSIGQNDDLYLMNAIKQFLGATNIVRNPYRNFYSLEIYKKETLKKIINHFNNYPLLGEKGESFQKFKQV
Morper1-LAG20-cox1-3	LAGLIDADG endonuclease ? MW: 42454.293]	MMSIGVLGFVV*SQVVAFLYREVEVINFAVCWKSLMCIDTLYSENSIYFAQSAGNLCLTSLVFVMAILFVSLSTPKSKIWWVIKRTLVRFHTSAKSDKKGDDKKTDKRTSETTRETSFNFREFRAFTGLTPEVVSDAWLT*FIGFSEGDGAILTGHTNDIPRFVLTQKEISILNHIHETLGFGRVRTYGSFSRFLVDDKKGILALAHLFNGNLVLDKRKIQLNK*LDLLNITSGITRCNELPLLSNAWLSGLIDAEGCFNVTLFKRKAMTLGYQVKLRFMIDQKDSLNTLLFIKNQ*DMIGYFRNYPLKTKKQIAFNKWVRIYELVCNKAHLTTQGIEEIKKIKKEINLINSVTGKTGDRFVKKYKEKKIIKF*SIT
Morper1-LAG21-cox1-4	LAGLIDADG endonuclease ? MW: 30850.715]	MERGGEDGTARVAAIETVFALKDRRSAELLQSLFGGKIYDHPPALLFSNYYSHRSCEKRRVNKKLTR*LVQDKKSVTNIVNLINGKLRTPKINSLYNMIDFLNATPQGDNIIKLPLDTSPLNNNA*LAGFIDADGHFAIKGFTPNPKSHLGIHFQLSQRATDKSGESLEKLMLKITEFLLVKLNRRTFSEKYHQFVVSSSNRVSNNIIIEYLNTYPLLSSKYLDFKD*ETANNIYINKLHKDPIQYEKIRELKANMNNGRTYFS*SHHKQILFD
Morper1-LAG22-cox1-5	LAGLIDADG endonuclease ? MW: 23994.947]	MRTNKNFTLHKLID*LNTKNKERRPPSLIDCPKRAINGEEGLNIEKKGLNTNSLISDA*LSGFIEADAHFSVRATESGKYPKIECKFELTQRQIDHNNNDNLFFLEEIAKLFLCTVKPIRLEKANPQYRIRTTNIKGNLSVIDYLTKYPLFGTKFLDFQD*VKVVNLFKEGRMDHKLNIAKVKLIKSQMNDNRTEFIWDHLQNFYNLNK
Morper1-LAG23-cox1-6	LAGLIDADG endonuclease? MW: 33010.55]	MNIFQKLTLLSSLHITFAPFTSSCKLKSAKNRKNLNSSSERFYESMVLQKKQILEENTKRCGIYLLTNTINGKRYVGSSVDLGRRLRHYFLDKSMRQVLQRSTMLIYLSILKNGIASFNLDIIEYCDPSVVRQRETYYIKGLNPEYNILRIGGSLLGFKHSEISRIKIRRAKLGSKLSLETRALISELALRRKRSKHSEETRAKIKARLLGRKLSAITIAKIKAKLKGRT*KRPPPIGEANWGGGEMHQFI*KIN*RLVKRLAPKLVKPDWVVNIAKRLELNYPQHVRTT
Morper1-LAG24-cox1-7	LAGLIDADG endonuclease ? MW: 39235.68]	MTG*TLKMDGELL*GDSEAIKLFSMRESRKFNKNK*NNLNDNEKFKI*LVGFTDGDGCFSVVKSGGTYRLQYSLSQSAYNLRILYYIKSSLGYGSVSKSFLYKYRHIFIEKTRVGEGARSAPLQPPSAEGGRSKQNWGNFRITDRKVLNQVVFPIFDKYPLLSSKQFNYLRFKKAYDILENKNLTTVIKNKMIEELLSEKLPTDYVSPAISHLSETSSYEEIADAISIY*LAGFIEAEGNFGVYPDRGRFNIEFTLVQKLDKILLQLIKRFLHISSNVNYSNTRNIYVLNTKNSRSIGNIIDTFRGKFKGMKSLEFKL*SKANYYKNTNIVKVSKIHKIISKVRGKNSVN
Morper1-LAG25-cox1-8	LAGLIDADG endonuclease ? MW: 23870.512]	MFEKREENRSIAQSGPLMALRAKRVAASLMALRAKRDAIN*FNLFDNCTLECLPLDNSPIDSNS*LAGFSDGDANFSITLTDRKKNGKVTGKRLQTFFRIELRQNYHRGESSSRSYFAVLSLIAEYFSVNLLSRTRQQGDKLFFAFMVIAHSSISHKKVRAYFDRFPLYSGSKYLGAAPPLSWPKGP*ERRTYKE*TYLQDLRLSGGVFTSEQIA
Morper1-LAG26	LAGLIDADG endonuclease ? MW: 26284.05]	MFEKLGGGRREGGDAASLSWPFGPREDALLKYGYSNFSLEILEYCESNNRHERENHYFRLLKPEYNIIHDVTPFSDETILKMSEKHPRSQKIYVTDLDTNIKTAYNSIRHAASAIDANRASVVNYLNSSQLKLYLGRYIFERVELDDKATHTLNIPLKIEASLAKTITNLASPPSLHAPPAPLPHQRWGRGGRGGVVRWGGGEASPLLLPPPPTTWWGGCKGGRGGEGGTLKQIFL
Morper1-LAG27-cob-1	LAGLIDADG endonuclease? MW: 27304.188]	MPQIYSLDLFLFYIVYILVISKKTNNISNKVSRIKGVYRIGPHNKDILSIIYGSLLGDAHAEKRLIGVGTRISFFQEDTHVEYLLYLHKLLSEAGYCNDKTPVIRKRLGVKGKIRKIVRFSTWTYTSFNSIHSEWYVNDKKRIPNYIDQYLTPLALAI*IMDDGTKVGKGLKFCTNSFTYDECTYLVNVLYKNFNLKASVQSAGSKDQYVIYI*KESMSDLSKIVYSYIIPEMRYKII
Morper1-LAG28-cob-2	LAGLIDADG endonuclease ? MW: 49452.66]	MIASVNPVVLKQSTTINQPEEIWLKERELELE*FSGFSEAESMFYISTTGALSFRIKIHYDDRQTLVYIQKLLSGLVNRNVGIIVDTKDHHESYYTIAKFQDIIEVLIPIFSKYYLTTSKFLDFKDLKAAAEIRNISFKDKRKLNADELNKILKIKSGMNSHRLPFNINDLPKRSLTPSRLLGFVEGDGTFYISNMLPVFAIKQHTKNIHFLYEIAVFLNKLPYRPEIGPVMDKLNTNPTPGVSQQSSGLSNLSVANVLQLYNYVLPFFKSLKFRTRKEVDFEL*VLAVRLKALGHLTYPEGRRCFIEINKYINKRYTTSAFIAEVPNLKKIHEILNNPPVFDLASGLPYKALSDVVKVSQKGHLGFGVNVYDNGKLVEGSPFSSYTQAALAAPPGGGA…
Morper1-LAG29-cob-3	LAGLIDADG endonuclease ? MW: 43841.582]	MGGCKSSHGLSKLSQVSTEFLQCPYFITGLSDGESSFCVSISKYKKLKTG*LVRAVFRIELHSREISLLYGIQSFFGVGNISIGKTRDTVAYSVGSTQDLTNVIIPHFLKYPLITQKRADFLLFKSVIDLMNKGEHLTTEGLAKIVSIRASMNNGLSAVLTESFPNITPFDRPKIEDQEIIDPN*IAGFTTAEGCFDVKLTNSKTHKTEHQIRLRFRICQHSRDIKLINSIIKYLNCGMVEARSKLNFVELVVTKFSDIEHKIIPFFHKYPIQGIKSLDYKDFCTIASPPSLACNIPPPSPSTPPTFQTITLVLVMKRWGGVK*GEGGGICCPPPIATKWAGGTLPPPHEPPPHPLLRR*WGGSRGRVGCFILILPDFGQNKFSGKTCFHYIMKLYNES
Morpra1-LAG1-cox2	LAGLIDADG endonuclease 98275: 99513 MW: 46600.406]	MDEVSDPAMSVLAEGYQFLLNDGLKFYILNKIKDTSYLALLFTGQVNNILSLQTKSKNTRRAGGFELACNAGVLHVGTPPRPNTIDNHMFHTKVKAAKRIGPHDQEVISVIIGSLLGKCVNRRSVEGTRFAFKQSIVHKDYLFWLFDFFHSRGYCSNLEPRMYTRRLKKGDQVIEYYGYEFNTFTFRSFNWIHKMFYNKGKKVVKEIEKYLTPMALAV*CMSDGKFVDGRVELSTYFRTEQDMEKLINMLKNRFGLICYKYEPKKGSYVIVISKESVRLLQTIVLPFLLPSMKHKIGFHSH*TFSSHGSGWFPIQRGNRFYTTLHSPLPPYYASSTEGGGGGGPPGKNKLNPNYITGFADGESNFTIIITKNKNLKMG*RVQPSFQINLHKKDTASGPP…
Morpra1-LAG2	LAGLIDADG endonuclease 114098: 115096 MW: 37164.51]	MIEKEIGYRGSKSDFMTNLKANLKLKSVKEQRVDGSWQVGGASCLRCTLMGFERNYRLRIPSNLMNRNTIRYYSSKPVQQCEKQNLMMDP*FLTGFVDAEGCFTLGITRNKDCKTG*SVQLFFQIALHRKDNELLERIKNYFGVGKIHKHGSQSILLRVSSIKDLQVIFNHFDKYPLLTKKLADYNLFRLAYNIIINKEHLTQEGLSKLVAIKGSLNLGLSPELKSAFPDITNTDKPIVTEQAHKIPDPN*LAGFATGEGCFYVVAQKRPAALSLSRPCSCTPPLPWRRPPYGGPPWERGGCKLEREREGCISPAEQGDATLFFFLLFIEKS
Morpra1-LAG3	LAGLIDADG endonuclease 118476: 119264 MW: 29665.25]	MKTINNNNPIVPIVPAVIYTNPDTQKKRILEENKGKSGVYR*TNLENGYFYVGSAVDLAKRFNLYYNSYQLTKVNMVIYKALKKHKHSNFSLEILEYSEPSDVISREQYYLDLLKPNYNILKTAGSTLGYKHSEEALAKMRRHCSSEEIKAKMSAARKGQNNPFCGKTHSEETKAKMREAKKGQKSLFFGKTPSEETKAKISAANGQAVKVLDKETNETTSYSSGIQVAKALGCDEKTIRRYIKSQKYYKGRYLIEKKSAVQ
Morpra1-LAG4-nad5-1	LAGLIDADG endonuclease 122206: 123306 MW: 40441.625]	MVVKEQRVDGS*SIKPQLMDLRCTLWGFERNGGIKLGFNMQQG*NSYVKVPSKQFGLKKYSTYNSTIVNPGV*SGLIDGEGSFSIIVDRNKTRKLG*RVQLKFQIGLHTKDLNLLYLLQQYLGGIGSIHLARNREIVNYSIDSIEDLNKLIIHLEKYPLLTQKAADFLLFKQVVKLVNNKEHLTVEGLNQIVNIKASMNLGLSDMLKSEFAGYTPVERPVINSDNVILDPH*ISGFVSAEGNFDVRIPSTNSKLGYRVQLRFRITQHSRDLRLMEKIVEYFGSGKIYKYGGKSAVSLTIVDFTDITNIIVPFFNKNPIIGIKLYDCLD*CKIHSLMINSAHLTVEGINSIREIKSGMNIGRSFEDK
Morpra1-LAG5-nad5-2	LAGLIDADG endonuclease 138753: 139742 MW: 36817.93]	MAKSSQIGFLKALKNW*FFSQFFRTLIYAGKISNALESVGSLFSTQNLCRATNENDPEKSQRQGINQQGINNLTIKKNNKINKNKANPYFID*FIGFSEGDGFFVITGGKSIFSIHLHKADLPLLHEIKIQLNIGNVYEGKDSAYFIVKAKDEIHTLISIFNGNLFLRKKHIQFSR*VLNFNEKNKLNIEVENQIFKPSLSDN*LAGFIDAEGTFIVSITKSNITQRFHIDQKDADLEFAYIGELIKGKPSKYKKYNRVAVNYLSSNTIIEYLSTHKLISIKGKSFEK*MQIYEYRKTKPAIEPVDFVMLKQKAALINALRNISKSPAK
Morpra1-LAG6-nad5-3	LAGLIDADG endonuclease 154790: 155836 MW: 39212.133]	MLIASLSLVAFPYMTGFYSKDFILESAFGQFYFSSIVVYFIATIGAIFTTLYSVKVLYLTFLANPRGPKINYKQAHEGDIFMSLPAERFRKSFMWVKLSNSGDLLKLLVPSYSRKAISG*TNYSCKVTSQKMAEKKMDNRGSKSNFKSKSVKEQRVDGS*HKRERYPFVFKVYSNGFRKKLSNQNPFLTNILTGFYSNLTRGFSSIPCRQPVLHP*FVPGFTDAEGSFIVKILKSKRSKSG*EVQPRFQITLHQKDQTFLELIRTS*GGVGSISKGREDTVQYLVASVKDLIVITDHFHKYPLITQKRADYLLFNSILQLIHQKQQRRPPPPTFPSLFFFFSFILILH
Morpra1-LAG7	LAGLIDADG endonuclease 241277: 242041 MW: 27920.953]	MRNST*LRGYGSLGSPILSDGRLNPWFVTGFTDAEGCFYAGIGKSNKIKTG*DVQPEFKIELHRKETVILRQIQEFFNGVGHISLKGDKLRYRVRSLKELVVILTHFDRYPLITQKYADFELFKSVVKLIETREHVTPEGLRKILSIKASLNRRGLPEKLKASGARSAPDAAPLAGAAEFPEIIPIHRPLVVNQQIKDPY*LAGFADGEGNFSIDGPPFSFLFFFKKLKMKSLLSVRARAARAIMLLPCSAGGR
Morpra1-LAG8	LAGLIDADG endonuclease 246745: 247428 MW: 25682.99]	MLQVSSFKDMLAVIDFFDKYPLKTQKLADYLLFKQAYEMIKNKEHLTLEGLSKLVGVKASLNNGLPAQLKEAYPDVEPVKRLNVVNKEIPDPN*LVGFTSGEGCFTVGVHPSSHHKLGYQARLRFQITQQDRDRELMESIVKYLNCGIISFRRDVVDFQVNKFSQITENIIPFFTKYPILGVKKENFDDFCKVAELIKEKAHLTEAGLEQISKIKDGMNSHREGGSA
Morpra1-LAG9	LAGLIDADG endonuclease 249104: 250036 MW: 34742.734]	MNNNNLNPIFVSGFVDAEGCFHASIVDRAELKAGKSIRAVFQISLHKKDKALLDLIRNYFGVGEVIDRKDGAFYYRVSQVQDLMLVLAHFEKYPLLTQKGADLELFKQIVEKMNRKEHLTTEGVQEIVNLKASMNFGELSDNLLSAFPNTVAVSRPIVKDPVIYDPEWVSGFVEGEGCFFVNIYKRKDSILGEGVKLVFKITQDNRNSDLLARFVEIFGCGAIYSQSKSTGNVQDFMVTGLSHITDKVIPFFLAHPLQGAKKKEFADFVKVAELMKLKAHLTKQGLEEIRTIKLGMNFGRVALIVPSSSK
Morpra1-LAG10	LAGLIDADG endonuclease 251889: 252515 MW: 23756.795]	MGILYDLQRYFNCGNIHIDNRKEDAYKFNVNKLDDILNIIIPHFEKYPLLTSKRLDYLDLKRVAFMMKDGLHLKTEYQEIILAIKDNMNSKRSFEERWNFFDTIEPVKLTSE*VQAFIDGEGSFQFGIADAISRGKPYVALTPTLSVRQSSHDVRLLNAFISFFGCGYLKPKYDITSLDAAKARKRAERASLQPPSGGPLLVQLIVML
Morpra1-LAG11	LAGLIDADG endonuclease 254335: 255141 MW: 30278.664]	MFQLFFNYYILLLDVFIHNFSLVDSVLFVVPALGCEATTQKISTITKAQVIGLGPNSRLLKQYKESLVELSPIQREAAIGLMLGDASLQTQNGGKTFRMKFE*GDKSKFYLDHVFNLFDEWVLSDPHQKIRLSPAGNKITN*GFQTMSHEAFNFLAQLFLNLRTKSISTDLIKNHLTPRGLAY*FMDDGGKLDYNKNSKNKGVVLNTQSFKDKEVEIMAQQLMEKFNLDCEVRSNKGKKVIVIKSSCYPRFLFLIDPYILTQMRYKLP
Morpra1-LAG12	LAGLIDADG endonuclease 256984: 258129 MW: 43517.78]	MK*ELNKKNLTGEYIAGFVQADGSFSAVLASKTRNTKRYLYLSLVFTIVQNQKYKDLILEIQKKFGGIGHWYLNKKDNSIRYQVTSQSDLLNVIIPFFMKHQLRSGKLLSFLYFKYIVEVMSTRAH*TDKKILLSLIVIASNLNPLGKIGNKIRHLTGEEQKYVIDNVQPEGVDISKLTESIQNFKQNKLTLDFIHGLFDGDGSLSVYFTPKKSSISESSQEVPEGTDTQLCELQNGEGETKLSVGFTFTIVQDRHNISLLNEVKSYFNDKGGIYNIRKECNIYKSGSKSDLMSVILPKMVNKESMESIKDCSLEELKLPLLKYNKIYYICKILEYCSSPGFKRNKETMNEIIRLSYLVSRESDNKTLEEYVEELNRKFFL
Morpra1-LAG13-cob-1	LAGLIDADG endonuclease 383598: 384638 MW: 37631.83]	MNSHRLPFNINDLPKRSLTPSRLLGFVEGDGTFYISNMLPVFAIKQHTKNIHFLYEIAVFLNKLPYRPEIGPVMDKLNTNPTPGVSQQSSGLSNLSVANVLQLYNYVLPFFKSLKFRTRKEVDFEL*VLAVRLKALGHLTYPEGRRCFIEINKYINKRYTTSAFIAEVPNLKKIHEILNNPPVFDLANPPPICHRQTGGGMHLSLSL*EREDASGLPYKALSDVVKVSQKGHLGFGVNVYDNGKLVEGSPFSSYTQAAAPRTPPISDGGGEGGCISPLEDALASRAQRGMHLPPPEGGTKPPRQLANCQLEGGAASPPPPIGQLPIGGGGGTHWVILIFLPSYPRR
Morpra1-LAG14-cob-2	LAGLIDADG endonuclease 384859: 385575 MW: 27304.188]	MPQIYSLDLFLFYIVYILVISKKTNNISNKVSRIKGVYRIGPHNKDILSIIYGSLLGDAHAEKRLIGVGTRISFFQEDTHVEYLLYLHKLLSEAGYCNDKTPVIRKRLGVKGKIRKIVRFSTWTYTSFNSIHSEWYVNDKKRIPNYIDQYLTPLALAI*IMDDGTKVGKGLKFCTNSFTYDECTYLVNVLYKNFNLKASVQSAGSKDQYVIYI*KESMSDLSKIVYSYIIPEMRYKII
Morpra1-LAG15	LAGLIDADG endonuclease 392851: 393387 MW: 20281.053]	MVIHRSLLKFGFSNFILEILEYCEPQEAIKREQYYLNLLKPEYNILKIAGSTLGFKHSEKTLSKFKERKFSEEHIGKLREHLTRLHVMNMRKEIRAKISAGMANFNVSTKGIVIKVTNLETNVSVEYASIRETARALNSNKTTITKYLQNSKPSPPLLAPPSLMALRAKREGS*KTFI
Morpra1-LAG16-cox1-1	LAGLIDADG endonuclease 482459: 483169 MW: 25963.861]	MAPPLPHNRPTHRVGGDAGGFVKREENRSIAQSGPLMALRAKRVAASLMALRAKRDAIN*FNLFDNCTLECLPLDNSPIDSNS*LAGFSDGDANFSITLTDRKKNGKVTGKRLQTFFRIELRQNYHRGESSSRSYFAVLSLIAEYFSVNLLSRTRQQGDKLFFAFMVIAHSSISHKKVRAYFDRFPLYSGSKYLGAAPPLLMATEGGHDGRWTYKE*TYLQDLRLSGGVFTSEQIA
Morpra1-LAG17-cox1-2	LAGLIDADG endonuclease 490496: 491593 MW: 40484.062]	MTG*TLKMDGELL*GDSEAIKLFSMRESRKFNKNK*NNLNDNEKFKI*LVGFTDGDGCFSVVKSGGTYRLQYSLSQSAYNLRILYYIKSSLGYGSVSKSFLYKYRHIFIEKTRVGEGARSAPLQPPSAEGGRSKQNWGNFRITDRKVLNQVVFPIFDKYPLLSSKQFNYLRFKKAYDILENKNLTTVIKNKMIEELLSEKLPTDYVSPAISHLSETSSYEEIADAISIY*LAGFIEAEGNFGVYPDRGRFNIEFTLVQKLDKILLQLIKRFLHISSNVNYSNTRNIYVLNTKNSRSIGNIIDTFRGKFKGMKSLEFKL*SKAAGARSAPAAAPKGAANYYKNTNIVKVSKIHKIISKVRGKNSVN
Morpra1-LAG18-cox1-3	LAGLIDADG endonuclease 499754: 500386 MW: 23788.824]	MRQVLQRSTMLIYLSILKNGIASFNLDIIEYCDPSVVRQRETYYIKGLNPEYNILRIGGSLLGFKHSEISRIKIRRAKLGSKLSLETRALISELALRRKRSKHSEETRAKIKARLLGRKLSAITIAKIKAKLKGRT*KRPPPLRSKGGDASIYLKNKLTRPPLPLHRTMRIVGGEGGLVKRLAPKLVKPDWVVNIAKRLELNYPQHVRTT
Morpra1-LAG19-cox1-4	LAGLIDADG endonuclease 507506: 508135 MW: 23941.826]	MRTNKNFTLHKLID*LNTKNKERRPPSLIDCPKRAINGEEGLNIEKKGLNTNSLISDA*LSGYIEADAHFSVRATESGKYPKIECKFELTQRQIDHNNNDNLFFLEEIAKLFLCTVKPISLEKANPQYRIRTTNIKGNLSVIDYLTKYPLFGTKFLDFQD*VKVVNLFKEGRMDHKLNIAKVKLIKSQMNDNRTEFIWDHLQNFYNLNK
Morpra1-LAG20-cox1-5	LAGLIDADG endonuclease 508439: 509446 MW: 37832.484]	MERRFSTDSSPLRRGQDNNYKSDYMSYYLAGLLEGDGHFNTPNKLYTPSGTASSLSRRERERDAAPLRGAARVAAIETVFALKDRRSAELLQSLFGGKIYDHPPALLFSNYYSHRSCEKRRVNKKLTR*LVQDKKSVTNIVNLINGKLRTPKINSLYNMIDFLNATPQGDNIIKLPLDTSPLNNNA*LAGFIDADGHFAIKGFTPNPKSHLGIHFQLSQRATDKSGESLEKLMLKITEFLLVKLNRRTFSEKYHQFVVSSSNRVSNNIIIEYLNTYPLLSSKYLDFKD*ETANNIYINKLHKDPIQYEKIRELKANMNNGRTYFS*SHHKQILFD
Morpra1-LAG21-cox1-6	LAGLIDADG endonuclease 538118: 539242 MW: 42063.8]	MSIGVLGFVV*SQVVAFLYREVEVINFAVCWKSLMCIDTLYSENSIYFAQSAGNLCLTSLVFVMAILFVSLSTPKSKIWWVIKRTLVRFHTSAKSDKKGDDKKTDKRTSETTRETSFNFREFRAFTGLTPEVVSDAWLT*FIGFSEGDGAILTGHTNDIPRFVLTQKEISILNHIHETLGFGRVRTYGSFSRFLVDDKKGILALAHLFNGNLVLDKRKIQLNK*LDLLNITSITSNVLPLLSNAWLSGLIDAEGCFNVTLFKRKAMTLGYQVKLRFMIDQKDSLNTLLFIKNQ*DMIGYFRNYPLKTKKQIAFNKWVRIYELVCNKAHLTTQGIEEIKKIKKEINLINSVTGKTGDRFVKKYKEKKIIKF*SIT
Morpra1-LAG22-cox1-7	LAGLIDADG endonuclease 559005: 559835 MW: 31721.906]	MVALLLQEPGPHPSSLIHCHRQWTERRAIKKNEDSKESDAEYIKMFWVGLMDGDGSIQVNH*RNQSLQYRLVIKLSNITSNYNMLIKIAKVIGGSVRITGKGKDVIWVVNRKETIQEIISIFDTYPPLTSKKICQLEFLKTCLLENSVDLYLSNRNSKYINQPAILNSDPFGLERNSFALPNYFKGWLSGFIEAEGCFSIRKSNNHSFSIGQNDDLYLMNAIKQFLGATNIVRNPYRNFYSLEIYKKETLKKIINHFNNYPLLGEKGESFQKFKQV
Morulm1-LAG1-nad5-1	LAGLIDADG endonuclease? MW: 39744.85]	MLIASLSLVAFPYMTGFYSKDFILESAFGQFYFSSIVVYFIATIGAIFTTLYSVKVLYLTFLANPRGPKINYKQAHEGDIFMSLPAERFRKSFMWVKLSNSGDLLKLLVPSYSRKAISG*TNYSCKVTSQKMPEKKMDNRGSKSNFKSKSVKEQRVDGS*HKRERYPFVFKVYSNGFRKKLSNQNPFLTNILTGFYSNLTRGFSSIPCRQPVLHP*FVTGFTDAEGSFIVKILKSKRSKSG*EVQPRFQITLHQKDQTFLELIRTS*GGVGSISKGREDTVQYLVASVKDLIVITDHFHKYPLITQKRADYLLFNSILQLIHQKQQRRPPPLSLCFFFLFFYINFTLKKKR
Morulm1-LAG2-nad5-2	LAGLIDADG endonuclease ? MW: 36757.836]	MAKSSQIGFLKALKNW*FFSQFFRTLIYAGKISNALESVGSLFSTQNLCRATNENDPEKSQRQGINQQGINNLTIKKNNKINKNKANPYFID*FIGFSEGDGSFVITGGKSIFSIHLHKADLPLLHEIKIQLNIGNVYEGKDSAYFIVKAKDEIHTLISIFNGNLFLRKKHIQFSR*VLNFNEKNKLNIEVENQIFKPSLSDN*LAGFIDAEGTFIVSITKSNITQRFHIDQKDADLEFAYIGELIKGKPSKYKKYNRVAVNYLSSNTIIEYLSTHKLISIKGKSFEK*MQIYEYRKTKPAIEPVDFVMLKQKAALINALRNISKSPAK
Morulm1-LAG3-cox2	LAGLIDADG endonuclease ? MW: 48511.465]	MDEVSDPAMSVLAEGYQFLLNDGLKFYILNKIKDTSYLALLFTGQVNNILSLQTKSKNTRRAGGFELACNAGVLHVGTPPRPNTIDNHMFHTKVKAAKRIGPHDQEVISVIIGSLLGKCVNRRSVEGTRFAYKQSIVHKDYLFWLFDFFHSRGYCSNLEPRMYTRRLKKGDQVIEYYGYEFNTFTFRSFNWIHKMFYNKGKKVVKEIEKYLTPMALAV*CMSDGKFVDGRVELSTYFRTEQDMEKLINMLKNRFGLICYKYEPKKGSYVIVISKESVRLLQTIVLPFLLPSMKHKIGFHSH*TFSSHGSGWFPIQRGNRFYTTLHSPLPPYYGSSTEGGGGGGGPPGKNKLNPNYITGFADGESNFTIIITKNKNLKMG*RVQPSFQINLHKKDTASGP…
Morulm1-LAG4	LAGLIDADG endonuclease ? MW: 38137.336]	MGFERNYQIKILSNQINKKRTYSSITTHEPLLHQSSINP*FLTGFTDAEGSFSILIQPNVNYKTN*RIKAIFAIGLHKKDTDLLEKIQSS*GVGKIHKHGKDSVQYRVESIKELQVIVDHFYKYPLISAKVGDFIQFKKAFDIIKSQEHLTQEGLLKLIGIKASLNLGLTSSLKEAFPN*EKVQFNKPEFIFSGIPDPN*IAGFSSGDGSFNIKTSSSTTNKLGSRVQLRFSIGLNIREKELIQYLVTYFNLGYSSIPKESESLNYVYSGKNSVSLQVVKHSHIMDIIIPFFEKYPIQGKKSLDFFDFKKVAEMLNNKEHLTSEGFNKILDIRARMNEERI
Morulm1-LAG5-cox1-1	LAGLIDADG endonuclease ? MW: 31721.906]	MVALLLQEPGPHPSSLIHCHRQWTERRAIKKNEDSKESDAEYIKMFWVGLMDGDGSIQVNH*RNQSLQYRLVIKLSNITSNYNMLIKIAKVIGGSVRITGKGKDVIWVVNRKETIQEIISIFDTYPPLTSKKICQLEFLKTCLLENSVDLYLSNRNSKYINQPAILNSDPFGLERNSFALPNYFKGWLSGFIEAEGCFSIRKSNNHSFSIGQNDDLYLMNAIKQFLGATNIVRNPYRNFYSLEIYKKETLKKIINHFNNYPLLGEKGESFQKFKQV
Morulm1-LAG6-cox1-2	LAGLIDADG endonuclease ? MW: 42063.8]	MSIGVLGFVV*SQVVAFLYREVEVINFAVCWKSLMCIDTLYSENSIYFAQSAGNLCLTSLVFVMAILFVSLSTPKSKIWWVIKRTLVRFHTSAKSDKKGDDKKTDKRTSETTRETSFNFREFRAFTGLTPEVVSDAWLT*FIGFSEGDGAILTGHTNDIPRFVLTQKEISILNHIHETLGFGRVRTYGSFSRFLVDDKKGILALAHLFNGNLVLDKRKIQLNK*LDLLNITSITSNVLPLLSNAWLSGLIDAEGCFNVTLFKRKAMTLGYQVKLRFMIDQKDSLNTLLFIKNQ*DMIGYFRNYPLKTKKQIAFNKWVRIYELVCNKAHLTTQGIEEIKKIKKEINLINSVTGKTGDRFVKKYKEKKIIKF*SIT
Morulm1-LAG7-cox1-3	LAGLIDADG endonuclease? MW: 22674.273]	MIDLVTRINGHTRNSVRLIQLESVCLNLNIAMIQPLEITKSNG*FAGFFDADGTVTYSMKNGYPQLTISVTNKHEENVKYFESALGGKVYFDKGGYGSFK*SIKSPTDIDIFLDYIKTFPSRSSKKRRLYLIPRAPPLQHTTRVVCPSLSTYYLHSTVEREGGTWRGGVKYFELKKLKAYSQDLTTAQYKAWLKFNES*KARG
Morulm1-LAG8-cox1-4	LAGLIDADG endonuclease ? MW: 30850.715]	MERGGEDGTARVAAIETVFALKDRRSAELLQSLFGGKIYDHPPALLFSNYYSHRSCEKRRVNKKLTR*LVQDKKSVTNIVNLINGKLRTPKINSLYNMIDFLNATPQGDNIIKLPLDTSPLNNNA*LAGFIDADGHFAIKGFTPNPKSHLGIHFQLSQRATDKSGESLEKLMLKITEFLLVKLNRRTFSEKYHQFVVSSSNRVSNNIIIEYLNTYPLLSSKYLDFKD*ETANNIYINKLHKDPIQYEKIRELKANMNNGRTYFS*SHHKQILFD
Morulm1-LAG9-cox1-5	LAGLIDADG endonuclease ? MW: 23984.906]	MRTNKNFTLHKLID*LNTKNKERRPSSLIDCPKRAINGEEGLNIEKKGLNTNSLISDA*LSGFIEADAHFSVRATESGKYPKIECKFELTQRQIDHNNNDNLFFLEEIAKLFLCTVKPIRLEKANPQYRIRTTNIKGNLSVIDYLTKYPLFGTKFLDFQD*VKVVNLFKEGRMDHKLNIAKVKLIKSQMNDNRTEFIWDHLQNFYNLNK
Morulm1-LAG10-cox1-6	LAGLIDADG endonuclease ?MW: 40902.062]	MKSFNPFNFVIGLFINKAHITKRKYTTYINNLDPLFVTGFCDGESCFTVNIQKNPSLRAG*SIKLVFSIHLNVRDLELLKQIKAVPPLSSPSALLSFFNFFLKILNESLKRAKGGGEGISPAARGDAFFGVGNIQINKDGSVTYSVTGLKDLTNAIIPHFYKYPLITQKQADFELFRRLSELMNHKEHLTTEGLHKILSIRASIN*GLSDALKDSFPDIIPVSRPKVKLAENIDPN*LAGFVNAEGSFIVSIYKSKTTTGYAVKLIFSISQNHREIGLLSSCVKFLNCGKVSENPINSAVELVITKFSDLENKILPLFNKYPLFGIKQRDYEDFCKIALLMKDKVHLTNEGLEEIRQIKSGMNRRRTR
Morulm1-LAG11-cox1-7	LAGLIDADG endonuclease ? MW: 39235.68]	MTG*TLKMDGELL*GDSEAIKLFSMRESRKFNKNK*NNLNDNEKFKI*LVGFTDGDGCFSVVKSGGTYRLQYSLSQSAYNLRILYYIKSSLGYGSVSKSFLYKYRHIFIEKTRVGEGARSAPLQPPSAEGGRSKQNWGNFRITDRKVLNQVVFPIFDKYPLLSSKQFNYLRFKKAYDILENKNLTTVIKNKMIEELLSEKLPTDYVSPAISHLSETSSYEEIADAISIY*LAGFIEAEGNFGVYPDRGRFNIEFTLVQKLDKILLQLIKRFLHISSNVNYSNTRNIYVLNTKNSRSIGNIIDTFRGKFKGMKSLEFKL*SKANYYKNTNIVKVSKIHKIISKVRGKNSVN
Morulm1-LAG12-cox1-8	LAGLIDADG endonuclease? MW: 21896.262]	MALRAKRVAASLMALRAKRDAIN*FNLFDNCTLECLPLDNSPIDSNS*LAGFSDGDANFSITLTDRKKNGKVTGKRLQTFFRIELRQNYHRGESSSRSYFAVLSLIAEYFSVNLLSRTRQQGDKLFFAFMVIAHSSISHKKVRAYFDRFPLYSGSKYLGAAPPLSWPKGP*ERRTYKE*TYLQDLRLSGGVFTSEQIA
Morulm1-LAG13	LAGLIDADG endonuclease ? MW: 17363.496]	MYGKTHSEETQAKISASPPPSLRSPPFHNYYSRNSFTRGGKREGGPLDASTPPTVGGGASKKGIKLSEE*KAKLSAALSGENHPLYGKNHSEQSKLQNLHSQSTKKGIEVTDLETKNITSYPSIRAAARAIDCNDSSIHSYFRDNQQKPYRGRYVFKLL
Morulm1-LAG14-cob-1	LAGLIDADG endonuclease ? MW: 27278.158]	MPQIHSLDLFLFYIVYILVISKKTNNISNKVSRIKGVYRIGPHNKDILSIIYGSLLGDAHAEKRLIGVGTRISFFQEDTHVEYLLYLHKLLSEAGYCNDKTPVIRKRLGVKGKIRKIVRFSTWTYTSFNSIHSEWYVNDKKRIPNYIDQYLTPLALAI*IMDDGTKVGKGLKFCTNSFTYDECTYLVNVLYKNFNLKASVQSAGSKDQYVIYI*KESMSDLSKIVYSYIIPEMRYKII
Morulm1-LAG15-cob-2	LAGLIDADG endonuclease ? MW: 47397.48]	MIASVNPVVLKQSTTINQPEEIWLKERELELE*FSGFSEAESMFYISTTGARGRAQRAPLQPPPLRGGVALSFRIKIHYDDRQTLVYIQKLLSGLVNRNVGIIVDTKDHHESYYTIAKFQDIIEVLIPIFSKYYLTTSKFLDFKDLKAAAEIRNISFKDKRKLNADELNKILKIKSGMNSHRLPFNINDLPKRSLTPSRLLGFVEGDGTFYISNMLPVFAIKQHTKNIHFLYEIAVFLNKLPYRPEIGPVMDKLNTNPTPGVSQQSSGLSNLSVANVLQLYNYVLPFFKSLKFRTRKEVDFEL*VLAVRLKALGHLTYPEGRRCFIEINKYINKRYTTSAFIAEVPNLKKIHEILNNPPVFDLASGLPYKALSDVVKVSQKGHLGFGVNVYDNGKLVEG…
Morulm1-LAG16-cob-3	LAGLIDADG endonuclease ? MW: 43956.61]	MGGCKSSHGLSKLSQVSTEFLQCPYFITGLSDGESSFCVSISKYKKLKTG*LVRAVFRIELHSREISLLYGIQSFFGVGNISIGKTRDTVAYSVGSTQDLTNVIIPHFLKYPLITQKRADFLLFKSVIDLMNKGEHLTTEGLAKIVSIRASMNNGLSAVLTESFPNITPFDRPKIEDQEIIDPN*IAGFTTAEGCFDVKLTNSKTHKTEHQIRLRFRICQHSRDIKLINSIIKYLNCGMVEARSKLNFVELVVTKFSDIEHKIIPFFHKYPIQGIKSLDYKDFCTIASPPPLLATSLPLLHR*GEGGGIAAQCSEMAASPPTTLGGGCIQRARYARGRLEGRGWGRSPKMTSPPPLFGMHPTSHYVRADALLIKDKAHLTVEGFEKIQKIKSGMNTARKN
Morulm1-LAG17	LAGLIDADG endonuclease ? MW: 43517.78]	MK*ELNKKNLTGEYIAGFVQADGSFSAVLASKTRNTKRYLYLSLVFTIVQNQKYKDLILEIQKKFGGIGHWYLNKKDNSIRYQVTSQSDLLNVIIPFFMKHQLRSGKLLSFLYFKYIVEVMSTRAH*TDKKILLSLIVIASNLNPLGKIGNKIRHLTGEEQKYVIDNVQPEGVDISKLTESIQNFKQNKLTLDFIHGLFDGDGSLSVYFTPKKSSISESSQEVPEGTDTQLCELQNGEGETKLSVGFTFTIVQDRHNISLLNEVKSYFNDKGGIYNIRKECNIYKSGSKSDLMSVILPKMVNKESMESIKDCSLEELKLPLLKYNKIYYICKILEYCSSPGFKRNKETMNEIIRLSYLVSRESDNKTLEEYVEELNRKFFL
Morulm1-LAG18	LAGLIDADG endonuclease ? MW: 30202.602]	MFQLFFNYYILLLDVFIHNFSLVDSVLFVVPALGCEATAQKISTITKAQVIGLGPNSRLLKQYKESLVELSPIQREAAIGLMLGDASLQTQNGGKTFRMKFE*GDKSKFYLDHVFNLFDEWVLSDPHQKIRLSPAGNKITN*GFQTMSHEAFNFLAQLFLNLRTKSISTDLIKNHLTPRGLAY*FMDDGGKLDYNKNSKNKGVVLNTQSFKDKEVEIMAQQLMEKFNLDCEVRSNKGKKVIVIKSSCYPRFLFLIDPFILAQMRYKLP
Morulm1-GIY1	GIY_YIG endonuclease ? MW: 34195.53]	MHPSARCARADAFADIKITQSKLDEILRGPRLEFSNLDSDTTRSDYFLQNIGTVRGKIQVPGVYL*THLSTGDKYVGSSSALARRLIGYFNGTHKNTGKLIPLIKSEGIGAFKLQVIPLIESYAVNLELSLEQYFLLHSEFNLNTLKVVNDFSGARAKPLFMYTKDLSELIYSSDVQEDFIFKLRIHHSIFSKSLKTGAYYLDKYVFTDKPFVGARETGMSATDVCIMLDKDRLEIQKTKGRKVCIKTVDDNNTKLFDSISTCVEYLNTIARGRAFGAPPCTSPPLPPPPREWGGMEGGGGGGGRGGRSF
Morulm1-LAG19	LAGLIDADG endonuclease ? MW: 23198.188]	MRNST*LRGYGSLGSPILSDGRLNPWFVTGFTDAEGCFYAGIGKSNKIKTG*DVQPEFKIELHRKETVILRQIQEFFNGVGHIELKGDKLRYRVRSLKELVVILTHFDRYPLIPQKYADFELFKSVVKLIETREHVTPEGLRKILSIKASLNRGLPEKLKAEFPEIIPIHRPLVVNQQIKDPY*LAGFADGEGNFSIDGPPFSF*FFF
Morulm1-LAG20	LAGLIDADG endonuclease ? MW: 37633.086]	MASLNKLARASGPSIPPLGDALRNIVLVPIRAFTVYSSGKSISSKLHP*FVTGFADAESCFYFKLIQNKNYSSG*VVELTFQIGLHQKDRPLLELIQLFFGVGNITKLGKDSIGYRVSSNKDLAVIIDHFDRYPLVTQKQADYILFKQAIDLISRKEHLTPEGLRKLVAIRASMNKGLSPEGSLKVAFPDVIPVQRPLLAAQEIKDPEWIAGFVEGEGCFFIKIQNTSSGTKLSLKFQITQHSRDEQLIKSLVAYFGCGRYEVKSKDKNSQAGDFIVTKFSDIADKIIPFFYKYPIRGAKALDFSDFSAVAEKIKNKDHLTSEGMDRIRIIKAGMNKGRQ*
Morana1-LAG1-cob	LAGLIDADG endonuclease ? MW: 41385.516]	MLKTKGLLSQGIAFFSFAVILVCL*KFYDFNSLDLAAFLSLNLNQQRSYSSKIPNNKDDNTNKLNSSLSHEDGYVIINGKMILMSLTELEILIEKYKDEAKESYHNQEFSSDFLLAMRYLFNGFFQAEGS*SGKFYSSSSHRFSPIFSIGQNVSDKSLQFFFSLL*VILGCELR*NISKNQSGKYHIQLRSTNKEYIMSVLFPYFSLTYGEKFTAMAKLSRIEELKCLNTLSSRLEVINLAYSLTPGGRDRTTSLEEKLSFVTENSEDLITPNSSADISM*NQFEAKENTTFLNIVPHPEGEGCISQSIRPLPFFLPPLWGVRGGNGCSFSPPPFSNYYSCSSCEKGGGLREKPLMHPSSPWLGTPSPQPITLTG
Morana1-LAG2-nad1	LAGLIDADG endonuclease ? MW: 21307.443]	MQPLSLSEREGLHLTLEGLQKIVNIRATLNFGLSEELQFMFPETIPVSRPFRETCVIPHSE*LVGFTSGEGHFSVSLDKGIFKSLLFKITQHKKDEELLIAIKEYLNCGYCYLRKKENIIDFKVTKLTEINEIIIPFFIDNPILGIKSLDFKD*CLVSEMVKKREHKLEGIIKIREIQKGMNRGRSM
Morana1-LAG3	LAGLIDADG endonuclease ? MW: 29323.912]	MSTRAH*TDKKILLSLIVIASNLNPLGKIGNKIRHLTGEEQKYVIDNVQPEGVDISKLTESIQNFKQNKLTLDFIHGLFDGDGSISVYFTPNKSSSSESSQEVPEGTDTLLCELQNGGGETKLSVGFTFTIVQDRHNISLLNEVKSYFNDKGGIYNIRKECNIYKSGSKSDLMSVILPKMVNKESMESIKDCSLEELKLPLLKYNKIYYICKILEYCSSPGFKLNKETMNEIIRLSYLVSRESDNKTLEEYVEELNRK*FL
Morana1-LAG4	LAGLIDADG endonuclease ? MW: 19455.883]	MKFE*GDKSKFYLDHVFNLFDEWVLSDPHQKIRLSPAGNKITN*GFQTMSHEAFNFLAQLFLNLRTKSISTDLIKNHLTPRGLAY*FMDDGGKLDYNKNSKNKGVVLNTQSFKDKEVEIMAQQLMEKFNLDCEVRKNKGKKVIVIKSSCYPRFLFLIDPYILTQMRYKLP
Morana1-LAG5	LAGLIDADG endonuclease ? MW: 42629.715]	MKKNSIKFVSLGLLNTGFSFGSAYSAFSLRNLSKVCKRFFSLRNFALGNPDKKLASWWVTGITDAEGCFSIFEQKTSMGIKIILGFKVTQKAHSMGILYDLERYFNCGRIHIDSRKDDAYKFNVNKLEDILNIIIPHFDKYPLLTSKRLDYLDFKRVALMMKDGLHLKKEGQEIIHAIKVNMNNGRSLEERWNFFDTIEPIVLVNE*VQAFMDGESTFQFGIADRVSRGRPYVALTPTLSVSQSSHDVRILSAFISFFGCGYLKPKYDFSSLEAAKAVPVSRYVVNQSAVITEFVDKYPMLTRKQRPARAAREMHPSSYGGGTLDYLD*KKLIELKAQRATPPPGRGGGGCIPPPPEGGRSGYS*RKIRNGKNQIFYEQW
Morana1-LAG6	LAGLIDADG endonuclease? MW: 35896.812]	MGFERNYQVKVLSNQKRLYSNYGSNKLNP*FITGFSDAESTFNILIQPRSDSKTK*RVKAIFAISLNNKDIAILEHIQASFGVGRIYSSGSKVYYRVESFKELEVIIDHFDKYPLVTAKKLDYALFKESFNIIKLNEHLTEKGISKLIELKTSLNRGLSENLRDKFSEINLLERVEFKFGGIPSSY*VAGFVSGDGSFNIKTTTVRSGKVQLRFAVNLHIREEEVIKGLARFFNFKEDNKYIYYTKTSVAIQIVNTSDILNIIIPFFNEYEIQGRKKLDFIDFKEVAEIVKTKGHLTEEGLSKILKIKDGMNLKRN
Morana1-LAG7	LAGLIDADG endonuclease ? MW: 41518.793]	MTHFTTKEQILAYFKSNPQWIAGFSNGEGSFSAYAYVDVANM*GIQFGIDFSVSQSYFDRIVLEAINEYFNCEGGVYDSNCSLFIFLSLFFIPVADTHSLFLLLNILPVAVYVNCDLLKDTIFKENANKTGIYLLRNSINYKTYVGSAKDLRKRFYSYFNINYLRSHDNMLINRALLKHGYSNFSLEILEYCDVIDILTRENYYIKLLKPEYNILEEAGSSLGYNHTDEAKENILISSPRRIEVTVLDLETNVKTTHISVRQAAKALNADSKSLHDNINSKNQNPYKGRYVIEKVVEETTNILIPKPPREVITVLDLETNITTAHSSIRQAAQAIGECYSSLARSMKSKKQNPFKGRYVINKKVV
Morana1-LAG8	LAGLIDADG endonuclease ? MW: 32594.387]	MWEKLSNSGELLKLLIPSNIRKNICG*TNYSCMVTSQKISEKLMEYRGSKSDFKKSVKEQRVDGS*HKGKLNSLVFKVYSNGFRKKLSSQNPFLGNNKHVGNTGYKGSAPLCLTRILKLVNSNLLANKGLNFIKCLKFSTASQVTKLSG**VAGFVDAEGCFRISIIKNKNFKGNP*SPSLYSEKNGLGNDNTIPLSVRLYFQIGLHLKDEKILKLIQSTLGVGKIYRTKSRPDSVELQVSSFKDMSAIIKFFDKYPLITQKWADYLLFKKAVPPPPLSARERGVGKASPPPPEGGAPMN
Morana1-LAG9	LAGLIDADG endonuclease ? MW: 39075.93]	MKTNYNFTEGWLSGFTQSDGCFTVAFEKRKSGLLVRPKPIFVLTQDISELDMFKKLHLHLGIGYITKSKINVSLYVTSLADIKNVLFPIFDKHSLRYGKRESYLIFKHVVNMMLNKEHLKLEGLLSIIHLSF*MNKETSTRTEESKTKRRARAARAMHPSSYGGGTLIKGFLKDKHGELPEYKETSITNDLPIAPMSLDFITGLIDGDGSFNVSFQLKPYRRVRINFTVVQETSCKEVLNELKAYFGCGKVYDLPSSASRYQVENQDLIMNNIAPILNNVKFNTEKSEYYKAIIKVGEILKTEGIKSDESFKTIIDLVYDINKLGKRRKLTKQEFIEMMMES
Morana1-LAG10	LAGLIDADG endonuclease ? MW: 27638.55]	MKTTNKNNNFQNFSWISRTFISSCKLNSDDNRNINFIDMKPIVKYDDADVDKVKIFADNRNRSGIYR*VNKKNGKTYVGSSVNLSVRLYTYFSLASLAKSNRPIDRSLLKYGFSGFSLEILEYCDTDDILNREQYYMDHLSPNYNIVETAGSTGYSHTPESLAKMRDFVLSEEVRERKALSTVNATASRKISILVENIKTGEKGEYTSLTEAGKALGVSKAAVSQALLSNRLLKKTYSIKRNIKN
Morana1-LAG11	LAGLIDADG endonuclease ? MW: 29888.025]	MKKTINLTTKKMNWCTKLGQGGSLFLARLYRVSAKAHLTVPSILHEILIGSLLGDLFAEKPNKNCSTRMQFKQSTINKEYIDHLYTLFKEFCNSPPLIMSRFDERPNKNKEYIAIKFQTASLSCFNLYRELFYNSEGRKILPLNLGELLTERGLAY*LMDDGYKSGKGLYICTESFTLDEINFLINILKSKFGLECSYHKVTNGYRIYIFSTSKEKLINLVQPYFLPHFYYKRRARAAGEMHPSSYGGGTLDLDKDTSPIS
Morana1-LAG12-nad5-1	LAGLIDADG endonuclease ? MW: 36766.383]	MKTG*TVYLQFGIALHKKDRLLLESIKTFFGNVGNITKGNQKVQYRVSAIKDLEVIIEHFDNFPLITQK*SDYQLFKSAEPPPLSRRERGGGLRILSLVEREDAFELVKCKKHLMQEGLEKIVSIKGHHFNGGLSDDLKPAFPDVTPEGRPLIQNQKIKDPN*LAGFVSGEGNFFINIIKSKTKVGRQVFLMFSIVQHSRDAVLLRLRPSHSLIFFYLYYCYYFILKKILREWEGYIRDFLDCGNYYPSSTREEGNFIITKFSDIELKIIPFFKKYPLHGVKALDFADFCTAGEIIKVKEHLTNEGLVKIEKIKSGMNINRIS
Morana1-LAG13-nad5-2	LAGLIDADG endonuclease ? MW: 38604.42]	MNKKILCFFCNLTINVKYVFKKGVNQQETLLTSTEISKVEVTDIYNFCLENPSKGSSETTRNITYDFNSYFNLLPTHKKKIKPNFLQ*FIGFTEGAGSFIVLKNKVYFGINKDLLDIQTLYYIKKELGFGKILFKNEGTRNVGVFYVSGKDNFERLIAIFNGNISTNSKKEQFKN*LLTFNQQYKMEIGFKDNLIKPSLSNG*ISGFSDALGCFYGRVADCKTSKLKKVPYLTFSIGQGELYIIKLLRDVFLNATEEKSDSVNIKYDKSRGG*VFYCSSFTKLKIIRHYFSIYQLKTTNKSLAFKN*CKIHDMVLNKNHLTKDGLKKIDLLTKKVNKFNIIS
Morana1-LAG14-nad5-3	LAGLIDADG endonuclease? MW: 49462.957]	MREHPALIIGPLKRYFLLGKSQEQGQSAGNLIKCSNFTNRGGLLKTPSSPPLSHIFFFLYYYYFINKKILRERGGCFNHLFFFITNTLVLV*KNKGGRSAPSPILLRPTPLFFFSFFIIIILLIKKIVFLIKKTKKNSFFFLRGVGLVRGFLFFLKIKKGGEHGALVVQDLGSSETTREAFILKDNIFKF*LIGFVEGDGSFIINKDGYLEFKITESSLDAQVLFYIKKSLGFGVVRIQDKKNNTHCYRVRDKEGLFKIISIFNGNLFLDSRKEQFKL*LAAYNYKYKQNITYLENNNKPNLSNSWLCGFTDAEGCFTCSIIDKPTNGGLVRLRYILSQKGNYDQMKYLADMLNGKTHYLKSYSGYNMTVNTTKLGLVIKYFDLYPLKTKKHIVYFN*N…
Morana1-LAG15-nad5-4	LAGLIDADG endonuclease ? MW: 44618.117]	MAKGHASNNVVVSKATHLQLNVDYATVFSLAPFISENIITIIGICLLIGAMAKSSQIGFLKALKNW*FFSQFFRTLIYAGKISNALESVGSLFTTQNLCRATNENDPEKSQGQGINQQGINNLTIKKNNKINKNKANPYFID*FIGFSEGDGSFVITGGKSIFSIHLHKADLPLLHEIKIQLNIGNVYEGKDSAYFIVKAKDEIHTLISIFNGNLFLRKKHIQFSR*VLNFNEKNKLNIEVENQIFKPSLSDN*LAGFIDAEGTFFVSITKSNITQRFHIDQKDADLEFAYIGELIKGKTSKYKKYNRVAVNYLSSNTIIEYLSTHKLISIKAKSFEK*MQIYEYRKTKPAAFSFFFSKKKEKAASPLLRWGDALEPVDFVMLKQKAALINVLRNISKS…
Morana1-LAG16-nad5-5	LAGLIDADG endonuclease ? MW: 16007.358]	MDNRGKSGIYLWTNKVNGKSYVGSSINLGRRFREYYNISCLTRPSNKGMVIYDAILKHGYSNFSIEILDYCEPQEAIKTEQCYLDLLKPKYNILTTAGSFLGFKHREEVKQNMSNYRKGENNPFFGKTHSDEYKKKY
Morana1-LAG17-nad5-6	LAGLIDADG endonuclease ?MW: 38939.94]	MFVG*EGNLNICLKWLSMPDYSVLLSFTFFKHVSNQKRSFFSNKLKSKEIIGSHNLDVISLIVGSLLGNSYLEYRKTGLAIRIIFVKCNNNVEFLMWFHLFLAKRGYCNLNKPKISKIITKGNKVLFSYCIRSYSFSSLN*LFEMFYKDNIKIIPRNLGNYLTPLALAI*FLDAGHPGLGKKAKLATIFHVSTGREDLEYLTKILKNKYNIDTVIQSKGRNSGGALYVKSSSISTFSKIVKPHILPSLHYKLNGQHVKLSLPGTSGLHFSSLRSSPELRVYSKREFSTKDLSNVKYTTKYKTELVLSSVQKEAAPSLRAAALSLYEREGRSYWYNSRRWFLRKK
Morana1-LAG18-cox2-1	LAGLIDADG endonuclease ? MW: 31278.783]	MSIFFNSKSRQFHTKTQTSNRIGPHNLDVISVLVGCLLGDGYASKSKPSPPPLSLRETKRGGGMQLPSPPPPLFTTTTRVVV*KVGGFERSGAAVIKGTSFRFKQSGRHKDYLFFLYNFFFTRGYCTNAGPREYKTTLINASNVKKIYYGYEFDLFTFSSLNWVYDLFYVNGKKIISPELINYLTPMALAFLIMDDGG*VSGSKSVRISTNNFTLQEVELLSQMLKTKFDLDCTIQLLSKAKGNTPKDKYSIYFKVASLPKLRELVLPFMLPSMKYKLGL
Morana1-LAG19-cox2-2	LAGLIDADG endonuclease ? MW: 32540.879]	MDEVSDPAMSVLAEGNQFFSNDGLKFYILNKIKDTSYLALLFTGQVNNILSLQTKSKNTIDNHMFHTKVKAANRIGPHNHDVISVIVGSLLGDSYANRRSVEGTRFAYKQSIVYKDYLFWLFDFFHSRGYCSNLEPRMYTRRLKKGDQVIEYYGYEFNTYTFRSFNWIHKMFYTKGKKVVSLEIEKYLTPLALAVWLMDDGGFAKPGTRISTNSFKLEEVEFLVKVLNSKFDLDCTVQKIGTIDQYSIYIKGSSMPTLRKLVLPLVHPSMHSKFTPPFFFF
Morana1-LAG20-cox3	LAGLIDADG endonuclease ? MW: 52898.137]	MLNLSINLVLFLLLLPGPLAITHML*QRCLFIKPQLNKPYSTISIENDKEFYK*FSGFTDAEGNFIILTLPKGFTFKFSIGLHIDDLPVLNYIKDKLGFGSVYAYKNNCYYNVTKKEDILKIISIFDIYTLNSSKRLDYLDLKKAFYLYNDRTDLSKELINQILDLKNSMNTQRTNFKLSQIIISKS*LLGFIEGDGSFSLSRTTIEPVFSIKLTESQSPLLIEIKKYLENNLGFDAYSMQKLNSSSIISIGESKAVNNSKPLATLTIKNIHVLNNYFIPFFNECEFISKKGLDFNDFKIICKAVYMGAYRVKIIKDLIIKLSFTMNNFRLSTYLGTVEPISISEINEIINAKATIEHLSDGRQIDIETKKLIHNRSSSSIYEIIKSSGEILIKPNLAE…
Morana1-LAG21	LAGLIDADG endonuclease ? MW: 23066.98]	MKNNNNNFSPVAVDENAMLCKELIWLENQGKSVIYKWINIINGKTYIGSAVDLGVRLRSYYYESYLNRHTDMAICRALLKYGYENFRVEILKYCSSEKLMEWEQFFFDLYKPEYNILKTVGSSLGYKHSEESRVKISASPPPSLSQREGGGGMHPPSYGGGTLL*LGLLRELQNRSNIRLQSRPLWRVIIMETINLTLKKL
Morana1-LAG22	LAGLIDADG endonuclease ? MW: 47066.4]	MVPSYSRKAICG*TNYSGTVISHKMSENEMGYRGSKSNVFT*ISSMFVKEQRVDGSCIGTLSKFPVLRCTLMGFERNYQIRILSKELHKKEIRFYSTSSDLEPETHLNP*FLTGFIDGEGCFRVSLTKVNRAVD*RVQLFFQINLHVKDRALLESIKDYLGVGKIHDSGKNLIQYRIQTSDELAVIIKHLDKYPLITQKRADYERPPLFFFLKKREGCIPLRRRGTLFKEAYELVRRKEHLNKEGILKIVSLKASLNLGLSKQLKAEFPDIIPASRFTDFLVSIPNDY*LSGFASAEGCFMVGITKSALSSTGYQVYLTFIITQHIRDELLMKSLIDYLDCGRLCRKRDVYEFQVSKFSDVTDKVNAFFEKYPILGEKAKDFDDFSIVASLMKKKEHLT…
Morana1-LAG23-cox1-1	LAGLIDADG endonuclease ? MW: 35127.4]	MSSSLKSGGV*ERNRVF*CTPPPPSSEGFNKDDFEMFFDDVQASKRDIYKKLKDEKGVYMFINKFDNSCYVGSSVNLRRRMVMHFSQARSNQETNIVFYRAMRKYGLENGRDGGMESPRPFLFSIRGRVAHARMRSLPWQGGDAILEFCSPDVTDCLEFEQK*IDYYQPEYNILKEARSSKGLKHSIETISKLKLMFSKEKHPKYGTTNSTETRQAISNSLKEFYKTNSNPYKGLKGPLSPQYGISGKSVFFYSESGKELIFPSINAAKQHFKVR*QFIKKNLDSQNWVTLKGEKWMIQSTPSCAKQQSK
Morana1-LAG24-cox1-2	LAGLIDADG endonuclease ? MW: 54315.734]	MTYYVVAHWGGEIITCSLIPIATLPVGSTEFFNVLESEGTIRTSYVNSRGVYL*KNKSNAKQYIGSAMDLSARLSDYFMNSYIKYQVSRGSSISAAILKYGLSEFGLQIIVLLLEPDRESISTGSDFIQLEQYYLDRYSLVYNIRRIALGPAPASNPNHSLKGTTNPQYFPLSLYIFFIINNNINEKKKKYEREGGGGPLGKNMGAHEGAA*NHKHSPEQKALWSFSRSTPIFVYDAFTLTFNSAALLFSNYYSRSSCEKRRVIIYGYYRLASLLGVHVNTARRVAKSSNVYAEKYIISLVELTKEKLVAIKANVKRKTRAKREVHVYNKDKSVLLKTFASVNTFVKLSKQSGFVVKLLCESDSLLWLDEYFISYDLIPSADNSLTNVGEFNPSTPTLF…
Morana1-LAG25-cox1-3	LAGLIDADG endonuclease? MW: 26667.09]	MDGDGSIQVNH*RNQSLQYRLVIKLSNITSNYNMLIKIAKVIGGSVRITGKGKDVIWVVNRKETIQEIISIFDTYPPLTSKKICQLEFLKTCLLENSVDLYLSNRNSKYINQPAILNSDPFGLERNSFALPNYFKGWLSGFIEAEGCFSIRKSNNHSFSIGQNDDLYLMNAIKQFLGATNIVRNPYRNFYSLEIYKKETLKKIINHFNNYPLLGEKAESFQKFNQKFKVCALL
Morana1-LAG26-cox1-4	LAGLIDADG endonuclease ? MW: 20434.336]	MQKRGHWNPRIGFKQSIVNFPYFWHVYNELAYLCSGDIFSGKSILRGKIFYNISFQTRQLDCFMEICNLFYNIVDGKLVKTVKQDLFFYMDYLVLAHWIMGDGSKVNNGITLCTNNFTLQEIVLLINILTIKFDIKPTIHKDRTKYRIYIIGKDLNKIKPHILPYFVDHFFI
Morana1-LAG27-cox1-5	LAGLIDADG endonuclease ? MW: 43939.305]	MCTFSSENYIEYTQSAGNLSFLIWSCICNTELHQNLADWATAHSLLLHPLSPPTRRGWWGYQGGKGNLSYLHTKPSTLHGGDNDENEKKTDKSSSETTRETSFNFEAYRKLTGITEDKISDD*LAWFIGFVEGDGAILMAKLRPRFVLTQKEISILIHIQETLGIGKVSEFERFGRLIATSKYDIRVLTTLFNGNLVLEKRRIQLKR*LVAQDMVEITRNVLPLLSNA*LSGLIDAEGCFNVTLFKREAMVLGYQVKLRFMIDQKDSFETLSGPLFFFSKKREGCIPPSQGGRFIRDQ*NMILSNRKLKEGSSGSMLRAEINSFVRVKPVIDYLSVYRLKTKKKISFEK*VTVYELVCQKAHLTEEGLTDIRKIKKEINLINSVTGKTGDKLA
Morana1-LAG28-cox1-6	LAGLIDADG endonuclease ? MW: 36591.723]	MEGLGEIKRIKAGMNRGRDHNKPSSEDKISYSDPVTQSGMFFSILYPAKVKILKMLGNQQETKDICRVGSSETLRSLSSNTKSELH*NQ*LAGLIDGDGCLLVSKAGYASCEITMGIEDEHALLQIKQKLGGSIKKRSGVRAIRYRLHNKVGMIDLVTRINGHIRNSVRLIQLESVCLNLNIAMIQPTPLVSPVANKFGRSQEITKSNG*FAGFFDADGTVTYSMKNGYPQLTISVTNKHEENVKYFESALGGKVYFEKGGYGSFK*SIQSPTDIDIFLDYIKTFPIRSSKKQRLYLIPKYFELKKLKAYSQDLTTAHFKAWLKFNES*KARG
Morana1-LAG29-cox1-7	LAGLIDADG endonuclease ? MW: 42999.953]	MIIEYEIGFFGQIWPLGGVICLMERTISWNPYNSFANTLAVIGSVHFSSLVPLVRGNNKKPFPCGAPFSRENYPNADSQEKLNPNFVTGFSDGESTFLVSIYKKQDVKTG*QIQPVFAIQLHTKDLAILNRIKFFGVGTIVIRKNKNSAIYSVNSLSSLTNVIIPHFDKYPLLTKKRTDFLLFKSAVELMNQRKHLTIEGIHNIVSIRVAAPPSLSERGGDGCIPSLSERGDASMNRGLTEQLIQYFPDITPVNKPHVETRENIDPN*LVGFIEAEGCFFVASARAERALGCVSPAPQGDAVGISKSSKIGFRVQLVFKITQHNRDIELMENIVKFLGCGMVQVDNKTSVVEFIVRKYSDIEEKRGGGGRAAHPPPLQSAAARHSAFSRHF*
Morana1-LAG30-cox1-8	LAGLIDADG endonuclease ? MW: 36390.6]	MVLTDRNFNTSFFEAAGGGDPILYQHLFSIVIFKESFYFFVLPVSLLVNNQFNFTLFYDKYKAYLPQNLLPSQNFLC*FIGFTEGEGCFIVNNRGDLAFVVTQSTSDIRVLYFIKETLGFGKVISQSAKTSRYVTQSKKEIEIIITLFNGNTILPTRQEKLKTFIEGFNIWVSKGKIRLEPIKSITNSILPCLDNS*LAGFTDGAGCFTSSISDKKFTFNYNIAQKGKENMVILETLCILFSGGKVSSHFVKNVYEYHISGIKACPNVFPYFDKHTLYSKKHLSYSL*KELHNSFVHKNHLDPEKRLIMMEKARMINKSNIL
Morana1-LAG31-cox1-9	LAGLIDADG endonuclease ? MW: 55846.766]	MSSNLKRGGV*ERNR*STH*LPPLHFSKKK*CFHFLIKK*KLQGGGSPLPLSHIFFFFTIIILLIKNIKREGGPLKGSIIPIDCLVT*GLWIKNF*NLKNSRYLFIESVGLVI*ILIVPALNLAVCWELSKDIIEWRQSAGNTQNFMSVWNLRDCAPELLTCTTGIIFKAKPLPPHRTTQVVGEGGGAQLGVSTPPLSSIATPPLLPPPFSN*YPRISCEKGGGERGEGFLENGGWGGSYLAGLIEGDGTIVVPKKERSDKGILTYASIQIAFAAKDLPLAVMLSKLIGHGSISKRKKQAAYILTINNRQGLLRMVSLLNGHMRTPKWFAFSELITWLNERDSSLQLITLPIDSSSLISNSWLSGFIEADGSFQVRTSLQSRRSRLGCSLEITQARTAK…
Morana1-LAG32-cox1-10	LAGLIDADG endonuclease ? MW: 35280.395]	MVLNDKHLLL*TKLALFG*AVVITAVLLLLSLPVLAGTYIRKYSMSHFTSPISLSLIKHPKTITFDDIPSELKDIIIGLGLGDLYIRRRNKNTCLCFKQSIKIEAYILHLYSLFQEYCKMSPRIKDAPLNGKTHQAIYFDTLTYEAFNYYHELFYSNNTKIVPLNIQELLTARGLAFTAMDDGTPDREGGFVLHTNSFTKKEVELLVSALKNKFDLDCSVQTRNDQAKKPHLIYIKANSWDKFKSLIEPHVIPHFAYKLILRGSVKKNEPYGHSDSSLELFTASPFTPPPFRTDTHVSVVKRGGAREGGSALFK
Morana1-LAG33-cox1-11	LAGLIDADG endonuclease ? MW: 34334.133]	MRLPTQCYPPLSGIQSHSGASVDLAIFGLHLSGISSLLGAMNFSVTLARSANGRHIFV*TLLFLHMRIIKYGVLAYPYPLWGSGKRYYSSEGARAARPLASLLSPPLSSREGGGEKGRSNNNSNNGNHKLPKNDKDK*KSILPSPEKKLNPNYVTGFVDAEGSFIINVVKQVN*NSSAVFRIHLHSNDIELLYRIQAFFGGIGKATVTREGKSASYDVKRLTDIKNVIIPHFIKYPLRTKKLIDFQLWQQCIELIYNKEHLTKSGFYKLLSLKSAALISPPPSLFERGGGGCIPLSLFFPPPAPPPKGGGRERGRS
Morana1-LAG34-cox1-12	LAGLIDADG endonuclease ? MW: 42007.293]	MTG*TLYLGKELLLGDQETFKLFSMRGILQECYLIEPHVIYYSRSTFVKMYIARRQSA*VDNRYYSTHQRLNKEHLNNKNNKI*FEQ*LVGMTDGDGCFSISCQNNKQNNK*GLSFKIALSRYNLRALFYIKKQLGVGSVTKDNTKGQFFIRDRKVIGKIILPIFDKYPLLTSKYFNYDKFKKAYYILENNDYTKEEKNQKLFALKNAPIPDNYISPC*NNTNLPLKSVNDANVIITKA*LVGFIEAEGSFYLVSKSLDRIVHGFGLTQKLDSVVLEGIKFMLHIPTSVRYKSKHNHYILDTTNSRAIENIIKYFHNTMKGMKSVEYRM*VRSYNKHKGDYVQLEKVRDIMRKIKTKLQEISLFDQDQK
Morruf1-LAG1-cox1-1	LAGLIDADG endonuclease- 40441: 41550 MW: 42023.293]	MTG*TLYLGKELLLGDQETFKLFSMRGILQECYLIEPHVIYYSRSTFVKMYIARRQSA*VDNRYYSTHQRLNKEHLNNKNNKI*FEQ*LVGMTDGDGCFSISCQNNKQNNK*GLSFKIALSRYNLRALFYIKKQLGVGSVTKDNTKGQFFIRDRKVIGKIILPIFDKYPLLTSKYFNYDKFKKAYYILENNDYTKEEKNQKLFALKNAPIPDNYISPC*NNTNLPLKSVNDANVIITKA*LVGFIESEGSFYLVSKSLDRIVHGFGLTQKLDSVVLEGIKFMLHIPTSVRYKSKHNHYILDTTNSRAIENIIKYFHNTMKGMKSVEYRM*VRSYNKHKGDYVQLEKVRDIMRKIKTKLQEISLFDQDQK
Morruf1-LAG2-cox1-2	LAGLIDADG endonuclease 42071: 43972 MW: 69720.945]	MRLPTQCYPPLSGIQSHSGASVDLAIFGLHLSGISSLLGAMNFSVTLARSANGRHIFV*TLLFLHMRIIKYGVLAYPYPLWGSGKRYYSSEGARAARPLASLLSPPLSSREGGGEKGRSNNNSNNGNHKLPKNDKDK*KSILPSPEKKLNPNYVTGFVDAEGSFIINVVKQVN*NSSAVFRIHLHSNDIELLYRIQAFFGGIGKATVTREGKSASYDVKRLTDIKNVIIPHFIKYPLRTKKLIDFQLWQQCIELIYNKEHLTKSGFYKLLSLKSAALISPPPLSSREGGVAASPSPFFSPPLHPPLKGGGGGRGDALNLGLSDKLKAAFPDAVIKGRPNNLMSEAPLDPN*VSGFTDGEGYFGVEIFKSKTTRTGYAVQLRFAITQHLRDLSLMKSLID…
Morruf1-LAG3-cox1-3	LAGLIDADG endonuclease 50561: 52123 MW: 57354.535]	MGGGRGASEKHALWQGWMQFHVPPPPFQTTTRVVVVKRGGG*ERNR*CSQ*LPPLHFSKKK*CFHFLIKK*KLQGGGSPLPLSHIFFFFTIIILLIKNIKREGGPLKGSIIPIDCLVT*GLWIQNF*NLKNSRYLFIESVGLVI*ILIVPALNLAVCWELSKDIIEWRQSAGNTQNFMSVWNLRDCAPELLTCTTGIIFKAKPLPPHRTTQVVGEGGGAQLGVSTPPLSSIATPPLERGEGFLENGGWGGSYLAGLIEGDGTIVVPKKERSDKGILTYASIQIAFAAKDLPLAVMLSKLIGHGSISKRKKQAAYILTINNRQGLLRMVSLLNGHMRTPKWFAFSELITWLNERDSSLQLITLPIDSSSLISNSWLSGFIEADGSFQVRTSLQSRRSRLG…
Morruf1-LAG4-cox1-4	LAGLIDADG endonuclease 52253: 53221 MW: 36390.6]	MVLTDRNFNTSFFEAAGGGDPILYQHLFSIVIFKESFYFFVLPVSLLVNNQFNFTLFYDKYKAYLPQNLLPSQNFLC*FIGFTEGEGCFIVNNRGDLAFVVTQSTSDIRVLYFIKETLGFGKVISQSAKTSRYVTQSKKEIEIIITLFNGNTILPTRQEKLKTFIEGFNIWVSKGKIRLEPIKSITNSILPCLDNS*LAGFTDGAGCFTSSISDKKFTFNYNIAQKGKENMVILETLCILFSGGKVSSHFVKNVYEYHISGIKACPNVFPYFDKHTLYSKKHLSYSL*KELHNSFVHKNHLDPEKRLIMMEKARMINKSNIL
Morruf1-LAG5-cox1-5	LAGLIDADG endonuclease 76775: 77956 MW: 43953.324]	MCTFSSENYIEYTQSAGNLSFLIWSCICNTELHQNLADWATAHSLLLHPLSPPTRRGWWGYQGGKGNLSYLHTKPSTLHGGDNDENEKKTDKSSSETTRETSFNFEAYRKLTGRTEDKISDD*LAWFIGFVEGDGAILMAKLRPRFVLTQKEISILIHIQETLGIGKVSEFERFGRLIATSKYDIRVLTTLFNGNLVLEKRIIQLKR*LVAQDMVEITRNVLPLLSNA*LSGLIDAEGCFNVTLFKREAMVLAYQVKLRFMIDQKDSFETLSGPLFFFSKKREGCIPPSQGGRFIRDQ*NMILSNRKLKEGSSGSMLRAEINSFVRVKPVIDYLSVYRLKTKKKISFEK*VTVYELVCQKAHLTEEGLTDIRKIKKEINLINSVTGKTGDKLA
Morruf1-LAG6-cox1-6	LAGLIDADG endonuclease 89036: 89737 MW: 26667.09]	MDGDGSIQVNH*RNQSLQYRLVIKLSNITSNYNMLIKIAKVIGGSVRITGKGKDVIWVVNRKETIQEIISIFDTYPPLTSKKICQLEFLKTCLLENSVDLYLSNRNSKYINQPAILNSDPFGLERNSFALPNYFKGWLSGFIEAEGCFSIRKSNNHSFSIGQNDDLYLMNAIKQFLGATNIVRNPYRNFYSLEIYKKETLKKIINHFNNYPLLGEKAESFQKFNQKFKVCALL
Morruf1-LAG7-cox1-7	LAGLIDADG endonuclease 91456: 92901 MW: 54329.766]	MTYYVVAHWGGEIITCSLIPIATLPVGSTEFFNVLESEGTIRTSYVKNRGVYL*TNKSNAKQYIGSAMDLSARLSDYFMNSYIKYQVSRGSSISAAILKYGLSEFGLQIIVLLLEPDRESISTGSDFIQLEQYYLDRYSLVYNIRRIALGPAPASNPNHSLKGTTNPQYFPLSLYIFFIINNNINEKKKKYEREGGGGPLGKNMGAHEGAA*NHKHSPEQKALWSFSRSTPIFVYDAFTLTFNSAALLFSNYYSRSSCEKRRVIIYGYYRLASLLGVHVNTARRVAKSSNVYAEKYIISLVELTKEKLVAIKANVKRKTRAKREVHVYNKDKSVLLKTFASVNTFVKLSKQSGFVVKLLCESDSLLWLDEYFISYDLIPSADNSLTNVGEFNPSTPTLF…
Morruf1-LAG8-cox1-8	LAGLIDADG endonuclease 94003: 94887 MW: 33784.957]	MLPMTPPPSSEGFNKDDFEMFFDDVQASKRDIYKKLKDEKGVYMFINKFDNSCYVGSSVNLRRRMVMHFYHARSNQETNIVFYRAMRKYGLENGRDGGMESPRPFLFSIRGRVAHARMRSLPWQGGDAILEFCSPDVTDCLEFEQK*IDYYQPEYNILKEARSSKGLKHSIETISKLKLMFSKEKHPKYGTTNSTETRQAISNSLKEFYKTNSNPYKGLKGPLSPQYGISGKSVFFYSESGKELIFPSINAAKQHFKVR*QFIKKNLDSQNWVTLKGEKWMIQSTPSCAKQQSK
Morruf1-LAG9-cox1-9	LAGLIDADG endonuclease 99876: 100610 MW: 27602.936]	MINNLKPVATYENPDVQRDQIYFENKGKAGIYL*TNKLNGKIYIGSSVDLSTRFRFYYSEQSMENYLKNSKSVIYSSILKNGILNFKLEILVYCEPEECIELEQDWIDLLKADYNILTIAGSCLGAIRREETRAKISASKKGQNNPMFGKTPSEVTCANISASLLGIPKSEETRARMSASKKGKNNPMFGKKNTFNPNCLKIEVTDLELVIKTTYESIHEAARALNIAQSRISMYFNRDQKKTY
Morruf1-LAG10	LAGLIDADG endonuclease 111757: 112380 MW: 23570.217]	MKKNELDTRWLQWFIGFNDAEGNFQIYPKKNVLKSGVISNYRLGFAYHLSLHSRDMALIENIRETLNNVGIVYNYQNKNDSRLAVNGRQGLLYLIDNVFEIYPLLTTNQRNRYNLLKTTLMNGTTHFKTLEGYEEYKSTFMLSNSVV*DLVELYESGNLQVDN*IIGFINGEGCFYLNKGKCSGPPLGGGAASLFFQKRMLYDRAHR
Morruf1-LAG11	LAGLIDADG endonuclease 117255: 118043 MW: 28702.238]	MGFERNYQIKILSNQINKSRTYSSITTHEPLLHQSSINP*FLTGFTDAEGSFSILIQPNVNYKTN*RIKAIFSIGLHKKDTDLLEKIQSS*GVGKIHKHGKDSVQYRVESIKELQVIVDHFYKYPLISAKVGDFIQFKKAFDIIKSQEHLTQEGLLKLIGIKASLNLGLTSSLKEAFPN*EKVQFNKPEFIFSGIPDPN*IAGFSSGDGSFNIKTSSSTTNKLGSRVQLRFSIGLNIREKERGGVRSTPPCRERWGAGVQQM
Morruf1-LAG12-rns	LAGLIDADG endonuclease 118778: 120028 MW: 46441.305]	MSENEMGYRGSKSDLLNKSVKEQRVDGSWLLNELAVPKNRSLRCILMGSERNYQVKNPTKQLTSRTYSTLTNKPLLNP*FITGFSDAEASFIVSIYKDDKNKMK*RVSPYFCIHIHIKDLPLLKQIQETLGVGIVRSNSKSTAVFRVNSMQELKVIIDHFEKYPLVSAKYPDFILFKQCYDLIEQKEHLTEAGFNKNLAAPFGGCISRAPRADALKYNLNKSLPAELKTAFPNIVPIARPEYKIIEVPNPSPPLSL*ERGGF*ISGFVSGDSTFSVSIEKSTSKVGFRVRLLFGTCLHIRDKDLLISMGKYFKNLNFNSLSLDGINSREEISMHSSESKKTCLLQIKNNSDIENKIIPFFDEFPILGVKSLDYADFKKVAELVKNKEHLKPEGLKKIRE…
Morruf1-LAG13	LAGLIDADG endonuclease 139420: 140175 MW: 28419.82]	MKNNNNNFSPVAVYENAMLCKELIWLENQGKSVIYKWINIINGKTYIGSAVDLGVRLRSYYYESYLNRHTDMAICRALLKYGYENFRVEILKYCSSEKLMEWEQFFFDLYKPEYNILKTVGSSLGYKHSEESRVKISASPPPLSLRERGGGDASPLLRRGDAAMIGLIKGTPKSEQHKAAISATLAGNNNGNNQPNAQKIIVTDLELGTKNTYPTIRAAARALNLRQSSISNYLASNNQTSFKKRYIFTMI
Morruf1-LAG14-cox3	LAGLIDADG endonuclease 162824: 164149 MW: 49924.906]	MLNLSINLVLFLLLLPGPLAITHML*QRCLFIKPQLNKPYSTISIENDKEFYK*FSGFTDAEANFIILTLPKGFTFKFSIGLHIDDLPVLNYIKDKLGFGSVYAYKNNCYYNVTKKEDILKIISIFDIYTLNSSKRLDYLDLKKAFYLYNDRTDLSKELINQILDLKNSMKTQRTNFKLSQIIISKS*LLGFIEGDGSFSLSRTTIEPVFSIKLTESQSPLLIEIKKYLENNLGFDAYSMQKLNSSSIISIGESKAVNNSKPLATLTIKNIHVLNNYFIPFFNECEFISKKGLDFNDFKIICKAVYMGAYRVKIIKDLIIKLSFTMNNFRLSTYLGTVEPISISEINEIINAKATIEHLSDGRQIDIETKKLIHNRSSSSIYEIIKSSGEILIKPNLAE…
Morruf1-LAG15-cox2	LAGLIDADG endonuclease 179931: 180782 MW: 32544.852]	MDEVSDPAMSVLAEGNQFFSNDGLKFYILNKIKDTSYLALLFTGQVNNILSLQTKSKNTIDNHMFHTKVKAANRIGPHNHDVISVIVGSLLGDSYANRRSVEGTRFAYKQSIVYKDYLFWLFDFFHSRGYCSNLEPRMYTRRLKKGDQVIEYYGYEFNTYTFRSFNWIHKMFYTKGKKVVSLEIEKYLTPLALAVWLMDDGGFAKPGTRISTNSFKLEEVEFLVKVLNSKFDLDCTVQKIGTIDQYSIYIKGSSMPTLRKLVLPLVHPSMHSKLGLNNIAPNQ
Morruf1-LAG16-nad5-1	LAGLIDADG endonuclease 188162: 189847 MW: 60997.023]	MYLAIITLPLLGSIASGLFGRKIGVTGAQLITSSLVILTTLLAIAAYFEVGLNSIPVSIKLFTWIDSESLNVFIGFHFDSLTVSMLIPVLIVSSLVHIYSIGYMSHDPRGCVRGKRVYGDKLSNSGDILKLKVPSCSRKAISG*SNYSGTVTSLKMSENEMDNRGSKSTILNSMVVKEQRVDGS*SIKPQLMDLRCTLWGFERNGGIKLGFNMQQG*NSYVKVPSKQFGLKKYSTYNSTIVNPGV*SGLIDGEGSFSIIVDRNKTRKLG*RVQLKFQIGLHTKDLNLLYLLQQYLGGIGSIHLARNREIVNYSIDSIEDLNKLIIHLEKYPLLTQKAADFLLFKQVVKLVNNKARGGAPKGRPPLHRGGAPRPPAAHLTVEGLNQIVNIKASMNLGLSD…
Morruf1-LAG17-nad5-2	LAGLIDADG endonuclease 189986: 191020 MW: 38939.94]	MFVG*EGNLNICLKWLSMPDYSVLLSFTFFKHVSNQKRSFFSNKLKSKEIIGSHNLDVISLIVGSLLGNSYLEYRKTGLAIRIIFVKCNNNVEFLMWFHLFLAKRGYCNLNKPKISKIITKGNKVLFSYCIRSYSFSSLN*LFEMFYKDNIKIIPRNLGNYLTPLALAI*FLDAGHPGLGKKAKLATIFHVSTGREDLEYLTKILKNKYNIDTVIQSKGRNSGGALYVKSSSISTFSKIVKPHILPSLHYKLNGQHVKLSLPGTSGLHFSSLRSSPELRVYSKREFSTKDLSNVKYTTKYKTELVLSSVQKEAAPSLRAAALSLYEREGRSYWYNSRRWFLRKK
Morruf1-LAG18-nad5-3	LAGLIDADG endonuclease 192912: 193475 MW: 21645.195]	MDNRGKSGIYLWTNKVNGKSYVGSSINLGRRFREYYNISCLTRPSNKGMVIYDAILKHGYSNFSIEILDYCEPQEAIKTEQYYLDLLKPKYNILTTAGSFLGFKHREEVKQNMSNSRKGENNPFFGKTHSDEYKKKILGKRKSIEMSGKNNPMFGKSQPEFRKQLISLAMRKAIYLYDAKTFSLIGK
Morruf1-LAG19-nad5-4	LAGLIDADG endonuclease 204393: 205601 MW: 44604.12]	MAKGHASNNVVVSKATHLQLNVDYATVFSLAPFISENIITIIGICLLIGAMAKSSQIGFLKALKNW*FFSQFFRTLIYAGKISNALESVGSLFTTQNLCRATNENDPEKSQGQGINQQGINNLTIKKNNKINKNKANPYFID*FIGFSEGDGSFVITGGKSIFSIHLHKADLPLLHEIKIQLNIGNVYEGKDSAYFIVKAKDEIHTLISIFNGNLFLRKKHIQFSR*VLNFNEKNKLNIEVENQIFKPSLSDN*LAGFIDAEGTFFVSITKSNITQRFHIDQKDADLEFAYIGELIKGKTSKYKKYNRVAVNYLSSNTIIEYLSTHKLISIKGKSFEK*MQIYEYRKTKPAAFSFFFSKKKEKAASPLLRRGDTLEPVDFVMLKQKAALINVLRNISKS…
Morruf1-LAG20-nad5-5	LAGLIDADG endonuclease 207985: 209286 MW: 49476.99]	MREHPALILGPLKRYFLLGKSQEQGQSAGNLIKCSNFTNRGGLLKTPSSPPLSHIFFFLYYYYFINKKILRERGGCFNHLFFFITNTLVLV*KNKGGRSAPSPILLRPTPLFFFSFFIIIILLIKKIVFLIKKTKKNSFFFLRGVGLVRGFLFFLKIKKGGEHGALVVQDLGSSETTREAFILKDNIFKF*LIGFVEGDGSFIINKDGYLEFKITESSLDAQVLFYIKKSLGFGVVRIQDKKNNTHCYRVRDKEGLFKIISIFNGNLFLDSRKEQFKL*LAAYNYKYKQNITYLENNNKPNLSNSWLCGFTDAEGCFTCSIIDKPTNGGLVRLRYILSQKGNYDQMKYLADMLNGKTHYLKSYSGYNMTVNTTKLGLVIKYFDLYPLKTKKHIVYFN*N…
Morruf1-LAG21-nad5-6	LAGLIDADG endonuclease 210688: 211716 MW: 38604.42]	MNKKILCFFCNLTINVKYVFKKGVNQQETLLTSTEISKVEVTDIYNFCLENPSKGSSETTRNITYDFNSYFNLLPTHKKKIKPNFLQ*FIGFTEGAGSFIVLKNKVYFGINKDLLDIQTLYYIKKELGFGKILFKNEGTRNVGVFYVSGKDNFERLIAIFNGNISTNSKKEQFKN*LLTFNQQYKMEIGFKDNLIKPSLSNG*ISGFSDALGCFYGRVADCKTSKLKKVPYLTFSIGQGELYIIKLLRDVFLNATEEKSDSVNIKYDKSRGG*VFYCSSFTKLKIIRHYFSIYQLKTTNKSLAFKN*CKIHDMVLNKNHLTKDGLKKIDLLTKKVNKFNIIS
Morruf1-LAG22-nad5-7	LAGLIDADG endonuclease 226416: 227312 MW: 33981.16]	MKTG*TVYLQFGIALHKKDRLLLESIKTFFGNVGNITKGNQKVQYRVSAIKDLEVIIEHFDNFPLITQK*SDYQLFKSAFELVKCKKHLMQEGLEKIVSIKGHHFNGGLSDDLKPAFPDVTPEGRPLIQNQKIKDPN*LAGFVSGEGNFFINIIKSKTKVGRQVFLMFSIVQHSRDAVLLRLRPSHSLIFFYLYYCYYFILKKILREWEGYIRDFLDCGNYYPSSTREEGNFIITKFSDIELKIIPFFKKYPLHGVKALDFADFCTAGEIIKVKEHLTNEGLVKIEKIKSGMNINRIS
Morruf1-LAG23	LAGLIDADG endonuclease 269434: 270036 MW: 22565.268]	MLMLIKLKSLQTTAIDQVYIAELIKKNGKTYVGSSVNLSVRLYTYFSLASLAKSNRPIDRSLLKYGFSGFSLEILEYCDTDDILNREQYYMDHLSPNYNIVETAGSTLGYRHTPESLAKMRDFVLSEEVRERKALSTVNATASRKISILVENIKTGEKWEYTSLTEAGKALGVSKAAVSQALLSNRLLKKTYSIKRNIKN
Morruf1-LAG24	LAGLIDADG endonuclease 273879: 274520 MW: 24384.166]	MNNNNNNNLIFPVKSYGNAEVLKEATVLKDNFGQSGIYHWVNNLNKKTYVGSGVNLAKRLGSYYNENELKRNSRPIKDALIKYGHENFTLEILEYCPETKLLEREQFYLDLLVPEYNILKYAYSLLGYKHSPENIEKFKSKIISPEHKKLLSSIHKDKLVSSETRNKLAIATANYKKNNPLTPEALASPPPLSLLRERGGRCISPPTERETLI
Morruf1-LAG25	LAGLIDADG endonuclease 277869: 278819 MW: 36114.04]	MGFERNYQVKVLSNQKRLYSNYGSNKLNPWFITGFSDAESTFNILIQPRSDSKTK*RVKAIFAICLNNKDIAILEHIQASFGVGRIYSSGSKVYYRVESFKELEVIIDHFDKYPLVTAKKLDYALFKESFNIIKLNEHLTEKGISKLIEYKTSLNRGLSENLRDKFSEINLLERVEFKFGGIPSSY*VAGFVSGDGSFNIKTTTVCSGKVQLRFAVNLHIREEEVIKGLARFFNFKEDNKYIYYTKTSVAIQIVNTSDILNIIIPFFNEYEIQGRKKLDFIDFKEVAEIVKTKGHLTEEGLSKILKIKDGMNLKRN
Morruf1-LAG26	LAGLIDADG endonuclease 284660: 285172 MW: 19455.883]	MKFE*GDKSKFYLDHVFNLFDEWVLSDPHQKIRLSPAGNKITN*GFQTMSHEAFNFLAQLFLNLRTKSISTDLIKNHLTPRGLAY*FMDDGGKLDYNKNSKNKGVVLNTQSFKDKEVEIMAQQLMEKFNLDCEVRKNKGKKVIVIKSSCYPRFLFLIDPYILTQMRYKLP
Morruf1-LAG27	LAGLIDADG endonuclease 290611: 291756 MW: 43168.38]	MK*ELNKKKLTGEYIAGFVQADGSFSAILASKTRNTKRYLYLSLVFTIVQNQKYKDLILEIQKEFGGIGHWYLNKKDNSIIYQVTSQSDLLNVIIPFFMKHQLRSGKLLSFLYFKYIVEVMSTRAH*TDKKILLSLIVIASNLNPLGKIGNKIRHLTGEEQKYVIDNVQPEGVDISKLTESIQNFKQNKLTLDFIHGLFDGDGSISVYFTPNKSSSSESSQEVPEGTDTLLCELQNGGGETKLSVGFTFTIVQDRHNISLLNEVKSYFNDKGGIYNIRKECNIYKSGSKSDLMSVILPKMVNKESMESIKDCSLEELKLPLLKYNKIYYICKILEYCSSPGFKLNKETMNEIIRLSYLVSRESDNKTLEEYVEELNRK*FL
Morruf1-LAG28-nad1	LAGLIDADG endonuclease 379523: 379969 MW: 16898.271]	MFPETIPVSRPFRETCVIPHSQ*LVGFTSGEGHFSVSLDKGIFKSLLFKITQHKKDEELLIAIKEYLNCGYCYLRKKENIIDFKVTKLTEINEIIIPFFIDNPILGIKSLDFKD*CLVSEMVKKREHKLEGIIKIREIQKGMNRGRSM
Morruf1-LAG29-cob	LAGLIDADG endonuclease 421052: 422179 MW: 41049.83]	MLKTKGLLSQGIAFFSFAVILVCL*KFYDFNSLDLAAFLSLNLNQQRSYSSKIPNNKDDNTNKLNSSLSHEDGYVIINGKMILMSLTELEILIEKYKDEAKESYHNQEFSSDFLLAMRYLFNGFFQAEGS*SGKFYSSSSDRFSPIFSIGQNVSDKSLQFFFSLL*VILGCELR*NISKNQSGKYHIQLRSTNKEYIMSVLFPYFSLTYGEKFTAMAKLSRIEELKCLNTLSSRLEVINLAYSLTPGGRDRTTSLEEKLSFVTENSEDLITPNSSADISM*NQFEAKENTTFLNIVPHPEGEGCISQSIRPLPFFSPPPWGGGGVNGCSFSPPPFSNYYSCSSCEKGGGFERETADAPLSLGLGTPSPQPITLTG
Morruf1-LAG30	LAGLIDADG endonuclease 444326: 445006 MW: 25761.262]	MYRVLSLKDIIEVIIPHFDKYPLITQKRADFELFKSVVDLMNHQKHLTPEGLQQIVSIRASMNNGLSEELINSFPNFTPLERPIVKLPENINPHWLAGFTSAEGNFFVDISKCSSHKSGVQVCLCYSISQHSRDTLLFKTIQNYLGAGRLSIRSNLVELIVKKFSDLDLKIIPFFDKYSIQGVKTLDYADFCKVALLMKDKAHLTEEGLVQIRDIKSGMNTKRNQG
Vercon1-LAG1-cox1-1	LAGLIDADG endonuclease ? MW: 39506.152]	MMSIGVLGFVV*S*VLASPLSDMRTYILYFAVSWNGLVLIGTLNGENSISYTKSAGNLSLCSSESKIQSASETIRETSFNFSAFRQYYNTLFGNAAQHLSNN*LT*FIGFVEGDGAIQTYANGTRVRFVLTQKESAILFYIQKKLGIGTVKHFPQGKSGNKNDFYRLIVDNPSHILLLAFLFNGNLALTHRIQQLSL*VKALNNRFGVNTILLINTAVSVTLQDA*LSGFTDAEGCFNVSITSNARYALGHVIKMRYILDQKDSSILLIIRNLFGFGKVTLRSKTDGVYRYTATGFKSMNDVISYFKVFPLLTKKARSFEK*LTIHNIVSNKLHLTEEGLGQVRALQKQININNGMTKKTGSAHP
Vercon1-LAG2-cox1-2	LAGLIDADG endonuclease ? MW: 57742.977]	M*VEISEAIRMLSTCLLISRLKINKIIEKYSIVYLTNNTDINSGSPTDTKINTNLSINNNNNSSPKFTDGNNANSKAFNE*LAGLIDGDGCFQLSKKGYSSLEIVMELRDKHCLYQIKDKFGGSVKLRAGNNHLRYRLHHKTGMLSLIHSINGLIRNPARILQLGKICDNYGIKLIDPKPLTYNNGWFAGFFDSDGSIYMNDKSGQLFITASQKNRFILGALVELYGGTIYPMVKVGAFK*TCFIKDEVLSLVNTYFKANPCRSEKKVRLSMANKFYELRALHAHKATPDSVLGKV*KNFTVK*DRKNIDSSDVSSQEQKKRFLDDNKGKAGVYQ*TNLINNKSYIGSSVDLSRRFAVYYSLKYLQNYKGSSYIYRSLLKYGYSNFSLEILEYCEPSDV…
Vercon1-LAG3-cox1-3	LAGLIDADG endonuclease ? MW: 34681.734]	MERTISWNPEYTILDTLCISGNTILDILCISGNTVLDILCINGMLVPVKVKILKLLGNQQETKDICRVGSPETLRSLSSNTKSELH*NQ*LAGLIDGDGCLLVSKAGYASCEITMGIEDEHALLQIKQKLGGSIKLRAGVRAIRYRLHNKAGMIDLVTRINGHTRNSVRLIQLESVCLNLNIAMIQPLEITKSNG*FAGFFDADGTVTYSMKNGYPQLTISVTNKHEENVKYFESALGGKVYFDKGGCGSFK*SIQSPTDIEIFLDYIKTFPSRSSKKQRLYLIPKYFELKKLKAYSQDLTTAQYKA*LKFNES*KARG
Vercon1-LAG4-cox1-4	LAGLIDADG endonuclease? MW: 41067.133]	MPALIGGFGNFLLPLLVGGPDMAFPRLNNISFWLLPPSLLLFAFASGIENGAGTG*TLKMDGELLRGDSEAIKLFSMRETKKLNKNK*NNLNDNEKFKI*LVGFTDGDGCFSVVKSGGTYRLHYSLSQSAYNLRILYYIKSSLGYGSVSKSSKQNWGNFRITDRKVLNQVVFPIFDKYPLLSSKQFNYLRFKKAYDILENKNLTTVIKNKMIEELLSEKLPTDYVSPAISHLSETSSYEEIADAISIY*LAGFIEAEGNFGVYPDRGRFNIEFTLVQKLDKILLQLIKRFLHISSNVNYSNTRNIYVLSTKNSRSIGNIIDTFRGKFKGMKSLEFKL*SKANYYKNTNIVKVSKIHKIIKKVRGKNSVN
Vercon1-LAG5-cox1-5	LAGLIDADG endonuclease- 195170: 195931 MW: 29080.545]	MIQSYFGVGNIYKLGKGSIQYQVSSVKELGVILEHFDKYLLITQKREDYLLFKQAFNLIQNKEHLTPEGLRKLVAIKASMNKGLSLQLKAAFPDVEPIPRLFIQDQSIPDPYWLVGFVDGEGCFMVKIQDSPTHLLGCKVELRFQITQHSRDVLLMESLVKYLDCGKVFKSREAVDFVIGKLSDLSEKIIPFFEKYPLQGVKSHEFLDFKIVAKLMENKEHLTQEGLEQIRQIKSGMNTQRNKILDIKIIANK
Vercon1-LAG6	LAGLIDADG endonuclease 184660: 185334 MW: 25399.008]	METYLKNWKVQPIFGRSLSKKYERSNFSLEILEYCEPSDVISREQYYLDLFKPEYNILPTAGSSLGFKHSEETLAKMRARSPSEETKAEMSEAKKGRNNPAWGITGRLHPFFGKNHSEETLAKMRERILSEETKARISEAKKGKNNP*FGKTRSEETKAKLSEANGAAVEVFDIDSNETTTYSSGCQVAKALNCSEKTIRNYVKSQKLYKGRYLIEKKISCPIT
Vercon1-LAG7	LAGLIDADG endonuclease ? MW: 24903.838]	MPRFKKKQILSDNQGKSGVYKWKNQINGQFYIGSAVDLKRRLRDYFSVGFLKRAIEKCNSKIYCSLLKNGYENFSFEILEYCDIKDLLTREQYYIDLLKPEYNILKTAGSLLGFQHDEKAKTKMRDA*KGKNNYLIGQSNPFYGKTHSEESKLKNSIAQPNCLKIEVTDLDTGISINYTSVNQAAKALNCRDSSIYYNINSKKTKPYRGRYVFTML
Vercon1-LAG8-cob	LAGLIDADG endonuclease ? MW: 55346.36]	MRILKSYPLLRTVNSYVIDSPQPSNISYWWNFGSLLSLCLIIQIITGVTLAMHYNPSVLESFNSVEHIMRDVNNGWLIRYLHSNTASAFFFLVYLHIGRGLYYGSYQNPRTLV*GIGTVIFILMVATAFLGYVLPYGQMSLWGATVITNLMSAIPWVGQDIVEFI*GGLSRLILIEEPYNSDVVLQILLIAEISPNLEVVYSYISLFSNIPIAVKSATTRGQSAGVRSKSTSFEASQRLNAGDLKFAYLVGLIEGDG*FSVTKKGKYVLYEFGIELSIKDVQLIYKIKDLLGVGIVSFRERKGGYKKVSLRIRKKSHLIDLILPIFDKYPMLSNKQYDYLRFKDALLSGITHHADLPEYTRSTSPLNSVESILSVPYFSA*LIGLIEAESCFSIYKLTP…
Vercon1-LAG9	LAGLIDADG endonuclease ? MW: 21431.826]	MEIQLKKGKSAIYSSILKYGLSNFQLEILEYCESSLLLEREKWYFGLLLPGYNLAEEPGSPMLGRTLSEETKFKISESHKGKTLSYQTKALMSEAKKGKNHPFFGKTHTEETRAKMSASGSNRSEETKAKMSAALGTSVEVLDIDTNETKTYASIRKAAEALGVTHPTLSCRFKKTSCFCLKGRYQIKYVE
Vercon1-LAG10	LAGLIDADG endonuclease? MW: 18845.73]	MVINKSNLKHGYSNFSLEILEYCEPCDAVSREQYYFDLLKPTYNILGTAGSSLGYNHTEDTLAKMLGKKHTEETRAKMRERTHSEEVRAKLKAAALGKKHTEETRAKMAAAKGTVVEVTDTDSNVTTEYVSMRQAAIALNTSLATVRVYIKNKNKFLGKYQIVIKTSS
Vercon1-LAG11	LAGLIDADG endonuclease ? MW: 25976.852]	MKNQNKNTNIPDGFVPIKTYKNADTMKETILEENKFKSGVYRFVNLINGRSYVGSSVNLRKRFNFYYSGSSLLRTKTTSVIANALLKNGYSNFSLDILEYCDSSETIKREQYYLDLFKPEYNILSEAGSSLGHKHTEETLAKLRARALDSSEETRKKISTSMQGNLNRSGKGSIVEVLDLETNETSIFPTLRAVAKMLGVSNQAISHRFKKTNCFIFRGRYQIKKKES
Vercon1-LAG12	LAGLIDADG endonuclease 92184: 92870 MW: 25866.127]	MKNRDKLNPVKVYPSASLYQKQIMKDSKGKSGIYC*TNLVNDKAYVGSSVDLNKRFSHYFSPYKLINGIGKNMSIAKAFKKYGYSGFKLEILEYCDPKDAIKKEQFYLDLLEPIYNVLKTAGSSLGYKHTEESFAKMRNREFSEVTKARLREARSRRITTDETRIKMVSAKGSGTVEVTDIETNQTVEYISMSEAGRALNTSHVAIGRYIKSQKVFKLRYKLSIKKSG
Vercon1-LAG13	LAGLIDADG endonuclease ? MW: 20642.375]	MKKTINLTTKKMNWCTKLGQGGSLFLARLYRVSAKAHLTVPSILHEILIGSLLGDLFAEKPNKNCSTRMQFKQSTINKEYIDHLYTLFKEFCNSPPLIMSRFDERPNKNKEYIAIKFQTASLSCFNIYRELFYNSEGRKILPLKLGELLTERGLAY*LMDDGYKSNRIYEFLGVYWPY
Vercon1-LAG14	LAGLIDADG endonuclease? MW: 23724.564]	MYICRSLLHHGYSNFGLEILEYCDPSLLLEREKWYFGLLLAEYNLAKEPGSSMLGRSHSDSTLARMRDRKHSEEIRAKISEALKGINNPLYGKNHSEETKIKMSEAKGTVLNVLHIETNEIKTYASIRKAAEALGEGHSVLSKAGLKKNELFCFKGCYQIEKVKIDQFSAGRSFLVPLSFYMIGNLNLYWNWNKSIWANRG*IYTGCHP
Vercon1-LAG15	LAGLIDADG endonuclease ? MW: 31593.674]	MHILSDSEK*IDIYGLSSAFHKTTSLSASISKMLQGTTLYFTFGLFITFGLLSSDSITHNLNLFISIVGAIVLLLTAFICSPGPFILLLVPVVTYSNPDLQKKQILKDNKGKSGVYR*TNLVNGYFYVGSAVDLVKRFNMYYNLNHLTKVNMVINKALKKKHGHSKFTLEIIEYCEPSDAISREQYYLDLFADLPAKYNILPIAGSSLGFKHSEEALAKMRQGKTHSEETKAKISEALNGENHPLCPFFGFFIFRLKIKKKKKGKLILKNPKK*VKLKKVKIIQ
Vercon1-LAG16	LAGLIDADG endonuclease ? MW: 23212.643]	MAVFYYWFLLLNIPMLIFRRSKYFPKIKVNQGVYRWTNLGNGSSYVGSFVNLSKRLSCYYSEKHMETQLKKKKGKVQPIFGRSLLKHGRSNFSFEILEYCDPSDVITREQYYLDILKPEYNILKTAGSSWGFKHSVETLIKMRERKQNEETKALISEVLKGKNRPFCPFFLFFFVLSFSA*KINKKKKVKLIQEKLL
Vercon1-LAG17	LAGLIDADG endonuclease ? MW: 26531.42]	MLLRRRHNGLFL*CIKVTMKTFIFNFKNVGFFSWDQNINKDYNFKNVGLYIVLILISSILDYTFAVATTFAFGFEGIALSIIPVLVYPNAEKDQKTIMEDVKGKSGIYRWTNLTNNKSYIGSAVDLRIRLSQYYSLSVIEEVLKRSRSAILSAFKVCKASSFKLEILEFCAKEETIEREQHYIHLFKPEYNLRPIAGSPLGHKHTEGTKAILRAYGLGRKLTEEALVKKKKL
Vercon1-LAG18-cox2	LAGLIDADG endonuclease ? MW: 32176.584]	MDEVSDPAMSVLAEGNQFFLNDGLKFYILNKIKDTSYLALLFTGQVNNILSLQTKSKNTKNTIDNHMFHTKVKAANRIGPHNHDVISVIVGSLLGDCYANRISVEGTRFVYEQSIVHKDYLFWLFDFFHSRGYCSNLEPRMYTRRLKKGDQVIEYYGYEFNTFTFRSFNWIHKMFYTKGKKVVSLEIEKYLTPLALAVWLMDDGGFAKPGTRISTNSFKLEEVEFLAKVLKSKFDLDCTVQKIGTIDQYSIYIKGSSIPTLRQIVLPFVHPSMLYKLGL
Vercon1-LAG19-cox3-1	LAGLIDADG endonuclease ? MW: 19108.516]	MNTKYSLNVAESLLDKSDLADNSRFAGFSKADAHFDVKVIDAKPKSETRKRSVSESVSILLRLDQRSYDNPTASSMQPIMEQIAQFLMCNLLTYNINNPKSKSTTEILSVSVTSLDKLRPIVGYFNKYPLLGPPFFFVKKKEGGGLVLKAWISKIEKGFII*LFLKNILLK
Vercon1-LAG20-cox3-2	LAGLIDADG endonuclease ? MW: 42524.113]	MTNLTRSNFQAHPFHLVSPSPWPLFTCIALFTLTTAGIYCVMPAINQAISWNTLGALGQPSGNLPNLDLGILRDYTLEFFCTLALIAGNTANRKFSHYLAGLIEAEGTIVVPKPERSPKGRLYYPSIQIVFDSRDLALALLIQKTLGHGSISKKKGANAYVLTFNSKESILLIISLINGKMRTPKIHVLYRLIDWINNQESEGSFILKLPLNSEPMGSNS*LSGFLEGDGSFLVRATMPSEKIKHSVIECRLELVQRKIFHNGLSNYKFMLDIATFLACPIKEVRTNTEHPQYRVRTINLASNIILESYLTKYPLFSSKYLNYLDWLKILEFKKIVKYGKDDQAVLDKVIEIKDNMNNKRTKFVWDHLQGFYNLEK
Vercon1-LAG21	LAGLIDADG endonuclease ? MW: 30638.727]	MKKLDTKWIQWFLGFNDAEGNFQIYPKKNVLKSGIISNYRLGFAYHLSLHSRDMALVENIRKILNNVGVLYNYPNKNDSRLAVNDKQGLLYLINNVFEICPLLTENQRNRYNLLKTTLISGITHFKTLEEYIEYKSKLMLSSSVK*NLIELYESGKLEVDN*IIGFINGEGCFYLNKNKCSFIIEHTDKYALELIKHRLNFGPSVLERSARERDEGKARKTTYQLNISSKKDIKMLIEFLDNKENISLQGNKFEQYNA*KEN*VTIIG
Vercon1-LAG22	LAGLIDADG endonuclease ? MW: 27469.93]	MKNIKNQCTDLVVWGTYLTSQVGTGQLTKQVSEMIKLPPYQYSVIVVLVLCDGRLIFISLRHKNAQLGFKQSLARFDYMWFVFNHLSHYCSSYPSLTTGVRKEKRFFGVEFVTRTLPCFTELHSLFYVNKIKVIPQNIYDILTSVALAHLIMGDGSVQRHGLILCTDSYTIPEIVRLMNVLMIRYRVDCTLRFHTATHPRIYIRQCPMTRLQRIVEPFFHPSMLYKIGKISLYPAF
Vercon1-LAG23	LAGLIDADG endonuclease ? MW: 31887.932]	MKNIKVLVLVMALAIGLFFGVLVPFVGLLCKLTWGMSQFIPDVISLVIPGLVSSAPDSKLNPYYITGFSDGEACFSVSVLKDSRQKTGWRPRVSFKFGLHSRDLALLERIQAYFGVGVIYKGVKNSYQYIVQTSKDLEVILEHFDKFPLIRQKRADFELFRQVVEIMNSKEHLTIEGIRKIIAIKASMNLGLSGVLKTAFPDIIPVPRSPVPFTENINPHWLAGFTDGEGCFMIRTRKSTAYKTGISV*LNFAISQHVRDVELLKSFAKYLGCGSYYPASGGRRIR
Vercon1-LAG24	LAGLIDADG endonuclease ? MW: 28715.322]	MFWLGLMDGDGSIQVNH*RKQSLQYRLVIKLSNITSNYDMLIKIAKVIGGSVRITEKDEDVIWVVNRKETIQEVIRIFDTYPPLTSRKICQLEFLKTCLLKNSVD*YLSNRDSKYINQPVILNSDPFGPPLPPRGEGGRGTLPPAGGGLERNSFALPDYFKG*LSGFIEAEGCFSIRKSNNHSFSIGQNDDLYLMNAIKQFLETTNKVRNPYGNFYSIEIYRKETLKKIINHCNNYPLLGEKAESLKKFSQNFQQ
Vercon1-LAG25	LAGLIDADG endonuclease? MW: 38014.203]	MSTCFLTKAVEQIKPVKVYNNFKEDRLQLIKGQQDKIGVYYLVNLINGHSYIGSSTNLAGRMRNYLNNTFLKNKKNSNMPIVKALLKYGQDNFAVLIVEYVNVKKLTIRETYYITQLLPYYNVSKQGYSSIGYKHTEATKQMLSELAKNRIHSDQTKALISRALVGENNPFYNKTHSVDSKLRMIEANSAYSVYIYNSYRELLIIFPSVKTLAKLINSNHSTIVNYIQNEALFRGEWYFSNLPFNLTDTPLISN*TSVESNNLILEIINNSQIKKAIFVYNINKEFIRKFDGVTHAQRELNVNHDIIKKYALLNIPYEGYIFSYERLKD
Disven1-LAG1-cob-1	LAGLIDADG endonuclease- 32835: 33671 MW: 30989.736]	MNTLRVSFDPDSLAKRPLTPYRLLGFVEGDGTFCLPNMVPTFAIKQHTKNIHFFYQISEFLSNLPYNPKIGPATDVLNTKPTPGVYDAQSNPKASSMSSLSVSNILQLYNYILPFFKSLEFKSRKAVDFYY*EAAVNLKALGYTTLSQGREYLIEITKYINKRYSSNPDIAKAPNMEEIDKLLKTPPIFKLASGLSYKNYSDLAKTAKGGHSGYGVNVYDKGELLKGSPFPSYTKAALALGNINISSVISKKIDTDKLYKQRFRFESGHIDPDITNCN
Disven1-LAG2-cob-2	LAGLIDADG endonuclease - 34756: 35538 MW: 28672.17]	MFMGLVDGDGYIEIGPQKQSNTSNNLPPKSTIRARLVIRLHNRDSALLNYLTDVLGVGSISSLDSNNQTRLIFSKKDLVTVLIPLINLYSLKFLTVNRAKQYALLTYILENNIVH*ENVQYSSSITGFSVDHLISLDFFSDWLVGFTMAEGSFGFKSTGSAFYQIKQKGIENYDIIKAICLTIAGRESKPIKADSAGCYQLSLTSIIDIQKVVDFFSSQSNIPLSGYKLEQYNT*LVSLKESSRYKGINNTGSPNYKPLL
Disven1-LAG3-cob-3	LAGLIDADG endonuclease- 35542: 36438 MW: 33418.117]	MAMDKIKLLDNKDISMPIFTLCVPPISEIKPDKNFMAMFMGFMDGDGYFDIGEPKQYNKATKALVKSTIRIRLASNVNVRDIALLEYFVKVLGVGKISTMSGGREQVRVIFSKKDLVTVILPLIKEYNLQFLTSQRVKQFALVNYILENSIIH*DNVNFKEPEFIAIPTHDLVNLDFFAD*LVGFTMAEGSFDLKANGSAFYQIRQTGDDNLNLIKAACLIISGREANPIKADSVGSYQLTLSSKLDVQKVISFFSSPNHHPLYGYKLSQYTLWLTALKNSSRYSQIKETFIERNSNE
Disven1-LAG4-cob-4	LAGLIDADG endonuclease - 36467: 37201 MW: 26277.361]	MYNIGCLKC*VFNYLTISFSG*MGETSL*LILPLYTTFHNKIKGHKRIGPHSRDIISRMFGSLLGEGDVERKKNGTRITFFQETMHVKYLL*LHNQLATAGYCNPTVPTIGKRLGKKGKVRKTMRFAT*TYTSFD*IYDL*YVNGVKVVPQSIGDYLTPLALAI*VMDSGVKASGGLIFTNCFSYSDCLLLVQVLHKNFGLKATIQSSGVSSKYRVYIAKESMAELRNKVSPFIIPEMKYKLLS
Disven1-LAG5-cob-5	LAGLIDADG endonuclease- 37572: 38555 MW: 37010.78]	MVCLMKT*KSHKGYIRQIKNLATVITNLMSAIPWVGQDIVEFTNIIVTSLPTIGAVNPHALKNGRKIRSDKSKFLSIPRSFLSMLVGLIDGDGYIPVTETTKGYIKINLTISLNIRDLSVLEYIHSVLELGKITVYPKSGEKDTCKLIINRTDLQEVIFPLLLYHNLFFLTDRRREQFDKAIFILQNNIKLFSDIPAVVPSLYPLPLTALGYTALAFFKNWVVGFTIAEGSFLVKSNNDACFQLCQRVHLLLFEAFGLEFESKRKVGLDNNTYNLFSVCSKADIQRVINFFSFSGNHPLLGHQFIRYDK*LTYLRNSKRYSDLKFPD
Disven1-LAG6-cob-6	LAGLIDADG endonuclease - 39082: 39936 MW: 31837.506]	MAVKSATTRGQSAGVRSKSTSFEASQRLNAGDLIFAYLVGLIEGDG*FSVTKKGKYVLYEFGIELSIKDVQLIYKIKDLLGVGIVSFREIKGGYKKVSLRIRKKSHLIDLILPIFDKYPMLSNKQYDYLRFKDALLSGITHHEDLPEYTRPTSPLNSVESILSVPYFSA*LIGFIEAESCFSISKLTPSTSYLVASFEISQTAAETLILAIRKYLSLTPNVTVDQTNSFRIKGTSVRSIENVMKFIQKAPVKLLGYKKLQYILWLKELRTISRYTEKFDIPNKY
Disven1-LAG7-cob-7	LAGLIDADG endonuclease - 43141: 44007 MW: 32410.652]	MKTTNKNNNPIVPIVPAVIYPNADIHKKRILEENKGKSGVYR*TNLENGYFYVGSAVDLAKRLKFYYNSNHLTTINMVIYRAISKHKHSNFTLEILEYCEPSDVISREQYYLDLFAESPKYNILPIAGSSLGFKHSEEVKTKMSEARMGKFLGKTHTEETKIQMSEAKKGKNNPLFGKTGKNHPMFGKGKLLSEETKAKMSEAKKGQNHPFFGKTRSEETKAKISAAHGASIEVLDLETNISTNYTSLKVAARALNINNHKIISQYISRKQQTPYKGRFIFTKILAGV
Disven1-LAG8-cox1-1	LAGLIDADG endonuclease - 85372: 85956 MW: 22068.416]	MIKLTALKIHQLHSLIDWLNKNHSTNITKLPLKNSSLSEDG*LSGFIDSDGSFSVLYTKLENGAKKRKIACRLRIEQRILDPITNESYEQALTNIANFLNCSLLTRNQKSTGNEYYTLTASSIKSLEIIVNYLEKYPLFSSKYLDYKD*KEIVQLMFENKHYTEEGLTKTESVRNSMNRQRTYFN*NHLNELSI
Disven1-LAG9-cox1-2	LAGLIDADG endonuclease - 86529: 87617 MW: 40698.633]	MRHVFVFKS*KNSISFELIVNKCYFSSNKPKSEFNNNSGKDNNPKENGTPERNNKPKFDKNYLSGFVDAEGSLIVSVIKNASFKCGYIVKPVFQISLHKKDKDLLYAIKDTLGGIGQVYNRGSNACIYMVFNYKELTKIVKHFDKYPLLTQKRADFELFKKVVEMVNCKEHLTIEGIQKIVAIKASINNGLPAVLTKSFSDIIPVRRPQVQITDSGLKPNWVAGFTEGEGCFNVTIFKSKTKTGYAVRLVFILSQNSRDDILIRSLVNFFNCGQVNLSPATSSIHFKVTNFSDIYDKILPFYKKYPLVGGKALDFANFSRVAELMKDKAHLTPEGLKAIRSIKAQMNKARLTQISETEASKL
Disven1-LAG10-cox1-3	LAGLIDADG endonuclease - 90738: 91853 MW: 41981.25]	MKCTKNTTIFNYVNTYFVTGLSDAFSTKKKYTTIIKTLNLSFVTGRRLYSTKIARTSKTVVKIEKVVNSELPDTNGALLRKLHPYYVSGFADGESSFTIVIRKNRLSKTG*SIEPRFSIGLHEKDRGQLD*IQAYYVVGAITKAGKDSIKFRVSNIKDLTNVIIPHFDKYALITQKRADYLLFKQGLELIKDKKHLTPEGLQELVNIKASMNVGLSDELKTSFPDTIPVPRPLIRDQNIQDPNWLAGFTSGEGSFMIKTRKSSAYKGYSVILVFKLTQHRRDLELMTKLVDYLDCGHYYPYLEAGDFSVTRISDITDKIIPFFDRYPILGAKAKDFEDFKEASVLIKSKAHLTKEGLDKILLIKSRMNFKR
Disven1-LAG11-cox1-4	LAGLIDADG endonuclease- 92261: 93343 MW: 40512.938]	MRWELLNNLTQSAGNLFSLNFLGVLRDYTSDFVCCNLSLFFSSAELSSFCLLLSPSRTTAGGGERGNFATKRAYTFNRNSNSFNFSSYLTGLIEGDGTIIVPKTLRSEKGTLNYASVQIVFHLKDLPLALLIQKELGYGSIARKKGVNAYILTINNKDGFLLLVSLINGKMRTPKIKAL*RLIDWLNLKYKDINLEKKPLDTSSLATNP*LSGFIEADGYFAVRTTVAEKNSKIECKFELSQRQNDHNGNNNLYFLEKIAEFLSAVVKPTRVESSNPQYRIRTTNLNSNILLENYLSSYPLFGTKYLDSKDWVEILSLFKETRFNHKLNIDKVKSIKSNMNDKRTVFV*DHLNKFYNLDK
Disven1-LAG12-cox1-5	LAGLIDADG endonuclease - 93515: 94489 MW: 36487.453]	MPLGLPFYLIEFNYVCLFIQLTLYVKVKKITNTVFFKRNGIINISSNNKSDNISYYLAGLLEGDGHFNTPKKLKAPSGTARVAIIETVFAAKDKPSAELFQSLFGGRIYDHPNKKMTRWVVADRNSVSNIINIINGKLRTPKINAFYDMIDFLNTKAANIIKLPLDTSPLDSNA*FTGFTDADGHFAIKGFAPNPKSHLGIQFQLSQRNTDRSGVSLEKTMLKIAEFLLVNLNHREVSGKYRQFVISTSNRVSNKILIDYFNTYPLLSSKYLDFKD*ETANNIYINKLHKDPIQYENIRKLKANMNNGRTHFS*THHKQEIYGL
Disven1-LAG13-cox1-6	LAGLIDADG endonuclease - 111824: 112576 MW: 28483.176]	MFWVGLMDGDGSIQVNH*RKQSLQYRLVIKLSNITSNYNMLIKIAKVIGGSVRITGKDEDVIWVVNRKETIQEVIRIFDIYPPLTSRKICQLELLKTCLLKNSVDWYLSNRDYKYINQPVILNSDPFGLEINSFALPDYFKG*LSGFIEAEGCFSIRKSNNHSFSIGQNDDLYLMNAIKQFLEATNKVRNPFPLFTHDPSGTKEGGKGNFYSIEIYRKETLKKIINHCNDYPLLGAKAESLKKFNQNFIQ
Disven1-LAG14-cox1-7	LAGLIDADG endonuclease - 115268: 116515 MW: 46381.484]	MRCYLTYYVVAH*E*EIITCSLTPIATLPVGSTEYLNALESEGTIRTSFVKKRGVYL*TNKSNGNQYVESAMDLSARLSDYFMNSYLKYQVSRGSSISAAILKHGLSEFGLQIIVLGPSPDRESISVASDFIQLEQYYLDRYSLVYNIRRIALGPAPTSNPNPLKGITNPQYGKEGPEGAA*NHKHSPEQKALWSLTRSTPIFVYDAFTLTFNSIIYGYERLASLLGVHVNTARHVTKSSNVHAEKYIISLVELTKEKLVAIKANVKRKTTAKREVHVYKKDKSVLLKTFASVNAFVKLSKQSGFVVKLLCESDSLLWLDEYFISYDLIPSADNSLTNVGEFNPKLRVRKTSIPVYTYSHDGTTFIKRYSSLRECVKHFEGNRNSNTNTLNLRIEHKEL…
Disven1-LAG15	LAGLIDADG endonuclease- 127134: 127934 MW: 30332.963]	MKKNELDTRWLQWFIGFNDAEGNFQIYPKKNVLKSGVISNYRLGFAYHLSLHSRDMALIENIREILNNVGVVYNYQNKNDSRLAVNGRQGLLYLIDNVFEIYPLLTTNQRNRYNLLKTTLMNGTTHFKTLEGYEEYKSTFMLSNSVV*DLVELYESGNLQVDN*IIGFINGEGCFYLNKGKCSFMIEHTDKNALDLIKHRLNLGPSVLERSARSRDEGKARKTTYQLNISSKKDINTLIAFLDNKENIPLQGNKFEQYIAWKGN*A
Disven1-LAG16	LAGLIDADG endonuclease - 128543: 129625 MW: 40933.6]	MLKVLGAVSVMFFLPFVFDLLLDNDVWLITLLHSNHIFFLLNIERNYVEGSLTENSGLTPYYVTGFVDAEGCFSITIVEGKYSKPQVTLSFRVSQKSHSQGVLRDLIKFFDAGVVSKPSKRNQVAEYSVRKFDDILLKVIPHFEAFPLVTSKLLNFESFKEVALMVKNGEHLTVEGMNRIKELKANMNTGRSFEDKFRCC*SKHPMDLTID*VIGFLDGEGTFYNRLYRRQKSGYEYLVTESSLKITQNIHDVAVLLSIQRFFGGAGYLYPKSDDYSNLEALQVRSNKAEYCNSKPTSFVTILDKYPLLTRKELDYLDFKRFLALKEAKAYKTEEGLKEMEQIVLGMNNGRDGNSRRNST
Disven1-LAG17	LAGLIDADG endonuclease- 171585: 172226 MW: 23977.484]	MGGKLSRAQAEAMFKLPFHILGVMVGIILSDAWLQLPHDSSNARLAFKQSTKNSPYLWSVFYLLIYYCSSFPHTTSGVRKGKYHSGLAFQTRLLPCITELHSLFYVNRIKVIPQNLFDLLSPIALAHPPPYSPRLSKDARVMRGGGGGAGG*ISGDGTFNRRDEYLVLCTHSYSIKDGVLLMNILMIKYRIECKLHMQKDMQLFTFLKDPWHK
Disven1-LAG18-nad4L	LAGLIDADG endonuclease- 177967: 179271 MW: 48535.543]	MNLALLLFLIGILGFVLNRKNIILMLISIEIMLLAITFLILVSSLSFDDILGQTFAIYIIAIAGAESAIGLGILVAFYRFISSLSSYCLSCGKKKTYSLPYVPSVSYGTRAVRNYSTNQSKNYSTNQSKNYSSDP*FITGLFDASEKKALVV*GTNLTSTVGVKFTLKQLAMVQLAPYQHSVIIGLILSDGWIIFASKNNKNARLGFKQSADHASYVFFVFNILSHYCSSSPHGTTGIKAGKPYYGLEFFTRSMPCITELHSLFYLNGVKLVPQNIYELLTPVALAHMVMGDGSEKSHGLIICTNSYSVQDVIRLMNVLIIRYRLDCNLRLKTRQNKKIEYMIYVRQRSMPLLFNIVSSYMHPSMVYKLKSSLYNPSNRKKISVFDNEKNETTSYDSIS…
Disven1-LAG19	LAGLIDADG endonuclease - 180771: 181562 MW: 29763.207]	MKTINNNNDPIAPIVPAVIYTNPDTQKKRILEENKGKSGVYR*TNLENGYFYVGSAVDLAKRFNLYYNSYQLTKVNMVIYKALKKHKHSNFSLEILEYSEPSDVISREQYYLDLLKPNYNILKTAGSTLGYKHSEEALAKMRRHCSLEETKAKMSAAQKGENNSFYGKTHSEETKAKMREAKKGKKSSFFGKTPSEETKAKISAANGQAVKVLDKETNETTSYSSGIQVAKALGCDEKTIRRYLKSKKYYKGRYLIEKKSAVQ
Disven1-LAG20-nad5-1	LAGLIDADG endonuclease- 181915: 183045 MW: 42080.812]	MYLAIITLPLLGSIASGLFGRKIGVTGAQLITSSLVILTTLLAIAAYFEVGLNSIPVSIKLFTWIDSESLNVFIGFHFDSLTVSMLLNKKGLNRSLSSNVKPSYFDFKPFYTKFLEYYPGLQLPKKEFLEWFIGFSEGEGCFTLAKRGDFAFVITQSSIDVQVLNYIKQNLGFGKIGLLSARQKTHRFIVQDLKSIYLLCLLFNGNMVLPTRSARFLTFLSSFNEKLLRKNLLPINPITVNVIPSLNDC*VLGFVDGEGCFTISFLSNTNGFRMSFLITQK*DVNKHVLDHILSLFDCNGSVLSRKDSDY*DLKINGLKNCSNIFSYFDKFSLKTKKKDSYLKWKHIHSRLVLGDHLTDTTRQELIILAKQIKKSN
Disven1-LAG21-nad5-2	LAGLIDADG endonuclease- 185741: 187060 MW: 49140.043]	MFAIL*SFGNRKKMLKENSYLYNLTNRIVIKINNLTSGQVRQKSDIPLHTYNNLGAYLAGLIEADGYIGVHDKNSKSKKYRPKIIVVFSLADKPLAEKLATITQAGKVLGKPNAGHVL*QILAKEEVLKLVNLINGHMRTPKIEALHRAIR*INENDHCSIDCLDLDLSPIDSNS*LAGFTTTITSEFTISTLRRKNTTKLQLNFKLMVNIVIPDVEKGELMGSAYFLLFSRISEYFKTSLISKTKHLNKTKFTFVILCYNPISQEIVVEYYSKFPLLGEISLDFKNWCEVRLNKNHFNLNPVEVIKIIKQNRKNILGNNLNYYIQRPRAAD*NLCSKRNFSVTSINLEGRKRRSNRNLSPCTDLVV*GENLPSTVGWGRHTKQEREMIGIPPYQYSVI…
Disven1-LAG22-nad5-3	LAGLIDADG endonuclease - 190454: 191374 MW: 35212.387]	MLSRAFLKFHHMREHPDINFGPLKRYFLLGKIQNKGQSAGNSTICRGSSETIRETFIFNNFKC*FIGFIEGKGSFIENQDGSLELKITQRSANVQILFYIKKQLGVGTVRVQDKINKTHCFKVSNKDGLLKIISILNGNLYLKSRKEEFKS*LTAYNKLYQQDIFYLENLSKPNLDNS*LSGFSDAIGCFTCSIIDKPKYNNIVKLKFRLFQKQNFEIMNHLAEILGGKTHFIESYNGYCTDINTTKLSKTIRYFKTYPLKTRKSIIYTN*YFIYKLVIKNKHLTDEELNRIKNYKNNLNRLYKQI
Disven1-LAG23	LAGLIDADG endonuclease - 196119: 196814 MW: 26530.547]	MLLRRRHNGLFLLCIKVTMKTFLNFKNVGFFSLDQIINKDYNLKNVGLYIVLILISSILDYTFAEATTFAFGFEGIALSIIPVLVYPNAEKGQKTIMEDVKGKSGIYRWTNLTNNKSYIGSAVDLRIRLSQYYSLSVIEEVLKRSRSAILSAFKVYKPSNLKLEILEFCAKEETIEREQHYIHLFKPEYNLRPIAGSPLGHKHTEETKAILRAYGLGRKLTEEALVKKKKL
Disven1-LAG24	LAGLIDADG endonuclease- 204941: 205765 MW: 31120.422]	MVNLYTKLFSSACLLYLLYAAYLIETIFCCFPYETISDPNILACAILPVAIYKNADTQKKEILSANKSRSGIYL*RNLVNNKTYIGSSKDLGRRLRDYFNINYLERNETMYICRSLLHHGYSNFGLEILEYCDPSLLLEREKWYFGLLLPEYNLAKEPGSSMLGRSHSDSTLARMRDRKHSEEIRAKISEALKGINNPLYGKNHSEETKIKMSEAKGTVLNVLHIETNEIKTYASIRKAAEALGVGHSVLSKGLKKNELFCFKGCYQIEKVKIG
Disven1-LAG25	LAGLIDADG endonuclease- 215555: 216610 MW: 39748.61]	MKNMNSNKKLNFTGG*FSGFVQSDGCFSMAFEKRISGLLIRPKPIFVLTQDISELDMFKELHLYLGIGYITKTKINVSLYVTSLSEIEKVLLPIFDKHPLRYGKKRSYLVFKQIVNMMLNKEHLKLEGLLEIINAGYFMNKETSTRTDESREKLMGFLKDKHGLLPSVPSISSPFSHCNASCKWEKGEGGAE*EGYNPFFSQEALTLDFIIGLIDGDGSFNISFQHKPYRRVRVNFTVVQETSSKEILNELKTYFGCGNVYNLPSAASRYQVENAELILNKIAPKLNGVTFNTQKGGHYETIIKVSEILKTKDYKSDDVLKEIIELAYDTNKLGKRRRLTKQEFIAKMIKT
Disven1-LAG26	LAGLIDADG endonuclease- 218806: 219567 MW: 29023.068]	MKNIIMITDQIFFSLSFKIKHNITSRKGYYTLPVVPAVIYSNADVNKPQIVEENRNKAGVYR*VNIINNKTYIGSSTNLSERLLDYYQMSQLLKSKRPIDFALLKYGYSNFRLEILEYCKEKETVSREQYYFDLFKPEYNILKIAGSTLGFKHSQDTLDRMKTLHLLDDEIRKKRSLARLGAKVSEDTRAKLSAATTALIGIPVVVKNINTNEETEYINLTEAAKAIGVSRTAIKKALDLEKVLKKTYYIRKK
Disven1-LAG27	LAGLIDADG endonuclease - 220950: 221939 MW: 36667.812]	MNNKYLGLEAAPVLRPAYITGFIDGEGSFGIYLQKNSKYQLGYQVKYEFAIVVHSKDRALLEKIKLYFNGMGGLDKHGKLSVKYRVSSIKDISILIDHLDKYPLKTKKLADYLLFKRAASLSLRERETASPLLGRGAAFELIQRKEHYTPTGFCEILSIKAAMNLGLSDSLKEAFSDVVSAERPKVEDQMISDPD*LAGFVDAEGCFYIGITKSSGNAGG*AQLKFQITQHSRDVLLMESLVKYLDCGNVYTKSSVAVMDYEVKKFSDITEKIIPFFKKYQLEGTKKKNFEDFCRAASLVESGAHLTKSGLEEIIRIKSGMNTQRKYEK
Disven1-LAG28	LAGLIDADG endonuclease - 223012: 223767 MW: 28425.734]	MNNNNNNNLIFPVKSYGNAELLKETILKDNSGQSGIYRWVNNLNKKTYVGSGVNLAKRLGSYYNENELKRNSRPIKDALIKYGHENFTLEI*EYCPETKLLEREQFYLDLLVPEYNILKNAYSLLGYKHSPENIEKFKSKIISPEHKKLLSSIHKDKLVSSETRNKLAIATANYKKNNPLTPEALANIRAITLAREGVSVSVLNTETNEVKEFTNQTEAGEFLGVTRQAIYNAIKRGTPIKGIYLISKIDQ
Disven1-LAG29	LAGLIDADG endonuclease - 231469: 232488 MW: 38086.84]	MMNLYTKLFSPLRNLPYISNRFFVGGATKLISAFSTVAMLLRNQKLNPFFVSGISDAESSFRINIFKSKNVKIGWSVIPVFSIELHGKDKKLLDSINSFFSSDFPGDRVGTISISKRDGQVIYSVSSIKALINVIIPHFERYPLLTQKRSDFLLFKLVVELMNKKQHLTTEGLNKIVSIKASMNLGLSDVLKTAFPNIIPVERPIVEDQEIKDPNWFSGFVTGEGCLYAQTGSQVQLRFSISQHSRDT*LLNSFIGYLGCG*LFTKPNSVEFIVTKFSDINEKIIPFFAKYPIQGVKRLDFEDFCKIVELMKEKAHLTEEGLVEIRKIKAGMNNGRDHN
Disven1-LAG30	LAGLIDADG endonuclease - 262435: 263304 MW: 33448.26]	MVLIITFMKLKARRAQNNEKSKYQSSCYTNADLQKKQILSENKAKSVIYR*TNLLNGNSYIGSSVYLERRLRDYYNYSFLSHKNKKKNMAINRALLKHGYSNFSLEIIEYCEKEKAVSRERYYIYLLKPSPARARVRAGGGAEYNILPTAGSSLGFRHSEETLIKMRDRKHSEETLIKMRGRKHSEETLIKMRVSALDRKLSEENRKKMSETHKGKILSEETKTKMSLSHPNRMRIEVRDLVLNTSAVFNSIREAAKALNTSHTAIIKNIDSKKTKNLTKVDMFSLRRK
